# Supplementary material for: Arabidopsis DXO1 activates RNMT1 to methylate the mRNA guanosine cap
Source: Nat Commun. 2023 Jan 13;14:202. doi: 10.1038/s41467-023-35903-8 (PMC9839713; doi:10.1038/s41467-023-35903-8)
Supplement: Supplementary file 3 — Supplementary Data 1 [file 41467_2023_35903_MOESM3_ESM.xlsx]

## Sheet: Table D1-1
Supplementary Data 1-1 Differential expression genes in rnmt1-2 compared with WT
GeneID	WT-Expression	rnmt1-2 Expression	log2FoldChange(rnmt1-2/WT)	Pvalue	Padj	Up/Down	Annotation
AT1G36180	173.099	887.456	2.35808	1.38e-96	1.72e-92	Up	gene_symbol:ACC2 description:Acetyl-CoA carboxylase 2
AT5G58220	226.326	1109.17	2.29301	1.26e-82	1.04e-78	Up	gene_symbol:TTL description:Uric acid degradation bifunctional protein TTL
AT5G42800	1207.71	3904.46	1.69285	4.46e-81	2.77e-77	Up	gene_symbol:DFRA description:Dihydroflavonol reductase
AT3G30720	17.8889	397.689	4.4745	4.74e-80	2.35e-76	Up	gene_symbol:QQS description:Protein QQS
AT5G26270	46.6606	496.756	3.41226	7.01e-73	2.9e-69	Up	description:unknown protein; Has 1807 Blast hits to 1807 proteins in 277 species: Archae - 0; Bacteria - 0; Metazoa - 736; Fungi - 347; Plants - 385; Viruses - 0; Other Eukaryotes - 339 (source: NCBI BLink).
AT2G30550	131.852	554.491	2.07224	3e-72	1.06e-68	Up	description:Phospholipase A1-Igamma2, chloroplastic
AT1G48830	901.696	2333.84	1.372	6.11e-69	1.9e-65	Up	gene_symbol:RPS7A description:40S ribosomal protein S7-1
AT5G60250	10.0384	250.999	4.64407	1.86e-64	5.13e-61	Up	description:Emb
AT1G25275	229.889	1021.26	2.15134	1.66e-63	4.11e-60	Up	description:AT1G25275 protein
AT4G23680	211.674	1725.55	3.02714	3.7e-61	8.36e-58	Up	description:AT4g23680/F9D16_150
AT1G08580	209.838	737.608	1.81358	5.22e-57	9.98e-54	Up	description:At1g08580
AT3G48690	783.541	1878.81	1.26174	4.06e-56	6.73e-53	Up	gene_symbol:CXE12 description:Probable carboxylesterase 12
AT5G67330	450.667	1492.91	1.72799	3.98e-56	6.73e-53	Up	gene_symbol:NRAMP4 description:Metal transporter Nramp4
AT2G39390	436.63	1364.02	1.64338	1.14e-55	1.76e-52	Up	gene_symbol:RPL35B description:60S ribosomal protein L35-2
AT3G06570	88.9759	435.576	2.29144	3.08e-55	4.26e-52	Up	description:F-box/kelch-repeat protein At3g06570
AT2G01470	366.175	1048.37	1.51755	5.73e-52	7.49e-49	Up	gene_symbol:STL2P description:SEC12-like protein 2
AT1G57860	561.129	1559.92	1.47507	1.28e-51	1.59e-48	Up	gene_symbol:RPL21E description:60S ribosomal protein L21-2
AT5G52470	840.807	2985.33	1.82804	7.77e-50	9.2e-47	Up	gene_symbol:MED36B description:Probable mediator of RNA polymerase II transcription subunit 36b
AT1G17960	13.5711	186.483	3.78044	1.96e-49	2.22e-46	Up	description:Probable threonine--tRNA ligase, cytoplasmic
AT1G03940	180.514	663.905	1.87886	3.11e-48	3.36e-45	Up	gene_symbol:3AT1 description:Coumaroyl-CoA:anthocyanidin 3-O-glucoside-6''-O-coumaroyltransferase 1
AT1G15930	1404.33	3957.53	1.49472	6.98e-48	7.22e-45	Up	gene_symbol:RPS12A description:40S ribosomal protein S12-1
AT5G67150	153.029	615.105	2.00703	1.09e-47	1.09e-44	Up	description:Anthranilate N-hydroxycinnamoyl/benzoyltransferase-like protein
AT5G14820	187.62	676.082	1.84939	1.43e-46	1.37e-43	Up	description:Pentatricopeptide repeat-containing protein At5g14820, mitochondrial
AT3G06955	5.77172	196.317	5.08804	2.26e-46	2.08e-43	Up	-
AT5G24280	58.5421	348.23	2.5725	4e-46	3.55e-43	Up	gene_symbol:GMI1 description:Structural maintenance of chromosomes flexible hinge domain-containing protein GMI1
AT3G06445	5.52898	237.246	5.42323	1.59e-45	1.36e-42	Up	-
AT4G22880	853.558	3077.01	1.84997	1.73e-45	1.43e-42	Up	gene_symbol:LDOX description:AT4G22880 protein
AT5G17220	469.352	1219.23	1.37722	2.8e-45	2.24e-42	Up	gene_symbol:GSTF12 description:Glutathione S-transferase F12
AT3G02080	1171.26	3368.03	1.52384	7.41e-45	5.75e-42	Up	gene_symbol:RPS19A description:40S ribosomal protein S19-1
AT1G64520	624.494	1406.2	1.17104	2.72e-44	2.05e-41	Up	gene_symbol:RPN12A description:RPN12a
AT3G01600	17.5325	202.886	3.53257	1.86e-43	1.36e-40	Up	gene_symbol:anac044 description:NAC domain containing protein 44
AT1G57660	1237.67	3277.78	1.40509	2.57e-43	1.82e-40	Up	gene_symbol:RPL21E description:60S ribosomal protein L21-2
AT1G02930	924.848	3099.26	1.74463	2.99e-43	2.06e-40	Up	gene_symbol:GSTF6 description:Glutathione S-transferase F6
AT3G63160	737.968	4395.08	2.57426	2.44e-41	1.59e-38	Up	description:AT3g63160/F16M2_10
AT2G30490	3263.82	7637.06	1.22646	1.88e-40	1.17e-37	Up	gene_symbol:CYP73A5 description:Cinnamate-4-hydroxylase
AT4G13170	303.542	871.119	1.52097	2.86e-40	1.73e-37	Up	gene_symbol:RPL13AC description:60S ribosomal protein L13a-3
AT4G31700	2220.09	5704.85	1.36157	5.28e-40	3.13e-37	Up	gene_symbol:RPS6A description:40S ribosomal protein S6-1
AT5G54770	17320.5	40497.6	1.22536	9.55e-40	5.51e-37	Up	gene_symbol:THI1 description:Thiamine thiazole synthase, chloroplastic
AT2G28900	186.04	647.526	1.79933	2.04e-39	1.13e-36	Up	gene_symbol:OEP161 description:Outer envelope pore protein 16-1, chloroplastic
AT1G62290	62.7348	256.41	2.03112	4.45e-39	2.35e-36	Up	gene_symbol:APA2 description:Aspartic proteinase A2
AT2G29700	181.563	664.583	1.87198	5.49e-39	2.84e-36	Up	gene_symbol:PH1 description:PH1
AT4G14090	155.262	638.506	2.04	9.7e-39	4.82e-36	Up	gene_symbol:UGT75C1 description:UDP-glycosyltransferase 75C1
AT5G23900	920.128	1974.46	1.10155	2.93e-38	1.4e-35	Up	gene_symbol:RPL13D description:60S ribosomal protein L13
AT4G01100	1077.47	2163.66	1.00582	3.82e-38	1.79e-35	Up	gene_symbol:ADNT1 description:Adenine nucleotide transporter 1
AT1G77940	1157.63	3524.72	1.60634	2.72e-37	1.23e-34	Up	gene_symbol:RPL30B description:60S ribosomal protein L30-2
AT4G17390	1597.21	4831.33	1.59687	5.18e-37	2.3e-34	Up	gene_symbol:RPL15B description:60S ribosomal protein L15-2
AT4G04223	18.1073	153.301	3.08172	6.79e-37	2.96e-34	Up	description:other RNA
AT1G22410	1671.69	4420.78	1.40299	2.95e-36	1.26e-33	Up	description:Phospho-2-dehydro-3-deoxyheptonate aldolase
AT1G14320	3775.44	8208.45	1.12047	9.15e-36	3.79e-33	Up	gene_symbol:RPL10A description:60S ribosomal protein L10-1
AT3G53630	155.837	502.825	1.69001	1.2e-35	4.87e-33	Up	description:unknown protein; BEST Arabidopsis thaliana protein match is: unknown protein (TAIR:AT4G18692.1); Has 42 Blast hits to 42 proteins in 10 species: Archae - 0; Bacteria - 0; Metazoa - 0; Fungi - 0; Plants - 42; Viruses - 0; Other Eukaryotes - 0 (
AT3G07480	817.45	1651.94	1.01496	1.53e-35	6.02e-33	Up	description:2Fe-2S ferredoxin-like superfamily protein
AT3G58700	310.935	727.908	1.22714	2.96e-35	1.15e-32	Up	gene_symbol:RPL11B description:60S ribosomal protein L11-2
AT3G16310	198.614	605.013	1.607	3.42e-35	1.31e-32	Up	gene_symbol:NUP35 description:Nuclear pore complex protein NUP35
AT5G07990	228.025	1070.79	2.23141	4.25e-35	1.6e-32	Up	gene_symbol:CYP75B1 description:TT7
AT1G17100	1101.8	3042.93	1.4656	5.33e-35	1.98e-32	Up	description:HBP1
AT4G36220	1322.46	3038.94	1.20035	5.54e-35	2.02e-32	Up	gene_symbol:CYP84A1 description:Cytochrome P450 84A1
AT1G79390	81.9581	347.059	2.08222	8.32e-35	3e-32	Up	description:At1g79390
AT4G16370	1047.47	4220.98	2.01068	2.54e-34	9.01e-32	Up	gene_symbol:ATOPT3 description:oligopeptide transporter
AT2G43550	124.819	402.009	1.68738	3.03e-34	1.05e-31	Up	gene_symbol:ATTI6 description:Defensin-like protein 197
AT5G38980	819.275	2425.93	1.56612	3.01e-34	1.05e-31	Up	description:At5g38980
AT1G12920	622.196	1468.5	1.2389	5.4e-34	1.79e-31	Up	gene_symbol:ERF1-2 description:Eukaryotic peptide chain release factor subunit 1-2
AT3G59540	671.67	2351.08	1.8075	5.34e-34	1.79e-31	Up	gene_symbol:RPL38A description:60S ribosomal protein L38
AT1G75560	276.778	691.099	1.32016	6.43e-34	2.1e-31	Up	description:DNA-binding protein
AT1G15370	163.345	562.658	1.78433	1.9e-33	5.98e-31	Up	description:F9L1.32 protein
AT2G18020	3111.16	6556.24	1.07542	3.33e-33	1.01e-30	Up	gene_symbol:RPL8A description:EMB2296
AT5G63680	350.361	827.932	1.24067	4.14e-33	1.24e-30	Up	description:Pyruvate kinase
AT5G54900	494.291	1061.69	1.10293	4.75e-33	1.4e-30	Up	gene_symbol:RBP45A description:Polyadenylate-binding protein RBP45A
AT1G66580	1406.11	3947.08	1.48907	7.7e-33	2.25e-30	Up	gene_symbol:RPL10C description:60S ribosomal protein L10-3
AT5G17050	717.28	2515.24	1.81009	1.75e-32	4.99e-30	Up	gene_symbol:UGT78D2 description:Glycosyltransferase (Fragment)
AT5G39950	307.358	873.638	1.50711	1.98e-32	5.58e-30	Up	gene_symbol:TRX2 description:Thioredoxin H2
AT4G35490	212.652	680.521	1.67814	3.36e-32	9.38e-30	Up	gene_symbol:MRPL11 description:At4g35490
AT2G18250	84.8655	308.839	1.8636	4.04e-32	1.11e-29	Up	gene_symbol:COAD description:Phosphopantetheine adenylyltransferase
AT4G23600	447.486	1873.94	2.06616	5.63e-32	1.54e-29	Up	gene_symbol:CORI3 description:Cystine lyase CORI3
AT5G05250	82.3543	443.04	2.42752	8.88e-32	2.4e-29	Up	description:AT5g05250/K18I23_5
AT1G04640	209.195	607.85	1.53886	1.71e-30	4.43e-28	Up	gene_symbol:LIP2 description:LIP2
AT5G08180	378.667	863.748	1.18968	2.53e-30	6.48e-28	Up	description:H/ACA ribonucleoprotein complex subunit 2-like protein
AT1G32580	247.053	853.484	1.78854	3.65e-30	9.16e-28	Up	gene_symbol:MORF5 description:Multiple organellar RNA editing factor 5, chloroplastic/mitochondrial
AT1G47400	32.59	253.328	2.95851	4.26e-30	1.06e-27	Up	description:unknown protein; BEST Arabidopsis thaliana protein match is: unknown protein (TAIR:AT1G47395.1); Has 11 Blast hits to 11 proteins in 2 species: Archae - 0; Bacteria - 0; Metazoa - 0; Fungi - 0; Plants - 11; Viruses - 0; Other Eukaryotes - 0 (s
AT1G22270	126.653	438.812	1.79272	7.18e-30	1.77e-27	Up	gene_symbol:TRM112A description:Multifunctional methyltransferase subunit TRM112-like protein At1g22270
AT1G58380	268.298	760.105	1.50237	7.92e-30	1.93e-27	Up	gene_symbol:RPS2A description:At1g59359
AT3G56460	389.716	967.754	1.31222	1.08e-29	2.6e-27	Up	description:GroES-like zinc-binding alcohol dehydrogenase family protein
AT3G60245	1885.13	4657.88	1.30501	1.12e-29	2.68e-27	Up	gene_symbol:RPL37AC description:60S ribosomal protein L37a-2
AT4G02440	190.046	526.079	1.46893	1.68e-29	3.94e-27	Up	gene_symbol:EID1 description:Phytochrome A-associated F-box protein
AT5G23380	56.0979	227.982	2.0229	1.99e-29	4.61e-27	Up	description:Gb
AT3G03920	168.587	754.19	2.16143	2.55e-29	5.82e-27	Up	description:Putative H/ACA ribonucleoprotein complex subunit 1-like protein 1
AT5G27850	1968.33	4108.7	1.06171	5.2e-29	1.17e-26	Up	gene_symbol:RPL18C description:60S ribosomal protein L18-3
AT1G14980	423.029	985.987	1.22081	9.03e-29	2e-26	Up	gene_symbol:CPN10 description:10 kDa chaperonin, mitochondrial
AT3G16080	629.827	1444.37	1.19741	1.17e-28	2.54e-26	Up	gene_symbol:RPL37C description:60S ribosomal protein L37-3
AT2G44310	197.62	535.4	1.43789	1.45e-28	3.11e-26	Up	description:Calcium-binding EF-hand family protein
AT2G38530	432.93	1123	1.37515	2.18e-28	4.59e-26	Up	gene_symbol:LTP2 description:Non-specific lipid-transfer protein
AT2G17830	13.2557	115.213	3.11962	8.24e-28	1.71e-25	Up	description:At2g17830
AT2G35240	163.836	538.425	1.71649	9.73e-28	1.98e-25	Up	gene_symbol:MORF6 description:MORF6
AT5G67480	144.797	606.226	2.06582	2.53e-27	5.1e-25	Up	gene_symbol:BT4 description:BTB and TAZ domain protein 4
AT3G29590	198.073	573.589	1.53399	2.79e-27	5.59e-25	Up	gene_symbol:5MAT description:Malonyl-CoA:anthocyanidin 5-O-glucoside-6''-O-malonyltransferase
AT3G16780	433.697	1082.77	1.31997	4.98e-27	9.89e-25	Up	gene_symbol:RPL19B description:60S ribosomal protein L19-2
AT2G36430	157.391	516.389	1.71411	5.14e-27	1.01e-24	Up	description:Transmembrane protein, putative (DUF247)
AT3G58270	24.3784	134.837	2.46754	1.1e-26	2.11e-24	Up	description:MATH domain and coiled-coil domain-containing protein At3g58270
AT5G08530	1474.34	3191.85	1.11432	1.79e-26	3.43e-24	Up	gene_symbol:CI51 description:NADH dehydrogenase [ubiquinone] flavoprotein 1, mitochondrial
AT4G14110	178.324	428.553	1.26497	2.41e-26	4.58e-24	Up	gene_symbol:CSN8 description:COP9 signalosome complex subunit 8
AT1G26880	635.635	1648.3	1.37471	3.52e-26	6.58e-24	Up	gene_symbol:RPL34A description:60S ribosomal protein L34-1
AT1G80620	213.951	560.128	1.38847	4.87e-26	9.02e-24	Up	description:S15/NS1, RNA-binding protein
AT1G03495	120.861	443.109	1.87431	6.13e-26	1.13e-23	Up	description:HXXXD-type acyl-transferase family protein
AT1G52100	112.013	423.343	1.91816	6.37e-26	1.16e-23	Up	description:Mannose-binding lectin superfamily protein
AT4G14320	1063.65	2536.44	1.25378	9.75e-26	1.74e-23	Up	description:Zinc-binding ribosomal protein family protein
AT1G07170	108.356	360.753	1.73523	1.13e-25	2e-23	Up	description:PHD finger-like domain-containing protein 5A
AT2G05520	1298.83	4236.99	1.70583	1.48e-25	2.59e-23	Up	gene_symbol:GRP3 description:Glycine-rich protein 3
AT3G62790	284.53	721.662	1.34274	1.73e-25	2.99e-23	Up	description:NADH dehydrogenase [ubiquinone] iron-sulfur protein 5-B
AT5G19290	511.888	1309.84	1.35549	1.81e-25	3.1e-23	Up	description:Alpha/beta-Hydrolases superfamily protein
AT2G42540	337.069	1167.16	1.79188	2.67e-25	4.54e-23	Up	gene_symbol:COR15A description:Protein COLD-REGULATED 15A, chloroplastic
AT3G13110	778.127	1838.65	1.24057	2.8e-25	4.69e-23	Up	gene_symbol:SAT3 description:Serine acetyltransferase 3, mitochondrial
AT2G37600	287.085	754.829	1.39467	2.94e-25	4.87e-23	Up	gene_symbol:RPL36A description:60S ribosomal protein L36-1
AT5G05710	33.1723	146.124	2.13914	5.28e-25	8.52e-23	Up	description:At5g05710
AT5G42850	234.28	610.039	1.38067	5.33e-25	8.54e-23	Up	description:Thioredoxin-like protein Clot
AT4G21620	135.806	455.346	1.74542	1.57e-24	2.5e-22	Up	description:AT4g21620/F17L22_80
AT3G42800	81.8143	385.955	2.23801	2.21e-24	3.5e-22	Up	description:Protein BIG GRAIN 1-like C
AT2G20490	143.421	421.08	1.55384	2.49e-24	3.91e-22	Up	gene_symbol:NOP10 description:H/ACA ribonucleoprotein complex subunit 3-like protein
AT1G73940	200.046	499.189	1.31926	3.18e-24	4.94e-22	Up	description:At1g73940/F2P9_19
AT3G57150	671.293	1469.46	1.13027	3.44e-24	5.31e-22	Up	gene_symbol:CBF5 description:Uncharacterized protein At3g57150 (Fragment)
AT4G14430	232.492	804.003	1.79002	3.56e-24	5.47e-22	Up	gene_symbol:ECI2 description:PEC12
AT2G45200	191.209	447.802	1.22771	6.69e-24	1.02e-21	Up	gene_symbol:GOS12 description:Golgi SNAP receptor complex member 1-2
AT1G74270	278.251	916.242	1.71934	7.23e-24	1.09e-21	Up	gene_symbol:RPL35AC description:60S ribosomal protein L35a-3
AT3G53740	1455.75	3083.25	1.08269	8e-24	1.2e-21	Up	gene_symbol:RPL36B description:60S ribosomal protein L36
AT2G39460	1748.03	3630.76	1.05454	9.67e-24	1.45e-21	Up	gene_symbol:RPL23AA description:60S ribosomal protein L23a-1
AT5G47680	155.426	448.289	1.5282	1.43e-23	2.11e-21	Up	gene_symbol:TRM10 description:At5g47680
AT1G65370	153.817	359.434	1.22451	1.66e-23	2.43e-21	Up	description:At1g65370/T8F5_15
AT4G27560	235.732	605.141	1.36012	1.9e-23	2.77e-21	Up	gene_symbol:UGT79B2 description:Glycosyltransferase
AT3G14290	375.514	767.265	1.03086	2.15e-23	3.1e-21	Up	gene_symbol:PAE2 description:Proteasome subunit alpha type-5-B
AT3G53460	2856.87	5955.72	1.05984	2.6e-23	3.71e-21	Up	gene_symbol:CP29 description:Chloroplast RNA-binding protein 29
AT5G14800	648.502	1686	1.37842	2.72e-23	3.86e-21	Up	gene_symbol:PROC1 description:Pyrroline-5-carboxylate reductase
AT2G27530	2037.68	4131.44	1.01972	2.85e-23	4.03e-21	Up	gene_symbol:RPL10AB description:60S ribosomal protein L10a-2
AT5G10920	433.354	880.773	1.02323	3.91e-23	5.46e-21	Up	description:Argininosuccinate lyase, chloroplastic
AT1G78850	968.751	2523.99	1.38151	5.36e-23	7.39e-21	Up	description:EP1-like glycoprotein 3
AT3G26640	68.2917	222.856	1.70633	6.22e-23	8.49e-21	Up	gene_symbol:LWD2 description:LWD2
AT5G54060	239.734	582.92	1.28186	7.37e-23	9.95e-21	Up	gene_symbol:A3G2XYLT description:Glycosyltransferase (Fragment)
AT1G02280	625.188	1411.99	1.17536	1.04e-22	1.39e-20	Up	gene_symbol:TOC33 description:Translocase of chloroplast 33, chloroplastic
AT2G21290	121.5	509.465	2.06803	2.13e-22	2.82e-20	Up	description:30S ribosomal protein S31, mitochondrial
AT4G16720	2392.39	4805.43	1.00621	2.29e-22	2.99e-20	Up	gene_symbol:RPL15A description:Ribosomal protein L15
AT5G58710	426.918	915.971	1.10134	3.49e-22	4.51e-20	Up	gene_symbol:CYP20-1 description:Peptidyl-prolyl cis-trans isomerase
AT5G08620	176.722	392.187	1.15006	4.5e-22	5.79e-20	Up	gene_symbol:RH25 description:DEAD-box ATP-dependent RNA helicase 25
AT3G47610	157.286	386.956	1.29878	5.02e-22	6.43e-20	Up	description:Transcription regulator/ zinc ion binding protein
AT3G13882	238.677	570.58	1.25737	5.31e-22	6.76e-20	Up	description:Ribosomal protein L34
AT1G71780	135.496	342.103	1.33618	5.37e-22	6.77e-20	Up	description:unknown protein; FUNCTIONS IN: molecular_function unknown; INVOLVED IN: biological_process unknown; LOCATED IN: endoplasmic reticulum; EXPRESSED IN: 25 plant structures; EXPRESSED DURING: 15 groWTh stages; Has 34 Blast hits to 34 proteins in 1
AT4G15620	236.153	504.674	1.09563	5.37e-22	6.77e-20	Up	description:CASP-like protein 1E2
AT4G10480	738.181	1621.35	1.13515	6.04e-22	7.54e-20	Up	description:Putative alpha NAC
AT2G40510	512.585	1335.19	1.38118	6.93e-22	8.57e-20	Up	gene_symbol:RPS26B description:40S ribosomal protein S26
AT5G53230	1.50318	98.3171	6.03135	1.18e-21	1.44e-19	Up	description:Putative uncharacterized protein
AT5G60340	333.363	672.135	1.01166	1.36e-21	1.63e-19	Up	gene_symbol:AAK6 description:Adenylate kinase isoenzyme 6 homolog
AT1G54040	221.673	603.312	1.44447	1.54e-21	1.84e-19	Up	gene_symbol:ESP description:Epithiospecifier protein
AT2G19310	160.073	418.221	1.38554	1.84e-21	2.17e-19	Up	gene_symbol:HSP18.5 description:18.5 kDa class IV heat shock protein
AT4G34620	2766.29	6254.07	1.17684	2.09e-21	2.45e-19	Up	gene_symbol:RPS16-1 description:SSR16
AT2G40890	722.07	1650.47	1.19266	2.12e-21	2.47e-19	Up	gene_symbol:CYP98A3 description:Cytochrome P450 98A3
AT1G05490	8.01432	75.9841	3.24505	2.28e-21	2.64e-19	Up	gene_symbol:CLSY3 description:SNF2 domain-containing protein CLASSY 3
AT1G70600	1593.73	4278.56	1.42472	3.94e-21	4.47e-19	Up	gene_symbol:RPL27AC description:60S ribosomal protein L27a-3
AT4G18730	1350.84	2754.51	1.02794	4.2e-21	4.74e-19	Up	gene_symbol:RPL11B description:60S ribosomal protein L11-2
AT1G11175	35.6409	157.951	2.14787	5.31e-21	5.97e-19	Up	description:other RNA
AT1G06073	27.8543	119.285	2.09844	6.17e-21	6.9e-19	Up	-
AT5G43970	302.689	616.548	1.02638	1e-20	1.09e-18	Up	gene_symbol:TOM9-2 description:TOM9-2
AT3G53020	1525.87	3790.1	1.3126	1.22e-20	1.32e-18	Up	gene_symbol:RPL24B description:60S ribosomal protein L24-2
AT1G28600	450.521	924.789	1.03753	1.33e-20	1.43e-18	Up	description:GDSL esterase/lipase At1g28600
AT4G32480	145.638	643.603	2.14378	1.75e-20	1.86e-18	Up	description:AT4g32480/F8B4_180
AT3G56070	219.702	605.359	1.46224	1.93e-20	2.04e-18	Up	gene_symbol:CYP19-3 description:Peptidyl-prolyl cis-trans isomerase CYP19-3
AT5G60620	305.513	622.27	1.02631	2.1e-20	2.21e-18	Up	gene_symbol:GPAT9 description:GPAT9
AT2G39020	257.323	616.472	1.26046	2.23e-20	2.32e-18	Up	description:Probable acetyltransferase NATA1-like
AT5G53045	52.3904	191.294	1.86842	2.21e-20	2.32e-18	Up	description:At5g53043
AT5G11770	1147.56	2605.56	1.18302	2.29e-20	2.38e-18	Up	description:NADH dehydrogenase [ubiquinone] iron-sulfur protein 7, mitochondrial
AT5G22330	180.293	417.936	1.21294	2.95e-20	3.05e-18	Up	gene_symbol:RIN1 description:RuvB-like protein 1
AT1G06200	292.274	613.166	1.06896	2.97e-20	3.07e-18	Up	description:Peptidase S24/S26A/S26B/S26C family protein
AT1G27435	141.662	378.53	1.41796	3.53e-20	3.62e-18	Up	description:Uncharacterized protein At1g27435/F17L21.30
AT4G29140	175.596	395.445	1.17122	3.92e-20	3.95e-18	Up	gene_symbol:DTX51 description:Protein DETOXIFICATION
AT1G33810	540.048	1209.59	1.16336	4.56e-20	4.58e-18	Up	description:Uncharacterized protein At1g33810
AT3G06610	184.278	428.982	1.21903	4.73e-20	4.74e-18	Up	description:DNA-binding enhancer protein-like protein
AT3G47640	128.506	434.188	1.75648	4.94e-20	4.91e-18	Up	gene_symbol:BHLH47 description:Transcription factor bHLH47
AT1G49990	24.347	118.33	2.28099	5.84e-20	5.76e-18	Up	description:F-box protein At1g49990
AT2G37410	360.561	899.405	1.31873	6.34e-20	6.23e-18	Up	gene_symbol:TIM17-2 description:Mitochondrial import inner membrane translocase subunit TIM17-2
AT1G07373	2.73766	95.8061	5.1291	9.63e-20	9.41e-18	Up	-
AT3G13940	109.039	281.555	1.36857	1e-19	9.77e-18	Up	description:DNA binding / DNA-directed RNA polymerase
AT1G76150	223.145	459.2	1.04114	1.09e-19	1.05e-17	Up	gene_symbol:ECH2 description:Enoyl-CoA hydratase 2, peroxisomal
AT2G46600	186.588	575.685	1.62542	1.22e-19	1.17e-17	Up	gene_symbol:KIC description:Calcium-binding protein KIC
AT5G58920	59.7402	178.416	1.57847	1.5e-19	1.42e-17	Up	description:Homeobox prospero protein
AT2G47690	271.327	564.936	1.05806	1.66e-19	1.56e-17	Up	description:NADH dehydrogenase [ubiquinone] iron-sulfur protein 5-A
AT2G19740	304.727	898.532	1.56005	1.96e-19	1.83e-17	Up	gene_symbol:RPL31A description:60S ribosomal protein L31-1
AT4G24220	765.902	1668.03	1.12291	2e-19	1.85e-17	Up	gene_symbol:VEP1 description:3-oxo-Delta(4,5)-steroid 5-beta-reductase
AT2G37270	920.836	1871.64	1.02329	2.07e-19	1.9e-17	Up	gene_symbol:RPS5A description:40S ribosomal protein S5-1
AT4G09820	57.6159	193.077	1.74463	4.57e-19	4.11e-17	Up	gene_symbol:TT8 description:Transcription factor TT8
AT1G17530	88.7278	299.205	1.75368	5.52e-19	4.92e-17	Up	gene_symbol:TIM23-1 description:Mitochondrial import inner membrane translocase subunit TIM23-1
AT3G18910	36.6162	147.277	2.00797	5.54e-19	4.92e-17	Up	gene_symbol:ETP2 description:F-box protein ETP2
AT5G05270	1152.07	2407.21	1.06314	6.24e-19	5.5e-17	Up	gene_symbol:CHI3 description:Probable chalcone--flavonone isomerase 3
AT1G69620	1261.09	3227.59	1.35579	6.29e-19	5.52e-17	Up	gene_symbol:RPL34B description:60S ribosomal protein L34-2
AT3G27060	717.46	1482.65	1.0472	8.42e-19	7.31e-17	Up	gene_symbol:TSO2 description:TSO2
AT3G17210	402.355	1060.63	1.39839	8.71e-19	7.54e-17	Up	gene_symbol:HS1 description:Stress-response A/B barrel domain-containing protein HS1
AT1G61620	223.924	461.006	1.04177	9.01e-19	7.77e-17	Up	gene_symbol:CSU1 description:Nitric oxide synthase-interacting protein homolog
AT2G30870	1501.63	3087.51	1.03992	9.41e-19	8.09e-17	Up	gene_symbol:GSTF10 description:Glutathione S-transferase F10
AT1G02140	611.514	1238.92	1.01862	9.73e-19	8.33e-17	Up	gene_symbol:MEE63 description:MEE63
AT3G62250	2201.62	4683.76	1.0891	9.83e-19	8.39e-17	Up	gene_symbol:RPS27AC description:Ubiquitin-40S ribosomal protein S27a-3
AT3G18290	1038.61	3108.25	1.58145	1.05e-18	8.88e-17	Up	gene_symbol:BTS description:Zinc finger protein BRUTUS
AT5G49560	37.2997	139.441	1.90242	1.08e-18	9.15e-17	Up	description:Putative methyltransferase family protein
AT3G22230	811.929	2130.53	1.39178	1.43e-18	1.2e-16	Up	gene_symbol:RPL27B description:60S ribosomal protein L27-2
AT2G01422	0.184292	118.106	9.32387	1.58e-18	1.31e-16	Up	-
AT4G14040	1813.37	3665.43	1.01531	1.61e-18	1.33e-16	Up	gene_symbol:SBP2 description:Selenium-binding protein 2
AT1G53560	132.824	326.693	1.29842	1.73e-18	1.43e-16	Up	description:At1g53560
AT1G12910	181.926	379.652	1.06133	1.75e-18	1.43e-16	Up	gene_symbol:LWD1 description:WD repeat-containing protein LWD1
AT4G15770	155.042	405.921	1.38854	2.28e-18	1.84e-16	Up	description:60S ribosome subunit biogenesis protein NIP7 homolog
AT5G57370	115.454	277.677	1.26609	3.04e-18	2.42e-16	Up	description:U4/U6.U5 small nuclear ribonucleoprotein
AT4G29410	834.376	1958.39	1.2309	3.4e-18	2.69e-16	Up	gene_symbol:RPL28C description:60S ribosomal protein L28-2
AT1G16650	61.0993	198.825	1.70227	4.01e-18	3.15e-16	Up	description:S-adenosyl-L-methionine-dependent methyltransferases superfamily protein
AT5G13780	273.629	740.839	1.43694	5.43e-18	4.22e-16	Up	gene_symbol:NAA10 description:N-terminal acetyltransferase A complex catalytic subunit NAA10
AT4G39550	21.599	106.796	2.30582	6.23e-18	4.79e-16	Up	description:F-box/kelch-repeat protein At4g39550
AT1G61800	10.2724	110.295	3.42452	7.14e-18	5.44e-16	Up	gene_symbol:GPT2 description:glucose-6-phosphate/phosphate translocator 2
AT3G07220	131.485	319.218	1.27964	7.25e-18	5.5e-16	Up	gene_symbol:FHA2 description:FHA domain-containing protein FHA2
AT4G04745	26.53	190.494	2.84405	8.85e-18	6.66e-16	Up	description:At4g04745
AT1G51680	1673.22	3995.48	1.25574	9.31e-18	6.98e-16	Up	gene_symbol:4CL1 description:4-coumarate-CoA ligase 1
AT4G39200	1914.95	3835.03	1.00193	9.96e-18	7.34e-16	Up	gene_symbol:RPS25E description:40S ribosomal protein S25-4
AT5G47090	80.6697	206.547	1.35637	1.2e-17	8.76e-16	Up	description:AT5g47090/K14A3_4
AT3G07410	92.8826	242.164	1.38251	1.28e-17	9.35e-16	Up	gene_symbol:RABA5B description:Ras-related protein RABA5b
AT1G64710	202.664	465.748	1.20046	1.45e-17	1.05e-15	Up	description:Alcohol dehydrogenase-like 4
AT2G43460	1006.93	2200.89	1.12813	1.8e-17	1.29e-15	Up	gene_symbol:RPL38A description:60S ribosomal protein L38
AT2G46490	203.574	426.651	1.06751	1.8e-17	1.29e-15	Up	description:Uncharacterized protein At2g46490
AT3G06355	48.209	210.179	2.12424	1.83e-17	1.3e-15	Up	-
AT3G23390	1230.17	3048.68	1.30933	2.33e-17	1.66e-15	Up	gene_symbol:RPL36AB description:60S ribosomal protein L36a
AT4G18930	219.009	489.646	1.16075	2.41e-17	1.71e-15	Up	description:Cyclic phosphodiesterase
AT1G63660	324.27	668.106	1.04288	3.01e-17	2.13e-15	Up	description:At1g63660
AT3G47850	99.7304	244.697	1.29489	3.26e-17	2.28e-15	Up	description:tRNA (Ile)-lysidine synthase
AT4G26960	33.2865	152.267	2.1936	3.91e-17	2.71e-15	Up	description:unknown protein; FUNCTIONS IN: molecular_function unknown; INVOLVED IN: biological_process unknown; LOCATED IN: chloroplast; BEST Arabidopsis thaliana protein match is: unknown protein (TAIR:AT5G54970.1); Has 22 Blast hits to 22 proteins in 8
AT5G40280	84.912	209.08	1.30002	4.6e-17	3.14e-15	Up	gene_symbol:ERA1 description:Prenyltransferase family protein
AT5G09770	179.756	384.169	1.09571	4.89e-17	3.32e-15	Up	description:At5g09770
AT1G73325	22.4076	98.6865	2.13887	7.56e-17	4.97e-15	Up	description:Kunitz family trypsin and protease inhibitor protein
AT5G52040	363.539	731.366	1.00848	9.98e-17	6.51e-15	Up	gene_symbol:ATRSP41 description:RNA-binding (RRM/RBD/RNP motifs) family protein
AT2G34520	168.125	432.47	1.36306	1.89e-16	1.21e-14	Up	gene_symbol:RPS14 description:At2g34520
AT4G15000	1807.54	3719.43	1.04106	1.92e-16	1.22e-14	Up	gene_symbol:RPL27C description:60S ribosomal protein L27
AT1G27400	1151.3	2345.38	1.02655	2.2e-16	1.39e-14	Up	gene_symbol:RPL17A description:60S ribosomal protein L17-1
AT4G36700	4.22282	230.505	5.77045	2.46e-16	1.55e-14	Up	description:Vicilin-like seed storage protein At4g36700
AT1G56430	208.664	473.977	1.18363	2.8e-16	1.75e-14	Up	gene_symbol:NAS4 description:Probable nicotianamine synthase 4
AT1G04240	113.026	250.547	1.14843	3.75e-16	2.29e-14	Up	gene_symbol:SHY2 description:AUX/IAA transcriptional regulator family protein
AT5G26880	170.72	463.273	1.44023	3.82e-16	2.33e-14	Up	gene_symbol:AGL26 description:AGL26
AT3G10860	491.304	1235.28	1.33015	4.28e-16	2.6e-14	Up	description:At3g10860
AT2G20450	438.397	953.557	1.12108	4.41e-16	2.68e-14	Up	gene_symbol:RPL14A description:60S ribosomal protein L14-1
AT3G01520	263.01	584.777	1.15277	4.57e-16	2.77e-14	Up	description:Universal stress protein A-like protein
AT3G58660	211.215	479.076	1.18154	6.86e-16	4.13e-14	Up	description:Ribosomal protein L1p/L10e family
AT1G62420	2.25383	84.6654	5.23132	7.12e-16	4.27e-14	Up	description:DUF506 family protein (DUF506)
AT3G13100	72.652	192.132	1.40303	8.91e-16	5.29e-14	Up	gene_symbol:ABCC7 description:ABC transporter C family member 7
AT5G27330	167.727	337.456	1.00858	1.06e-15	6.22e-14	Up	description:Prefoldin chaperone subunit family protein
AT4G33865	770.725	1742.55	1.17691	1.18e-15	6.86e-14	Up	gene_symbol:RPS29C description:40S ribosomal protein S29
AT5G04150	19.1001	138.547	2.85872	1.21e-15	7.01e-14	Up	gene_symbol:BHLH101 description:basic helix-loop-helix (bHLH) DNA-binding superfamily protein
AT5G55270	2.51353	50.3019	4.32283	1.53e-15	8.78e-14	Up	description:Putative uncharacterized protein
AT1G03330	138.393	318.242	1.20135	1.98e-15	1.12e-13	Up	gene_symbol:LSM2 description:Sm-like protein LSM2
AT1G05963	9.3013	64.0957	2.78472	2e-15	1.13e-13	Up	-
AT4G31460	157.226	318.391	1.01796	2.13e-15	1.19e-13	Up	description:AT4g31460/F3L17_30
AT2G29540	39.5104	135.672	1.77982	2.17e-15	1.21e-13	Up	gene_symbol:ATRPC14 description:RNApolymerase 14 kDa subunit
AT5G25610	1890.21	3954.06	1.06479	2.5e-15	1.38e-13	Up	gene_symbol:RD22 description:BURP domain protein RD22
AT5G54710	73.0444	269.424	1.88303	2.5e-15	1.38e-13	Up	description:Ankyrin repeat family protein
AT4G32340	133.582	354.888	1.40963	2.78e-15	1.53e-13	Up	description:Tetratricopeptide repeat (TPR)-like superfamily protein
AT5G14920	142.727	385.246	1.43252	2.86e-15	1.57e-13	Up	gene_symbol:GASA14 description:Gibberellin-regulated protein 14
AT1G75945	0.184163	58.4593	8.3103	3.06e-15	1.67e-13	Up	-
AT3G09390	1216.9	2767.69	1.18548	3.11e-15	1.69e-13	Up	gene_symbol:MT2A description:Metallothionein-like protein 2A
AT2G10260	621.604	1330.34	1.09773	3.45e-15	1.86e-13	Up	description:FUNCTIONS IN: molecular_function unknown; INVOLVED IN: biological_process unknown; LOCATED IN: cellular_component unknown; BEST Arabidopsis thaliana protein match is: Ulp1 protease family protein (TAIR:AT5G45570.1); Has 598 Blast hits to 556 p
AT2G04845	45.1073	132.608	1.55574	3.47e-15	1.88e-13	Up	description:Acyl-CoA N-acyltransferases (NAT) superfamily protein
AT5G45775	691.384	1795.87	1.37712	3.82e-15	2.06e-13	Up	gene_symbol:RPL11B description:60S ribosomal protein L11-2
AT5G15880	118.798	298.905	1.33117	4.07e-15	2.19e-13	Up	description:At5g15880
AT5G58610	11.5496	65.0142	2.49291	5.89e-15	3.09e-13	Up	description:Gb
AT3G28900	306.982	877.713	1.51559	6.47e-15	3.39e-13	Up	gene_symbol:RPL34C description:60S ribosomal protein L34-3
AT5G61030	107.354	279.339	1.37965	6.77e-15	3.54e-13	Up	gene_symbol:RBG3 description:GR-RBP3
AT4G02230	607.754	1323.78	1.1231	8.34e-15	4.33e-13	Up	gene_symbol:RPL19C description:60S ribosomal protein L19-3
AT2G47780	25.4393	126.842	2.3179	8.39e-15	4.35e-13	Up	description:REF/SRPP-like protein At2g47780
AT2G35555	0.75322	81.5586	6.75862	8.97e-15	4.63e-13	Up	description:Serpin
AT4G02340	207.132	434.738	1.0696	1e-14	5.13e-13	Up	description:AT4g02340 protein
AT1G70150	66.726	203.596	1.60939	1.1e-14	5.58e-13	Up	description:Zinc ion binding protein
AT3G18410	359.55	782.787	1.12243	1.56e-14	7.84e-13	Up	description:NADH dehydrogenase [ubiquinone] 1 beta subcomplex subunit 10-B
AT2G37690	159.714	342.558	1.10086	1.78e-14	8.81e-13	Up	description:Phosphoribosylaminoimidazole carboxylase like protein
AT4G05380	0.304452	80.2975	8.043	1.94e-14	9.52e-13	Up	description:P-loop containing nucleoside triphosphate hydrolases superfamily protein
AT5G03455	187.984	430.293	1.19471	2.03e-14	9.94e-13	Up	gene_symbol:CDC25 description:Dual specificity phosphatase Cdc25
AT3G58470	79.1073	205.249	1.37549	2.1e-14	1.03e-12	Up	description:Protein-lysine N-methyltransferase At3g58470
AT3G22840	863.542	2059.12	1.25369	2.24e-14	1.08e-12	Up	gene_symbol:ELIP1 description:ELIP1
AT2G38750	191.968	427.851	1.15624	2.25e-14	1.09e-12	Up	gene_symbol:ANN4 description:Annexin D4
AT4G37090	93.4661	260.274	1.47752	2.51e-14	1.2e-12	Up	description:UDP-N-acetylmuramoyl-L-alanyl-D-glutamate-2, 6-diaminopimelate ligase
AT1G71430	12.0924	76.0725	2.65327	2.82e-14	1.34e-12	Up	description:At1g71430
AT2G24103	13.1119	76.3542	2.54183	3.38e-14	1.6e-12	Up	-
AT3G07430	672.856	1685.19	1.32454	4.16e-14	1.95e-12	Up	gene_symbol:YLMG1-1 description:YlmG homolog protein 1-1, chloroplastic
AT5G11410	8.25611	55.2549	2.74257	4.41e-14	2.06e-12	Up	description:Protein kinase superfamily protein
AT3G17465	180.282	365.436	1.01936	4.51e-14	2.1e-12	Up	gene_symbol:RPL3B description:50S ribosomal protein L3-2, chloroplastic
AT5G52220	14.5543	66.6844	2.19591	4.57e-14	2.12e-12	Up	description:Chromosome transmission fidelity-like protein
AT1G09505	0.500577	127.847	7.99661	4.67e-14	2.16e-12	Up	-
AT3G05760	76.1839	188.856	1.30973	5.03e-14	2.33e-12	Up	description:AT3g05760/F10A16_5
AT5G02450	868.026	2068.14	1.25253	5.93e-14	2.72e-12	Up	gene_symbol:RPL36C description:60S ribosomal protein L36-3
AT5G47830	53.1361	145.156	1.44984	6.58e-14	3.01e-12	Up	description:unknown protein; Has 35333 Blast hits to 34131 proteins in 2444 species: Archae - 798; Bacteria - 22429; Metazoa - 974; Fungi - 991; Plants - 531; Viruses - 0; Other Eukaryotes - 9610 (source: NCBI BLink).
AT1G15230	184.433	380.142	1.04344	6.91e-14	3.15e-12	Up	description:At1g15230/F9L1_18
AT2G46540	253.338	610.793	1.26962	7.26e-14	3.29e-12	Up	description:At2g46540/F11C10.23
AT3G59650	74.0231	199.117	1.42757	7.9e-14	3.52e-12	Up	description:Mitochondrial ribosomal protein L51/S25/CI-B8 family protein
AT2G27402	248.181	509.413	1.03744	8.4e-14	3.74e-12	Up	description:At2g27402
AT1G19240	29.0629	131.948	2.18272	8.86e-14	3.94e-12	Up	description:T29M8.11
AT2G00920	5.20469	74.8285	3.8457	9.1e-14	4.03e-12	Up	-
AT5G51120	243.003	516.114	1.08671	9.25e-14	4.08e-12	Up	gene_symbol:PABN1 description:Polyadenylate-binding protein 1
AT5G67630	116.499	261.328	1.16555	9.25e-14	4.08e-12	Up	description:RuvB-like helicase
AT2G25210	368.603	969.891	1.39576	9.44e-14	4.16e-12	Up	description:Ribosomal protein L39 family protein
AT3G02480	18.3434	111.721	2.60657	9.63e-14	4.23e-12	Up	description:AT3g02480/F16B3_11
AT3G55290	54.4382	165.865	1.60732	9.61e-14	4.23e-12	Up	description:NAD(P)-binding Rossmann-fold superfamily protein
AT4G08870	722.141	1611.39	1.15795	9.81e-14	4.29e-12	Up	gene_symbol:ARGAH2 description:ARGAH2
AT4G14365	21.7288	89.7761	2.04672	1.03e-13	4.47e-12	Up	gene_symbol:XBAT34 description:Putative E3 ubiquitin-protein ligase XBAT34
AT5G64060	20.0241	77.0489	1.94404	1.13e-13	4.87e-12	Up	gene_symbol:anac103 description:NAC domain containing protein 103
AT4G26670	90.2574	193.239	1.09827	1.19e-13	5.1e-12	Up	gene_symbol:TIM22-2 description:Mitochondrial import inner membrane translocase subunit TIM22-2
AT3G16990	44.9406	142.305	1.66289	1.37e-13	5.87e-12	Up	gene_symbol:TENA_E description:Bifunctional TENA-E protein
AT5G40490	132.59	272.842	1.04109	1.39e-13	5.92e-12	Up	description:RNA-binding (RRM/RBD/RNP motifs) family protein
AT1G23280	160.397	332.533	1.05185	1.74e-13	7.31e-12	Up	description:Protein MAK16 homolog
AT1G66680	255.827	515.547	1.01093	1.77e-13	7.42e-12	Up	gene_symbol:AR401 description:Protein-lysine N-methyltransferase At1g66680
AT1G80550	97.5394	211.228	1.11474	1.8e-13	7.56e-12	Up	description:Pentatricopeptide repeat-containing protein At1g80550, mitochondrial
AT4G31985	638.065	1383.96	1.11702	1.89e-13	7.91e-12	Up	gene_symbol:RPL39C description:60S ribosomal protein L39-1
AT2G01100	255.278	602.04	1.23779	1.96e-13	8.19e-12	Up	description:AT2G01100 protein
AT1G32340	109.261	236.05	1.11132	2.18e-13	9.01e-12	Up	gene_symbol:NHL8 description:F5D14.10 protein
AT4G29660	37.6954	111.734	1.56761	2.8e-13	1.14e-11	Up	gene_symbol:EMB2752 description:Uncharacterized protein At4g29660
AT3G23880	70.1439	188.527	1.42638	2.92e-13	1.19e-11	Up	description:F-box/kelch-repeat protein At3g23880
AT3G43980	91.5207	226.679	1.30848	3.06e-13	1.24e-11	Up	gene_symbol:RPS29C description:40S ribosomal protein S29
AT1G54010	530.443	1154.12	1.12152	3.09e-13	1.25e-11	Up	gene_symbol:GLL23 description:Inactive GDSL esterase/lipase-like protein 23
AT1G75040	39.8701	147.605	1.88836	3.23e-13	1.3e-11	Up	gene_symbol:PR5 description:Pathogenesis-related protein 5
AT1G30170	0.304182	62.0899	7.67328	3.58e-13	1.43e-11	Up	description:Uncharacterized protein T2H7.3
AT5G19300	65.3444	165.194	1.33803	3.67e-13	1.46e-11	Up	description:At5g19300
AT4G01080	235.849	515.288	1.12752	4.43e-13	1.74e-11	Up	gene_symbol:TBL26 description:Protein trichome birefringence-like 26
AT3G05590	3621.53	7887.98	1.12305	4.94e-13	1.93e-11	Up	gene_symbol:RPL18B description:RPL18
AT5G15802	47.8293	174.497	1.86724	5.11e-13	1.99e-11	Up	description:Chaperone
AT1G16740	147.54	310.283	1.07248	5.27e-13	2.05e-11	Up	description:50S ribosomal protein L20
AT1G22150	22.755	90.2002	1.98695	5.43e-13	2.11e-11	Up	gene_symbol:SULTR1;3 description:Sulfate transporter 1.3
AT1G14300	73.4649	175.376	1.25533	5.46e-13	2.12e-11	Up	description:ARM repeat superfamily protein
AT1G61570	148.613	306.192	1.04288	5.6e-13	2.16e-11	Up	gene_symbol:TIM13 description:Mitochondrial import inner membrane translocase subunit TIM13
AT2G36620	919.323	2212.14	1.2668	5.9e-13	2.27e-11	Up	gene_symbol:RPL24A description:60S ribosomal protein L24-1
AT1G04630	179.218	374.886	1.06474	6.16e-13	2.36e-11	Up	gene_symbol:MEE4 description:NADH dehydrogenase [ubiquinone] 1 alpha subcomplex subunit 13-A
AT4G31930	32.7385	100.16	1.61326	8.66e-13	3.26e-11	Up	description:AT4g31930/F10N7_260
AT5G61770	140.549	288.478	1.03739	9.91e-13	3.69e-11	Up	gene_symbol:PPAN description:Peter Pan-like protein
AT3G22660	110.314	301.379	1.44995	1.07e-12	3.98e-11	Up	gene_symbol:EBP2 description:Probable rRNA-processing protein EBP2 homolog
AT1G59600	98.2408	203.937	1.05373	1.1e-12	4.05e-11	Up	gene_symbol:ZCW7 description:ZCW7
AT5G05450	171.541	350.385	1.03039	1.26e-12	4.62e-11	Up	gene_symbol:RH18 description:DEAD-box ATP-dependent RNA helicase 18
AT3G14900	64.6359	192.125	1.57164	1.53e-12	5.58e-11	Up	description:Uncharacterized protein At3g14900
AT1G04230	77.9602	180.309	1.20966	1.59e-12	5.77e-11	Up	description:At1g04230
AT5G39850	58.4814	154.728	1.40368	1.61e-12	5.86e-11	Up	gene_symbol:RPS9C description:40S ribosomal protein S9-2
AT3G05400	67.4841	183.489	1.44307	1.73e-12	6.23e-11	Up	gene_symbol:SUGTL5 description:Sugar transporter ERD6-like 12
AT3G12270	138.532	278.668	1.00833	1.75e-12	6.27e-11	Up	gene_symbol:PRMT3 description:Probable protein arginine N-methyltransferase 3
AT4G02995	65.9622	158.541	1.26515	2.58e-12	9.12e-11	Up	-
AT3G15720	13.1145	64.4804	2.2977	2.83e-12	9.95e-11	Up	description:Probable polygalacturonase At3g15720
AT4G22960	7.29477	50.5219	2.79197	2.99e-12	1.05e-10	Up	description:Protein of unknown function (DUF544)
AT2G46680	431.389	925.905	1.10187	4.33e-12	1.5e-10	Up	gene_symbol:ATHB-7 description:Homeobox-leucine zipper protein ATHB-7
AT5G04910	123.414	247.76	1.00544	4.55e-12	1.57e-10	Up	description:DNA repair REX1-B protein
AT2G22450	42.0882	116.731	1.4717	5.23e-12	1.79e-10	Up	gene_symbol:RIBA2 description:Monofunctional riboflavin biosynthesis protein RIBA 2, chloroplastic
AT1G05160	98.0517	202.855	1.04883	5.41e-12	1.85e-10	Up	gene_symbol:KAO1 description:Ent-kaurenoic acid oxidase 1
AT2G44860	104.67	296.382	1.50161	6.37e-12	2.16e-10	Up	description:Probable ribosome biogenesis protein RLP24
AT4G34950	74.984	199.166	1.40932	6.73e-12	2.27e-10	Up	description:Major facilitator superfamily protein
AT1G02870	87.7891	231.792	1.40072	8.02e-12	2.67e-10	Up	description:At1g02870
AT5G52310	400.446	894.324	1.15919	8.4e-12	2.79e-10	Up	gene_symbol:RD29A description:Low-temperature-induced 78 kDa protein
AT3G02190	64.1575	157.678	1.29729	8.63e-12	2.86e-10	Up	gene_symbol:RPL39B description:60S ribosomal protein L39-2
AT3G56980	33.0561	467.738	3.82271	9.23e-12	3.04e-10	Up	gene_symbol:ORG3 description:Transcription factor ORG3
AT1G27020	39.1539	161.713	2.04621	1.19e-11	3.87e-10	Up	description:Plant/protein
AT5G64680	120.376	247.035	1.03717	1.22e-11	3.97e-10	Up	description:Mediator-associated protein 2
AT1G77450	218.357	442.574	1.01923	1.26e-11	4.06e-10	Up	gene_symbol:NAC032 description:NAC032
AT5G22100	88.1055	193.901	1.13801	1.3e-11	4.19e-10	Up	description:RNA 3'-terminal phosphate cyclase-like protein
AT1G77750	139.192	287.432	1.04615	1.33e-11	4.28e-10	Up	gene_symbol:RPS13 description:Small ribosomal subunit protein S13, mitochondrial
AT3G16660	196.97	592.781	1.58952	1.43e-11	4.57e-10	Up	description:Pollen Ole e 1 allergen and extensin family protein
AT1G74240	29.1669	87.4736	1.58452	1.44e-11	4.58e-10	Up	description:Mitochondrial substrate carrier family protein
AT2G02950	144.738	352.527	1.28429	1.46e-11	4.66e-10	Up	gene_symbol:PKS1 description:Protein PHYTOCHROME KINASE SUBSTRATE 1
AT3G10745	0.183706	30.7891	7.38888	1.53e-11	4.85e-10	Up	-
AT5G25230	8.29939	50.5583	2.60687	1.56e-11	4.94e-10	Up	gene_symbol:GFL description:109 kDa U5 small nuclear ribonucleoprotein component GFL
AT4G14020	160.665	401.575	1.32161	1.57e-11	4.97e-10	Up	description:At4g14020
AT1G63750	58.0774	162.106	1.48089	1.68e-11	5.28e-10	Up	description:Disease resistance protein (TIR-NBS-LRR class) family
AT3G05250	56.5197	148.993	1.39842	1.83e-11	5.72e-10	Up	description:At3g05250
AT3G13610	196.007	508.85	1.37634	1.89e-11	5.89e-10	Up	gene_symbol:F6'H1 description:Feruloyl CoA ortho-hydroxylase 1
AT4G13180	258.937	637.111	1.29894	2.07e-11	6.42e-10	Up	description:AT4g13180/F17N18_70
AT2G38250	7.51277	48.2207	2.68224	2.45e-11	7.51e-10	Up	gene_symbol:GT-3B description:Trihelix transcription factor GT-3b
AT2G24762	182.362	375.293	1.04121	2.74e-11	8.38e-10	Up	gene_symbol:GDU4 description:Protein GLUTAMINE DUMPER 4
AT3G55730	69.301	155.805	1.1688	3.44e-11	1.03e-09	Up	gene_symbol:MYB109 description:MYB transcription factor-like protein
AT1G15250	66.8866	209.019	1.64385	3.53e-11	1.06e-09	Up	gene_symbol:RPL37A description:60S ribosomal protein L37-1
AT3G61630	78.5683	179.055	1.18838	4.04e-11	1.2e-09	Up	gene_symbol:CRF6 description:CRF6
AT3G18610	8.58062	55.1859	2.68514	4.31e-11	1.28e-09	Up	gene_symbol:NUCL2 description:Nucleolin 2
AT1G29850	228.989	620.36	1.43783	4.46e-11	1.31e-09	Up	description:double-stranded DNA-binding family protein
AT2G33855	147.213	463.719	1.65534	4.61e-11	1.35e-09	Up	description:At2g33855
AT1G26470	81.0168	204.194	1.33365	5.58e-11	1.62e-09	Up	description:Chromatin modification-like protein
AT1G12030	1.73768	45.1001	4.6979	5.94e-11	1.73e-09	Up	description:At1g12030
AT3G25210	38.9354	109.667	1.49398	6.72e-11	1.94e-09	Up	description:Pentatricopeptide repeat-containing protein At3g25210, mitochondrial
AT1G09290	59.3272	137.656	1.2143	6.88e-11	1.98e-09	Up	description:Uncharacterized protein At1g09290 (Fragment)
AT2G35605	111.168	240.61	1.11395	7e-11	2.01e-09	Up	description:Expressed protein
AT1G16000	58.2596	164.922	1.50122	8e-11	2.27e-09	Up	description:GAG1At protein
AT5G23290	96.8932	215.312	1.15196	8.51e-11	2.4e-09	Up	gene_symbol:PFD5 description:Probable prefoldin subunit 5
AT2G21580	697.584	1526.29	1.12959	8.53e-11	2.4e-09	Up	gene_symbol:RPS25B description:40S ribosomal protein S25-2
AT1G77540	57.1529	189.259	1.72746	9.52e-11	2.65e-09	Up	description:Acetyltransferase At1g77540
AT2G40240	15.8112	62.0572	1.97265	1.09e-10	3.03e-09	Up	description:Pentatricopeptide repeat-containing protein At2g40240, mitochondrial
AT5G53650	126.662	285.765	1.17385	1.14e-10	3.15e-09	Up	description:ABC transporter A family protein
AT4G32240	186.967	440.602	1.23669	1.36e-10	3.71e-09	Up	description:At4g32240
AT3G60140	12.8022	53.1908	2.05478	1.54e-10	4.14e-09	Up	gene_symbol:BGLU30 description:Beta-glucosidase 30
AT5G15970	613.49	1329.28	1.11554	1.64e-10	4.41e-09	Up	gene_symbol:KIN2 description:KIN2
AT5G53240	0.501191	52.39	6.70779	1.81e-10	4.8e-09	Up	description:Putative uncharacterized protein
AT5G16060	59.4496	145.985	1.29609	1.89e-10	5e-09	Up	description:At5g16060
AT5G03285	53.2483	172.908	1.6992	1.91e-10	5.05e-09	Up	description:other RNA
AT3G53650	59.367	147.641	1.31436	1.92e-10	5.05e-09	Up	description:Histone H2B.8
AT3G52220	135.693	325.702	1.26321	1.95e-10	5.12e-09	Up	description:At3g52220
AT4G31970	3.55356	52.5284	3.88576	2.04e-10	5.35e-09	Up	gene_symbol:CYP82C2 description:Cytochrome P450 82C2
AT1G76010	895.096	1822.11	1.0255	2.12e-10	5.53e-09	Up	description:Alba DNA/RNA-binding protein
AT5G30490	84.5416	181.68	1.10367	2.46e-10	6.4e-09	Up	description:At5g30145
AT3G46640	89.238	183.388	1.03917	2.52e-10	6.54e-09	Up	gene_symbol:PCL1 description:Homeodomain-like superfamily protein
AT3G09500	2632.09	5339.98	1.02063	2.65e-10	6.86e-09	Up	gene_symbol:RPL35A description:60S ribosomal protein L35-1
AT2G17040	21.9608	93.4008	2.0885	2.66e-10	6.87e-09	Up	gene_symbol:anac036 description:NAC domain containing protein 36
AT5G64730	66.4491	147.322	1.14865	2.93e-10	7.49e-09	Up	description:Transducin/WD40 repeat-like superfamily protein
AT1G67350	323.031	779.751	1.27134	3.22e-10	8.19e-09	Up	description:At1g67350
AT1G30040	17.8271	68.915	1.95075	3.45e-10	8.77e-09	Up	gene_symbol:GA2OX2 description:Gibberellin 2-beta-dioxygenase 2
AT4G30840	47.1003	122.654	1.38079	3.58e-10	9.06e-09	Up	gene_symbol:NUP43 description:Nuclear pore complex protein NUP43
AT3G27280	135.825	277.853	1.03257	3.75e-10	9.43e-09	Up	gene_symbol:PHB4 description:Prohibitin-4, mitochondrial
AT1G51360	102.548	226.456	1.14293	3.78e-10	9.49e-09	Up	gene_symbol:DABB1 description:Stress-response A/B barrel domain-containing protein DABB1
AT5G41270	29.1392	81.5736	1.48514	3.8e-10	9.53e-09	Up	description:At5g41270
AT2G02050	389.012	781.013	1.00553	3.93e-10	9.85e-09	Up	description:NADH dehydrogenase [ubiquinone] 1 beta subcomplex subunit 7
AT5G12240	150.064	307.38	1.03445	4.07e-10	1.02e-08	Up	description:At5g12240
AT5G11600	77.9464	160.704	1.04386	4.18e-10	1.04e-08	Up	description:At5g11600
AT1G17710	2.26436	49.3533	4.44597	4.7e-10	1.16e-08	Up	description:Inorganic pyrophosphatase 2
AT1G47920	1.75914	31.3188	4.15408	4.89e-10	1.2e-08	Up	description:RNI-like superfamily protein
AT2G17230	126.993	363.098	1.51561	5.02e-10	1.23e-08	Up	gene_symbol:EXL5 description:Protein EXORDIUM-like 5
AT2G19640	56.0084	126.702	1.17772	5.46e-10	1.34e-08	Up	gene_symbol:ASHR2 description:Histone-lysine N-methyltransferase ASHR2
AT5G14490	0.304463	33.0451	6.76203	5.49e-10	1.34e-08	Up	gene_symbol:anac085 description:NAC domain containing protein 85
AT1G28660	61.9583	175.649	1.50333	5.65e-10	1.38e-08	Up	description:GDSL esterase/lipase At1g28660
AT3G59840	114.575	257.742	1.16963	5.81e-10	1.41e-08	Up	description:Allyl alcohol dehydrogenase-like protein
AT1G30160	7.2468	41.4555	2.51615	6.37e-10	1.53e-08	Up	description:At1g30160
AT1G73840	235.928	473.401	1.00471	7.1e-10	1.69e-08	Up	gene_symbol:ESP1 description:Hydroxyproline-rich glycoprotein family protein
AT5G44910	24.7505	92.0791	1.89542	7.62e-10	1.81e-08	Up	description:Similarity to disease resistance protein
AT2G27775	51.7203	118.168	1.19203	8.28e-10	1.96e-08	Up	description:At2g27775
AT1G15810	110.347	257.683	1.22355	8.71e-10	2.05e-08	Up	description:At1g15810/F7H2_23
AT3G19508	13.1091	53.6801	2.03382	8.92e-10	2.09e-08	Up	description:LYR motif-containing protein At3g19508
AT1G24580	52.8818	139.281	1.39716	9.13e-10	2.14e-08	Up	description:F21J9.24
AT5G49000	18.4095	74.6723	2.02012	1.16e-09	2.66e-08	Up	description:F-box/kelch-repeat protein At5g49000
AT3G21720	29.4212	129.776	2.14109	1.29e-09	2.95e-08	Up	gene_symbol:ICL description:Isocitrate lyase
AT5G63010	37.2576	98.5279	1.403	1.35e-09	3.05e-08	Up	description:Transducin/WD40 repeat-like superfamily protein
AT2G37260	71.4542	157.072	1.13634	1.45e-09	3.28e-08	Up	gene_symbol:WRKY44 description:WRKY transcription factor 44
AT1G78450	36.7618	96.6715	1.39488	1.49e-09	3.35e-08	Up	description:F3F9.4
AT3G10210	62.5499	145.036	1.21333	1.58e-09	3.55e-08	Up	description:AT3g10210/F14P13_19
AT1G77200	19.115	61.8407	1.69385	1.77e-09	3.95e-08	Up	gene_symbol:ERF037 description:Ethylene-responsive transcription factor ERF037
AT2G24255	0.18285	19.6087	6.74469	1.81e-09	4.02e-08	Up	description:LOW protein: F-box/kelch-repeat protein
AT3G51600	619.224	1442.61	1.22015	1.9e-09	4.21e-08	Up	gene_symbol:LTP5 description:Non-specific lipid-transfer protein 5
AT5G03390	29.3226	82.0181	1.48393	2.1e-09	4.63e-08	Up	description:At5g03390
AT3G01345	3.51199	33.7815	3.26587	2.24e-09	4.9e-08	Up	description:Expressed protein
AT4G21070	85.4667	175.996	1.04211	2.24e-09	4.9e-08	Up	gene_symbol:BRCA1 description:Protein BREAST CANCER SUSCEPTIBILITY 1 homolog
AT2G41780	35.81	96.9556	1.43696	2.26e-09	4.96e-08	Up	description:At2g41780
AT3G56970	16.4794	413.302	4.64846	2.43e-09	5.31e-08	Up	gene_symbol:ORG2 description:Transcription factor ORG2
AT4G05335	2.99933	30.3307	3.33807	2.43e-09	5.31e-08	Up	-
AT2G21060	99.0254	243.375	1.29731	2.46e-09	5.37e-08	Up	gene_symbol:CSP4 description:GRP2B
AT1G54050	62.4951	142.496	1.1891	2.52e-09	5.48e-08	Up	gene_symbol:HSP17.4B description:17.4 kDa class III heat shock protein
AT1G71170	49.3568	125.25	1.3435	4.75e-09	9.98e-08	Up	description:Probable 3-hydroxyisobutyrate dehydrogenase-like 2, mitochondrial
AT2G40590	250.264	552.119	1.14153	5.47e-09	1.14e-07	Up	gene_symbol:RPS26A description:40S ribosomal protein S26
AT3G22630	142.629	297.158	1.05896	5.61e-09	1.16e-07	Up	gene_symbol:PBD1 description:Proteasome subunit beta type-2-A
AT5G42060	41.9851	113.837	1.43902	6.05e-09	1.25e-07	Up	description:Mediator-associated protein 3
AT2G43620	19.3481	65.2704	1.75424	6.47e-09	1.33e-07	Up	description:Endochitinase At2g43620
AT1G20030	51.268	118.953	1.21426	6.74e-09	1.38e-07	Up	description:Pathogenesis-related thaumatin superfamily protein
AT5G52630	15.0791	52.3901	1.79674	6.74e-09	1.38e-07	Up	gene_symbol:PCMP-H52 description:Putative pentatricopeptide repeat-containing protein At5g52630
AT4G17010	62.9333	134.3	1.09357	6.9e-09	1.41e-07	Up	description:AT4g17010/dl4535w
AT5G59390	1.25046	26.9385	4.42914	6.89e-09	1.41e-07	Up	description:Transcription regulator-like
AT4G22000	118.267	315.439	1.41531	7.57e-09	1.53e-07	Up	description:At4g22000
AT2G05075	24.2622	85.2594	1.81315	7.8e-09	1.58e-07	Up	-
AT1G72750	125.416	271.04	1.11178	7.98e-09	1.6e-07	Up	gene_symbol:TIM23-2 description:Mitochondrial import inner membrane translocase subunit TIM23
AT2G37330	48.8263	136.302	1.48107	8.1e-09	1.63e-07	Up	gene_symbol:ALS3 description:ALS3
AT1G72175	68.7548	141.073	1.03691	8.1e-09	1.63e-07	Up	description:E3 ubiquitin-protein ligase RNF170-like protein (DUF 1232)
AT3G03100	414.229	887.192	1.09882	8.31e-09	1.67e-07	Up	description:NADH dehydrogenase [ubiquinone] 1 alpha subcomplex subunit 12
AT3G59880	6.51407	35.4722	2.44506	8.47e-09	1.69e-07	Up	description:Expressed protein
AT5G23660	111.299	289.355	1.3784	8.54e-09	1.7e-07	Up	gene_symbol:SWEET12 description:Bidirectional sugar transporter SWEET12
AT5G41765	4.75289	30.6565	2.68931	8.55e-09	1.7e-07	Up	description:Probable transcription factor At5g41765
AT4G00970	33.4577	115.976	1.79342	9.12e-09	1.81e-07	Up	gene_symbol:CRK41 description:Cysteine-rich receptor-like protein kinase 41
AT2G26240	79.2757	197.761	1.31881	9.21e-09	1.82e-07	Up	gene_symbol:FAX7 description:Protein FATTY ACID EXPORT 7
AT1G14060	54.6002	170.112	1.6395	9.78e-09	1.93e-07	Up	description:F7A19.14 protein
AT5G55510	79.2556	166.091	1.06739	1e-08	1.97e-07	Up	gene_symbol:TIM22-3 description:Mitochondrial import inner membrane translocase subunit TIM22-3
AT4G04925	53.3422	118.727	1.1543	1e-08	1.97e-07	Up	description:At4g04925
AT3G62460	57.684	152.901	1.40635	1.06e-08	2.07e-07	Up	description:AT3g62460/T12C14_160
AT2G47990	39.3789	107.907	1.45429	1.06e-08	2.07e-07	Up	gene_symbol:SWA1 description:Protein SLOW WALKER 1
AT3G07720	332.696	693.532	1.05976	1.08e-08	2.11e-07	Up	description:AT3g07720/F17A17_6
AT4G15520	87.0534	176.012	1.0157	1.09e-08	2.13e-07	Up	description:OBP33pep like protein
AT1G76300	96.1889	243.65	1.34087	1.16e-08	2.26e-07	Up	gene_symbol:SMD3A description:Small nuclear ribonucleoprotein SmD3a
AT2G17470	16.3468	55.7205	1.7692	1.21e-08	2.33e-07	Up	description:Aluminium activated malate transporter family protein
AT3G19990	96.7112	203.416	1.07268	1.32e-08	2.53e-07	Up	description:E3 ubiquitin-protein ligase
AT5G61290	57.3172	126.884	1.14647	1.59e-08	2.99e-07	Up	description:Flavin-containing monooxygenase FMO GS-OX-like 8
AT1G02170	195.605	393.79	1.00948	1.62e-08	3.04e-07	Up	gene_symbol:AMC1 description:MCP1b
AT1G03990	54.9298	118.604	1.11049	1.65e-08	3.1e-07	Up	gene_symbol:FAO1 description:Long-chain-alcohol oxidase FAO1
AT1G58983	27.7692	78.6681	1.50229	1.87e-08	3.48e-07	Up	gene_symbol:RPS2B description:40S ribosomal protein S2-2
AT3G02610	8.85272	42.3238	2.25728	2e-08	3.7e-07	Up	description:Plant stearoyl-acyl-carrier desaturase family protein
AT4G19390	32.0294	86.2166	1.42857	2.06e-08	3.8e-07	Up	description:AT4g19390/T5K18_170
AT2G43260	64.3367	129.04	1.00411	2.66e-08	4.82e-07	Up	description:F-box and associated interaction domains-containing protein
AT3G04045	27.7594	76.9227	1.47043	2.7e-08	4.88e-07	Up	-
AT1G09815	88.3175	196.662	1.15495	2.87e-08	5.15e-07	Up	gene_symbol:POLD4 description:POLD4
AT1G03470	42.9206	117.539	1.4534	2.94e-08	5.24e-07	Up	gene_symbol:NET3A description:NET3A
AT5G65880	50.7513	122.109	1.26666	3.1e-08	5.52e-07	Up	description:At5g65880
AT2G14247	39.3362	353.183	3.16649	3.11e-08	5.53e-07	Up	description:Expressed protein
AT5G61520	59.4098	136.701	1.20225	3.35e-08	5.94e-07	Up	gene_symbol:STP3 description:AT5G61520 protein
AT4G06195	13.5276	60.604	2.16351	3.38e-08	5.98e-07	Up	-
AT3G55500	9.77991	62.8906	2.68495	3.48e-08	6.15e-07	Up	gene_symbol:EXPA16 description:Expansin-A16
AT1G67195	106.959	222.183	1.05469	3.97e-08	6.95e-07	Up	-
AT5G20870	52.6285	114.682	1.12373	4.12e-08	7.19e-07	Up	description:O-Glycosyl hydrolases family 17 protein
AT2G45280	54.3251	114.444	1.07495	4.19e-08	7.31e-07	Up	gene_symbol:ATRAD51C description:RAS associated with diabetes protein 51C
AT1G23100	25.1093	72.9541	1.53877	4.38e-08	7.62e-07	Up	description:GroES-like family protein
AT4G29110	47.933	113.885	1.24849	4.39e-08	7.63e-07	Up	description:At4g29110
AT3G24080	247.802	522.147	1.07527	4.91e-08	8.45e-07	Up	description:KRR1 family protein
AT2G43570	97.0107	217.189	1.16273	5.06e-08	8.69e-07	Up	gene_symbol:CHI description:CHI
AT5G53450	615.055	2234.31	1.86104	5.72e-08	9.73e-07	Up	gene_symbol:PAP14 description:Probable plastid-lipid-associated protein 14, chloroplastic
AT2G44460	13.0336	71.6726	2.45919	6.8e-08	1.14e-06	Up	gene_symbol:BGLU28 description:Beta-glucosidase 28
AT5G35400	52.5966	110.584	1.0721	6.9e-08	1.15e-06	Up	description:tRNA pseudouridine synthase
AT5G54720	13.3999	61.0395	2.18753	7.88e-08	1.31e-06	Up	description:Ankyrin repeat family protein
AT4G19130	26.5154	71.9377	1.43992	7.95e-08	1.32e-06	Up	description:Replication factor-A protein 1-related
AT1G27050	61.2454	130.62	1.0927	8.11e-08	1.34e-06	Up	gene_symbol:ATHB54 description:Uncharacterized protein At1g27050
AT1G21250	75.8493	166.19	1.13162	8.31e-08	1.37e-06	Up	gene_symbol:WAK1 description:Wall-associated receptor kinase 1
AT2G30930	155.097	337.709	1.12261	8.74e-08	1.43e-06	Up	description:Expressed protein
AT3G07030	83.7661	196.422	1.22952	9.81e-08	1.6e-06	Up	description:Alba DNA/RNA-binding protein
AT5G08600	30.4352	77.3261	1.34521	1.02e-07	1.66e-06	Up	description:U3 ribonucleoprotein (Utp) family protein
AT1G50040	9.55371	64.506	2.7553	1.11e-07	1.78e-06	Up	description:F2J10.8 protein
AT1G67250	164.722	416.826	1.33941	1.19e-07	1.9e-06	Up	description:At1g67250
AT4G32930	167.541	357.606	1.09385	1.23e-07	1.96e-06	Up	description:unknown protein; CONTAINS InterPro DOMAIN/s: Protein of unknown function DUF866, eukaryotic (InterPro:IPR008584); Has 30201 Blast hits to 17322 proteins in 780 species: Archae - 12; Bacteria - 1396; Metazoa - 17338; Fungi - 3422; Plants - 5037
AT4G38150	35.1411	93.6065	1.41345	1.23e-07	1.96e-06	Up	description:Pentatricopeptide repeat-containing protein At4g38150
AT4G33640	48.9843	111.407	1.18545	1.25e-07	1.98e-06	Up	description:unknown protein; Has 30201 Blast hits to 17322 proteins in 780 species: Archae - 12; Bacteria - 1396; Metazoa - 17338; Fungi - 3422; Plants - 5037; Viruses - 0; Other Eukaryotes - 2996 (source: NCBI BLink).
AT4G30800	41.5956	95.8133	1.2038	1.29e-07	2.04e-06	Up	gene_symbol:RPS11B description:40S ribosomal protein S11-2
AT3G03420	108.831	221.591	1.02582	1.35e-07	2.12e-06	Up	description:Mitochondrial inner membrane protease ATP23
AT2G30750	30.1626	260.073	3.10809	1.39e-07	2.18e-06	Up	gene_symbol:CYP71A12 description:Cytochrome P450 71A12
AT1G71180	70.474	158.228	1.16684	1.44e-07	2.25e-06	Up	description:Probable 3-hydroxyisobutyrate dehydrogenase-like 3, mitochondrial
AT3G06680	191.105	467.465	1.29049	1.46e-07	2.28e-06	Up	description:60S ribosomal protein L29
AT2G43370	46.7275	111.731	1.25768	1.51e-07	2.36e-06	Up	gene_symbol:SNRNP35 description:U11/U12 small nuclear ribonucleoprotein 35 kDa protein
AT1G26420	3.01901	24.8483	3.041	1.6e-07	2.48e-06	Up	gene_symbol:FOX5 description:Berberine bridge enzyme-like 7
AT4G35685	7.26979	33.7818	2.21626	1.66e-07	2.55e-06	Up	description:DNA-directed RNA polymerase III subunit
AT4G17470	51.3967	120.497	1.22925	1.77e-07	2.73e-06	Up	description:Alpha/beta-Hydrolases superfamily protein
AT4G16590	11.7808	71.6815	2.60516	1.85e-07	2.84e-06	Up	gene_symbol:ATCSLA01 description:cellulose synthase-like A01
AT5G27460	42.1257	98.8424	1.23043	1.99e-07	3.03e-06	Up	description:Pentatricopeptide repeat-containing protein At5g27460
AT3G49580	47.1669	129.793	1.46037	2.14e-07	3.24e-06	Up	gene_symbol:LSU1 description:LSU1
AT4G00590	42.645	100.751	1.24034	2.28e-07	3.43e-06	Up	description:Putative threonine aspartase
AT1G32583	15.5661	55.7758	1.84123	2.31e-07	3.47e-06	Up	gene_symbol:TDL1 description:TPD1 protein homolog 1
AT2G17670	39.2683	89.6595	1.19109	2.36e-07	3.54e-06	Up	description:Pentatricopeptide repeat-containing protein At2g17670
AT4G29530	28.1676	68.3917	1.27979	2.37e-07	3.55e-06	Up	description:Thiamine phosphate phosphatase-like protein
AT1G63860	35.9942	114.043	1.66374	2.42e-07	3.62e-06	Up	description:Disease resistance protein (TIR-NBS-LRR class) family
AT5G15360	2.76851	26.5621	3.26219	2.45e-07	3.66e-06	Up	description:Transmembrane protein
AT3G24030	122.589	267.424	1.1253	2.47e-07	3.68e-06	Up	gene_symbol:THIM description:Hydroxyethylthiazole kinase
AT3G08860	108.106	221.112	1.03233	2.59e-07	3.84e-06	Up	gene_symbol:PYD4 description:Alanine--glyoxylate aminotransferase 2 homolog 3, mitochondrial
AT2G43540	68.1671	207.714	1.60745	2.75e-07	4.05e-06	Up	description:At2g43540
AT2G23340	72.1531	155.384	1.1067	2.76e-07	4.06e-06	Up	gene_symbol:ERF008 description:Ethylene-responsive transcription factor ERF008
AT4G13680	8.96599	44.0568	2.29683	2.81e-07	4.13e-06	Up	description:Uncharacterized protein AT4g13680
AT1G54575	42.2807	131.733	1.63955	2.85e-07	4.18e-06	Up	description:unknown protein; Has 35333 Blast hits to 34131 proteins in 2444 species: Archae - 798; Bacteria - 22429; Metazoa - 974; Fungi - 991; Plants - 531; Viruses - 0; Other Eukaryotes - 9610 (source: NCBI BLink).
AT5G38005	14.8289	48.2378	1.70175	3.24e-07	4.71e-06	Up	description:other RNA
AT3G44265	0.183026	13.4	6.19404	3.23e-07	4.71e-06	Up	description:Beta-galactosidase-like protein (Fragment)
AT1G06800	16.1185	63.636	1.98113	3.29e-07	4.77e-06	Up	gene_symbol:PLA-I{gamma}1 description:PLA-I(gamma)1
AT4G29200	0.18163	11.7488	6.01537	3.67e-07	5.29e-06	Up	description:Beta-galactosidase related protein
AT2G41945	81.4165	164.496	1.01466	3.79e-07	5.43e-06	Up	description:unknown protein; BEST Arabidopsis thaliana protein match is: unknown protein (TAIR:AT3G04040.1); Has 35333 Blast hits to 34131 proteins in 2444 species: Archae - 798; Bacteria - 22429; Metazoa - 974; Fungi - 991; Plants - 531; Viruses - 0; Oth
AT5G45570	1.50728	22.2199	3.88183	3.83e-07	5.48e-06	Up	description:Ulp1 protease family protein
AT5G56130	82.0665	164.949	1.00716	3.87e-07	5.53e-06	Up	gene_symbol:THO3 description:THO complex subunit 3
AT1G07615	54.5629	110.291	1.01533	3.87e-07	5.53e-06	Up	gene_symbol:ATOBGM description:Probable GTP-binding protein OBGM, mitochondrial
AT4G36830	30.0033	92.1673	1.61913	4.01e-07	5.72e-06	Up	gene_symbol:HOS3-1 description:GNS1/SUR4 membrane protein family
AT3G15080	58.3054	118.72	1.02586	4.05e-07	5.76e-06	Up	description:At3g15080
AT4G15210	27.53	90.1913	1.71198	4.1e-07	5.82e-06	Up	gene_symbol:BAM5 description:Beta-amylase 5
AT5G47810	52.569	115.582	1.13664	4.12e-07	5.85e-06	Up	gene_symbol:PFK2 description:ATP-dependent 6-phosphofructokinase 2
AT4G25890	272.053	563.646	1.0509	4.28e-07	6.05e-06	Up	gene_symbol:RPP3A description:60S acidic ribosomal protein P3-1
AT5G16970	530.344	1121.94	1.08099	4.39e-07	6.19e-06	Up	gene_symbol:AER description:NADPH-dependent oxidoreductase 2-alkenal reductase
AT4G02330	121.969	298.13	1.28942	4.56e-07	6.41e-06	Up	gene_symbol:PME41 description:Probable pectinesterase/pectinesterase inhibitor 41
AT1G76060	15.6349	59.6782	1.93243	4.7e-07	6.59e-06	Up	gene_symbol:EMB1793 description:At1g76060
AT5G09830	95.5638	194.497	1.02521	4.95e-07	6.91e-06	Up	gene_symbol:BOLA2 description:Protein BOLA2
AT1G47395	44.1177	389.983	3.14398	5.47e-07	7.57e-06	Up	description:At1g47390
AT1G56650	60.3322	150.935	1.32293	5.52e-07	7.62e-06	Up	gene_symbol:MYB75 description:Transcription factor MYB75
AT2G26695	66.728	187.587	1.4912	5.92e-07	8.11e-06	Up	description:At2g26695
AT2G25625	68.5369	159.569	1.21923	5.93e-07	8.13e-06	Up	description:Expressed protein
AT5G10760	11.5491	49.1857	2.09046	6.3e-07	8.58e-06	Up	gene_symbol:AED1 description:Aspartyl protease AED1
AT2G44510	37.6054	83.3626	1.14846	6.3e-07	8.58e-06	Up	description:Protein BCCIP homolog
AT1G23020	363.605	1132.34	1.63887	6.41e-07	8.7e-06	Up	gene_symbol:FRO3 description:Ferric reduction oxidase 3, mitochondrial
AT2G05914	1.25304	18.3412	3.87158	6.43e-07	8.72e-06	Up	description:Potential natural antisense gene, locus overlaps with AT2G05915
AT4G28990	61.8001	137.307	1.15172	6.56e-07	8.87e-06	Up	description:RNA-binding protein-like protein
AT5G24155	50.6112	110.453	1.12591	7.39e-07	9.9e-06	Up	description:At5g24155
AT1G09310	2550.89	7443.18	1.54492	8.56e-07	1.13e-05	Up	description:Putative uncharacterized protein
AT5G41763	2.50237	21.6301	3.11167	8.53e-07	1.13e-05	Up	description:Uncharacterized protein (Fragment)
AT1G17510	61.7869	137.876	1.158	8.89e-07	1.17e-05	Up	description:F1L3.22
AT1G04635	15.319	47.6562	1.63734	9.06e-07	1.19e-05	Up	gene_symbol:EMB1687 description:Probable ribonuclease P/MRP protein subunit POP5
AT4G37970	29.7401	69.7495	1.22977	9.12e-07	1.2e-05	Up	gene_symbol:CAD6 description:Probable cinnamyl alcohol dehydrogenase 6
AT2G38220	1.00965	19.1003	4.24167	9.24e-07	1.21e-05	Up	description:RING/U-box superfamily protein
AT5G09730	9.57645	38.462	2.00587	9.5e-07	1.24e-05	Up	gene_symbol:BXL3 description:Beta-D-xylosidase 3
AT1G03710	1.26573	22.03	4.12143	9.79e-07	1.28e-05	Up	description:Cystatin/monellin superfamily protein
AT4G27300	149.522	308.681	1.04576	1.02e-06	1.33e-05	Up	gene_symbol:SD11 description:G-type lectin S-receptor-like serine/threonine-protein kinase SD1-1
AT5G58310	24.0354	73.8876	1.62017	1.04e-06	1.35e-05	Up	gene_symbol:MES18 description:Methylesterase 18
AT1G14680	8.74923	40.5734	2.21331	1.07e-06	1.39e-05	Up	description:Early endosome antigen
AT1G14520	24.6981	65.0979	1.39821	1.11e-06	1.44e-05	Up	gene_symbol:MIOX1 description:myo-inositol oxygenase 1
AT2G35480	24.2584	66.6509	1.45814	1.13e-06	1.45e-05	Up	description:Envelope glycoprotein
AT3G06700	952.589	1921.99	1.01268	1.15e-06	1.48e-05	Up	gene_symbol:RPL29A description:60S ribosomal protein L29-1
AT2G26620	3.53414	27.197	2.94402	1.24e-06	1.59e-05	Up	description:Pectin lyase-like superfamily protein
AT5G60270	44.9391	92.0076	1.03378	1.32e-06	1.67e-05	Up	gene_symbol:LECRK17 description:L-type lectin-domain containing receptor kinase I.7
AT1G18970	26.6807	71.2825	1.41775	1.31e-06	1.67e-05	Up	gene_symbol:GLP1 description:Germin-like protein subfamily T member 1
AT1G41880	524.765	1603.18	1.61119	1.33e-06	1.69e-05	Up	gene_symbol:RPL35AB description:60S ribosomal protein L35a-2
AT5G42460	21.8569	56.4537	1.36898	1.34e-06	1.7e-05	Up	description:F-box protein At5g42460
AT3G50900	29.2872	71.4729	1.28712	1.38e-06	1.74e-05	Up	description:At3g50900
AT1G48170	32.8121	75.6561	1.20523	1.39e-06	1.75e-05	Up	description:Proteasome assembly chaperone
AT3G45730	32.0379	79.5659	1.31237	1.47e-06	1.84e-05	Up	description:Uncharacterized protein At3g45730
AT5G52300	5.52713	32.8926	2.57316	1.53e-06	1.9e-05	Up	gene_symbol:LTI65 description:Low-temperature-induced 65 kDa protein
AT2G05635	0.181357	10.0953	5.79871	1.56e-06	1.94e-05	Up	description:DNA repair DEAD helicase RAD3/XP-D subfamily protein
AT5G28630	5.27842	27.0103	2.35533	1.67e-06	2.06e-05	Up	description:Glycine-rich protein
AT4G31800	48.4029	122.852	1.34376	1.76e-06	2.16e-05	Up	gene_symbol:WRKY18 description:WRKY like transcription factor
AT3G28890	1.00646	17.0976	4.08643	1.82e-06	2.22e-05	Up	gene_symbol:AtRLP43 description:Receptor-like protein 43
AT1G26740	59.5664	161.841	1.44201	1.95e-06	2.36e-05	Up	description:At1g26740/T24P13_11
AT4G23890	53.9871	144.467	1.42006	1.99e-06	2.4e-05	Up	gene_symbol:ndhS description:NAD(P)H-quinone oxidoreductase subunit S, chloroplastic
AT4G01990	32.5018	74.1768	1.19045	2e-06	2.42e-05	Up	description:Pentatricopeptide repeat-containing protein At4g01990, mitochondrial
AT1G80120	13.6539	51.7088	1.9211	2.13e-06	2.56e-05	Up	description:Protein LURP-one-related 5
AT3G07910	104.226	239.114	1.19799	2.31e-06	2.76e-05	Up	description:AT3g07910/F17A17_25
AT3G19680	302.288	894.639	1.56538	2.35e-06	2.79e-05	Up	description:Uncharacterized protein At3g19680
AT2G02010	31.6645	81.9096	1.37117	2.46e-06	2.91e-05	Up	gene_symbol:GAD4 description:glutamate decarboxylase 4
AT3G18760	72.9646	146.804	1.00862	2.6e-06	3.07e-05	Up	description:Translation elongation factor EF1B/ribosomal protein S6 family protein
AT1G26390	6.13092	102.128	4.05813	2.66e-06	3.13e-05	Up	gene_symbol:FOX2 description:Berberine bridge enzyme-like 4
AT4G17940	105.472	228.494	1.11529	2.76e-06	3.24e-05	Up	description:Tetratricopeptide repeat (TPR)-like superfamily protein
AT5G25240	6.56199	36.7178	2.48427	3.07e-06	3.56e-05	Up	description:Stress induced protein
AT3G21600	60.2328	129.019	1.09896	3.1e-06	3.6e-05	Up	description:Senescence/dehydration-associated protein-like protein
AT4G30250	29.6147	88.2938	1.576	3.7e-06	4.26e-05	Up	description:P-loop containing nucleoside triphosphate hydrolases superfamily protein
AT4G23220	7.47455	39.2272	2.3918	3.76e-06	4.32e-05	Up	gene_symbol:CRK14 description:Cysteine-rich receptor-like protein kinase 14
AT1G63270	40.7783	85.1806	1.06272	3.78e-06	4.34e-05	Up	gene_symbol:ABCI1 description:ABC transporter I family member 1
AT3G48700	51.6964	110.113	1.09084	3.98e-06	4.54e-05	Up	gene_symbol:CXE13 description:Probable carboxylesterase 13
AT4G02390	67.337	139.437	1.05014	4.02e-06	4.58e-05	Up	gene_symbol:PARP2 description:Poly [ADP-ribose] polymerase 2
AT5G48990	45.4818	93.4324	1.03863	4.07e-06	4.63e-05	Up	description:F-box/kelch-repeat protein At5g48990
AT3G17668	26.5195	65.5002	1.30444	4.29e-06	4.85e-05	Up	gene_symbol:ENA description:ENA
AT5G49550	37.9554	85.4135	1.17016	5.2e-06	5.78e-05	Up	gene_symbol:BLOS2 description:Biogenesis of lysosome-related organelles complex 1 subunit 2
AT3G22860	0.503076	17.6718	5.13453	5.35e-06	5.93e-05	Up	gene_symbol:TIF3C2 description:Eukaryotic translation initiation factor 3 subunit C
AT1G08710	53.0342	109.952	1.05188	5.44e-06	6.02e-05	Up	gene_symbol:SKIP24 description:F-box protein SKIP24
AT2G20800	10.5226	47.6981	2.18045	5.74e-06	6.32e-05	Up	gene_symbol:NDB4 description:External alternative NAD(P)H-ubiquinone oxidoreductase B4, mitochondrial
AT1G67220	0.181109	8.68581	5.58373	5.76e-06	6.34e-05	Up	gene_symbol:HAC2 description:Histone acetyltransferase HAC2
AT4G26810	13.0551	38.2987	1.55268	5.82e-06	6.39e-05	Up	description:At4g26810
AT1G55170	49.048	102.276	1.06019	5.89e-06	6.46e-05	Up	gene_symbol:FLXL3 description:Protein FLX-like 3
AT5G60100	10.7685	33.8592	1.65273	6.52e-06	7.1e-05	Up	gene_symbol:PRR3 description:Pseudo-response regulator 3
AT5G66130	45.8174	91.9387	1.00478	6.66e-06	7.23e-05	Up	gene_symbol:RAD17 description:Cell cycle checkpoint protein RAD17
AT5G05130	38.5614	83.8148	1.12005	6.75e-06	7.32e-05	Up	description:Putative SWI/SNF-related matrix-associated actin-dependent regulator of chromatin subfamily A member 3-like 1
AT4G25020	10.5473	37.2661	1.82099	6.81e-06	7.37e-05	Up	description:At4g25020
AT4G14440	230.574	643.63	1.481	7.49e-06	8.03e-05	Up	gene_symbol:ECI3 description:Enoyl-CoA delta isomerase 3
AT3G24780	23.7785	56.4515	1.24735	8.24e-06	8.76e-05	Up	description:Uncharacterized conserved protein UCP015417, vWA
AT1G01210	57.2439	121.123	1.08128	8.63e-06	9.12e-05	Up	description:DNA-directed RNA polymerase subunit
AT1G64795	0.181285	8.26375	5.51047	8.82e-06	9.3e-05	Up	-
AT5G24840	61.3237	123.369	1.00846	9.09e-06	9.55e-05	Up	description:tRNA (guanine-N(7)-)-methyltransferase
AT3G19430	29.3593	86.9196	1.56586	1.1e-05	0.000113586	Up	description:Late embryogenesis abundant protein-related / LEA protein-like protein
AT1G01570	24.7733	61.5654	1.31333	1.11e-05	0.000114312	Up	description:F22L4.11 protein
AT1G67910	45.8401	99.5759	1.11919	1.12e-05	0.000115171	Up	description:AT1G67910 protein
AT4G23130	1.00118	14.8368	3.88941	1.12e-05	0.000115667	Up	gene_symbol:CRK5 description:cysteine-rich RLK (RECEPTOR-like protein kinase) 5
AT1G64690	32.8956	71.3381	1.11678	1.18e-05	0.000121338	Up	gene_symbol:BLT description:branchless trichome
AT2G13430	0.181341	8.05227	5.47262	1.2e-05	0.0001225	Up	description:Uncharacterized protein At2g13430
AT1G50290	73.0745	158.85	1.12023	1.21e-05	0.000123512	Up	description:At1g50290/F14I3_12
AT5G20650	42.1217	118.969	1.49795	1.23e-05	0.000125548	Up	gene_symbol:COPT5 description:Copper transporter 5
AT1G20350	2.25791	17.2287	2.93175	1.24e-05	0.00012615	Up	gene_symbol:TIM17-1 description:Mitochondrial import inner membrane translocase subunit TIM17-1
AT2G01510	15.5357	41.1718	1.40606	1.24e-05	0.00012615	Up	gene_symbol:PCMP-H37 description:Pentatricopeptide repeat-containing protein At2g01510, mitochondrial
AT2G19150	0.502986	15.5269	4.94811	1.25e-05	0.000127361	Up	gene_symbol:PME10 description:Putative pectinesterase 10
AT2G20940	50.4251	104.457	1.05069	1.25e-05	0.000127434	Up	description:At2g20940
AT1G78860	25.4719	59.5055	1.22412	1.26e-05	0.000127875	Up	description:EP1-like glycoprotein 4
AT5G26220	65.692	167.817	1.3531	1.27e-05	0.000129033	Up	gene_symbol:GGCT2;1 description:Gamma-glutamylcyclotransferase 2-1
AT5G08360	22.8339	56.679	1.31163	1.28e-05	0.000129306	Up	description:At5g08360
AT5G48850	113.847	247.092	1.11795	1.39e-05	0.000139788	Up	gene_symbol:SDI1 description:ATSDI1
AT1G16445	28.1036	64.1625	1.19098	1.44e-05	0.000144116	Up	description:S-adenosyl-L-methionine-dependent methyltransferases superfamily protein
AT5G20740	77.6132	164.697	1.08544	1.46e-05	0.000145348	Up	description:Plant invertase/pectin methylesterase inhibitor superfamily protein
AT3G22100	10.065	32.7304	1.70129	1.46e-05	0.000145464	Up	gene_symbol:BHLH117 description:Transcription factor bHLH117
AT2G47380	35.4508	254.735	2.84511	1.49e-05	0.000148288	Up	description:Probable cytochrome c oxidase subunit 5C-1
AT2G21450	0.302299	11.2909	5.22304	1.5e-05	0.000149602	Up	gene_symbol:CHR34 description:chromatin remodeling 34
AT1G11300	37.8308	81.8395	1.11324	1.59e-05	0.000157655	Up	description:G-type lectin S-receptor-like serine/threonine-protein kinase At1g11300
AT5G66052	12.3489	41.2993	1.74174	1.71e-05	0.000168452	Up	description:Transmembrane protein
AT3G48360	195.154	676.492	1.79346	1.72e-05	0.000169057	Up	gene_symbol:BT2 description:BTB/POZ and TAZ domain-containing protein 2
AT2G32795	27.6205	58.7994	1.09006	1.72e-05	0.000169198	Up	description:other RNA
AT1G58225	1.00917	14.3565	3.83046	1.76e-05	0.000173122	Up	description:At1g58225
AT1G78320	30.081	64.4715	1.09981	1.82e-05	0.000178025	Up	gene_symbol:GSTU23 description:Glutathione S-transferase U23
AT1G23840	2.7756	19.4571	2.80942	1.84e-05	0.000179785	Up	description:At1g23840/F5O8_37
AT2G34570	46.6382	97.0706	1.05752	1.84e-05	0.000179983	Up	gene_symbol:MEE21 description:PIN domain-like family protein
AT4G11210	6.03458	31.7289	2.39447	1.98e-05	0.000191771	Up	gene_symbol:DIR14 description:Dirigent protein
AT2G41990	27.0599	60.3749	1.15779	2.04e-05	0.000196943	Up	description:At2g41990
AT1G78460	157.991	341.068	1.11022	2.05e-05	0.000197658	Up	description:AT1G78460 protein
AT4G12500	51.6807	114.685	1.14997	2.06e-05	0.000198506	Up	description:pEARLI1-like lipid transfer protein 3
AT4G23140	3.22897	18.9825	2.55553	2.37e-05	0.000225078	Up	gene_symbol:CRK6 description:cysteine-rich RLK (RECEPTOR-like protein kinase) 6
AT2G25355	36.0282	72.4301	1.00746	2.39e-05	0.000226523	Up	description:At2g25350/F13B15.1
AT1G71750	37.9257	78.1219	1.04255	2.43e-05	0.000229828	Up	gene_symbol:HGPT description:Hypoxanthine-guanine phosphoribosyltransferase
AT4G02700	22.0275	49.4256	1.16595	2.51e-05	0.000235583	Up	gene_symbol:SULTR3;2 description:Sulfate transporter 3.2
AT5G61360	9.26442	31.6613	1.77295	2.54e-05	0.000238372	Up	description:At5g61360
AT1G06350	17.1323	44.8452	1.38824	2.56e-05	0.00023953	Up	description:Delta-9 desaturase-like 4 protein
AT4G09245	0.502004	14.9835	4.89953	2.59e-05	0.000241959	Up	-
AT2G21130	17.8002	44.5827	1.32459	2.66e-05	0.000248092	Up	gene_symbol:CYP19-2 description:Peptidyl-prolyl cis-trans isomerase CYP19-2
AT1G02920	172.531	604.582	1.80908	2.82e-05	0.000261279	Up	gene_symbol:GSTF7 description:Glutathione S-transferase F7
AT2G00450	0.504044	14.1832	4.81449	3.04e-05	0.0002803	Up	-
AT1G53080	0.181594	7.90999	5.44488	3.05e-05	0.00028096	Up	description:Lectin-like protein At1g53080
AT4G25225	7.76285	27.4622	1.82279	3.08e-05	0.000282975	Up	description:unknown protein; LOCATED IN: endomembrane system; BEST Arabidopsis thaliana protein match is: unknown protein (TAIR:AT2G35736.2); Has 78 Blast hits to 78 proteins in 13 species: Archae - 0; Bacteria - 0; Metazoa - 0; Fungi - 0; Plants - 78; Vi
AT4G33905	6.99957	28.7009	2.03576	3.25e-05	0.000296691	Up	description:AT4g33900
AT4G04785	0.304158	9.65274	4.98805	3.32e-05	0.000303145	Up	-
AT4G36580	33.5343	67.2341	1.00355	3.33e-05	0.00030361	Up	description:AAA-type ATPase family protein
AT3G13910	41.3253	94.0225	1.18598	3.41e-05	0.000310146	Up	description:Protein of unknown function (DUF3511)
AT2G15220	26.1907	74.3521	1.50532	3.45e-05	0.000312564	Up	description:At2g15220/F15A23.4
AT1G67760	10.7483	36.2393	1.75345	3.53e-05	0.000318674	Up	description:TCP-1/cpn60 chaperonin family protein
AT4G12490	47.6933	137.812	1.53084	3.86e-05	0.000346441	Up	description:pEARLI1-like lipid transfer protein 2
AT3G03341	15.3541	44.1197	1.5228	3.94e-05	0.000352612	Up	description:Cold-regulated protein
AT1G50790	17.0939	46.0524	1.42979	3.98e-05	0.000354971	Up	description:Plant mobile domain protein family
AT2G18190	0.500315	13.7628	4.78179	4.32e-05	0.000381767	Up	description:AAA-ATPase At2g18190
AT1G71280	1.26218	13.1032	3.37592	4.62e-05	0.000403579	Up	gene_symbol:RH55 description:DEAD-box ATP-dependent RNA helicase 55
AT3G27620	5.0688	22.5432	2.15298	4.74e-05	0.000413593	Up	gene_symbol:AOX1C description:Ubiquinol oxidase 1c, mitochondrial
AT1G06830	21.3536	64.7277	1.59991	4.82e-05	0.000419627	Up	gene_symbol:GRXS11 description:Monothiol glutaredoxin-S11
AT2G43510	31.8306	74.7793	1.23223	4.83e-05	0.000420119	Up	gene_symbol:ATTI1 description:TI1
AT3G32040	10.029	29.4548	1.55433	4.86e-05	0.000422724	Up	description:Geranylgeranyl pyrophosphate synthase 12, chloroplastic
AT4G15260	31.6715	66.2818	1.06543	5.16e-05	0.000446361	Up	description:At4g15260
AT5G59310	5.7642	25.0919	2.12203	5.53e-05	0.000475324	Up	gene_symbol:LTP4 description:Non-specific lipid-transfer protein 4
AT2G11810	6.79021	37.5112	2.46579	5.57e-05	0.000478022	Up	gene_symbol:MGD3 description:Monogalactosyldiacylglycerol synthase 3, chloroplastic
AT3G10630	45.8959	97.618	1.08878	5.71e-05	0.000488595	Up	description:Mannosyltransferase, putative
AT2G26480	28.2687	63.2836	1.16263	5.74e-05	0.00049083	Up	gene_symbol:UGT76D1 description:UDP-glycosyltransferase 76D1
AT5G25260	1.26587	13.4644	3.41094	5.87e-05	0.000500915	Up	gene_symbol:FLOT2 description:Flotillin-like protein 2
AT3G28580	12.5289	34.489	1.46087	6.15e-05	0.000522718	Up	description:AAA-ATPase At3g28580
AT1G24260	3.47888	19.614	2.49519	6.25e-05	0.000529286	Up	gene_symbol:SEP3 description:At1g24260
AT3G27630	3.27569	17.0699	2.38158	6.29e-05	0.000532401	Up	gene_symbol:SMR7 description:Cyclin-dependent protein kinase inhibitor SMR7
AT3G12650	10.0653	32.7322	1.70131	6.35e-05	0.000537087	Up	description:AT3g12650/T2E22_103
AT1G73040	5.76598	22.2758	1.94984	6.57e-05	0.000551905	Up	gene_symbol:JAL19 description:Jacalin-related lectin 19
AT5G00755	0.997017	12.2299	3.61665	6.71e-05	0.000561753	Up	-
AT2G37770	55.8255	119.306	1.09568	6.88e-05	0.000573229	Up	gene_symbol:AKR4C9 description:NADPH-dependent aldo-keto reductase, chloroplastic
AT5G03120	35.8642	79.9514	1.15658	7.24e-05	0.000600306	Up	description:unknown protein; FUNCTIONS IN: molecular_function unknown; INVOLVED IN: biological_process unknown; LOCATED IN: endomembrane system; EXPRESSED IN: 21 plant structures; EXPRESSED DURING: 13 groWTh stages; Has 14 Blast hits to 14 proteins in 4 s
AT1G23530	25.8937	54.0665	1.06213	7.24e-05	0.000600306	Up	description:At1g23530
AT2G08735	1.00892	12.1741	3.59293	7.31e-05	0.000605283	Up	-
AT2G33710	23.1302	55.9335	1.27393	7.62e-05	0.00062824	Up	description:Integrase-type DNA-binding superfamily protein
AT5G45990	3.76242	18.7401	2.3164	7.76e-05	0.000637875	Up	description:crooked neck protein, putative / cell cycle protein, putative
AT1G09190	14.5256	37.2437	1.35839	7.79e-05	0.000640093	Up	gene_symbol:PCMP-E70 description:Pentatricopeptide repeat-containing protein At1g09190
AT1G06473	22.8048	49.9857	1.13218	8.02e-05	0.000656786	Up	-
AT3G21351	14.427	39.9705	1.47016	8.47e-05	0.000688666	Up	description:Transmembrane protein
AT2G05995	5.27264	22.7004	2.10612	8.68e-05	0.000701769	Up	description:other RNA
AT1G07902	7.03966	23.3636	1.73068	8.79e-05	0.000708287	Up	-
AT1G80130	73.2188	151.56	1.0496	8.83e-05	0.000711409	Up	description:F18B13.21 protein
AT3G44460	0.302911	9.05415	4.90161	8.88e-05	0.000713992	Up	gene_symbol:DPBF2 description:ABSCISIC ACID-INSENSITIVE 5-like protein 1
AT5G36960	5.01643	20.044	1.99844	9.04e-05	0.000725183	Up	description:Putative uncharacterized protein
AT1G14450	29.1776	64.1759	1.13717	9.4e-05	0.000750181	Up	description:NADH dehydrogenase (ubiquinone)s
AT2G23170	103.614	214.237	1.04799	9.43e-05	0.00075216	Up	gene_symbol:GH3.3 description:Indole-3-acetic acid-amido synthetase GH3.3
AT1G20400	10.7874	32.0807	1.57235	9.81e-05	0.000779188	Up	description:Protein of unknown function (DUF1204)
AT2G39310	660.171	1463.24	1.14825	0.000102263	0.000809242	Up	gene_symbol:JAL22 description:Jacalin-related lectin 22
AT2G34340	9.54562	28.5654	1.58136	0.000103311	0.000816753	Up	description:At2g34340
AT3G10110	28.8719	60.4092	1.0651	0.000104006	0.000821466	Up	gene_symbol:TIM22-1 description:Mitochondrial import inner membrane translocase subunit TIM22-1
AT1G49920	2.97916	16.6715	2.48441	0.000109334	0.000857295	Up	description:MuDR family transposase
AT5G40010	10.9667	32.2857	1.55777	0.000112876	0.000880049	Up	gene_symbol:AATP1 description:AAA-ATPase ASD, mitochondrial
AT1G65870	61.9464	124	1.00125	0.000113963	0.000887412	Up	gene_symbol:DIR21 description:Dirigent protein 21
AT1G31290	19.2193	47.1115	1.29353	0.000118621	0.000919359	Up	gene_symbol:AGO3 description:Protein argonaute 3
AT4G17710	0.302766	8.27584	4.77263	0.0001245	0.000957748	Up	gene_symbol:HDG4 description:Homeobox-leucine zipper protein HDG4
AT2G42650	31.2842	64.9726	1.0544	0.000129475	0.00099356	Up	description:Ribosomal protein L1p/L10e family
AT4G26230	104.305	379.426	1.863	0.000134328	0.00102567	Up	gene_symbol:RPL31B description:Putative ribosomal protein
AT5G64980	28.1158	60.5728	1.10729	0.00013611	0.00103775	Up	description:At5g64980
AT1G49700	4.03129	23.5958	2.54922	0.000138538	0.00105302	Up	description:Plant protein 1589 of unknown function
AT2G14210	80.0946	172.344	1.10552	0.000145224	0.00109746	Up	gene_symbol:ANR1 description:AGAMOUS-like 44
AT1G17640	25.6904	56.0879	1.12646	0.000150838	0.00113609	Up	description:RNA-binding (RRM/RBD/RNP motifs) family protein
AT3G47530	21.5315	47.6612	1.14637	0.000151606	0.00114036	Up	gene_symbol:PCMP-H76 description:Pentatricopeptide repeat-containing protein At3g47530
AT1G44890	11.9888	31.4938	1.39338	0.000152619	0.00114672	Up	description:At1g44890
AT2G32280	25.7982	54.7415	1.08536	0.000159957	0.00119535	Up	description:At2g32280
AT2G40085	8.02935	23.8408	1.57008	0.000160542	0.00119936	Up	description:unknown protein; Has 35333 Blast hits to 34131 proteins in 2444 species: Archae - 798; Bacteria - 22429; Metazoa - 974; Fungi - 991; Plants - 531; Viruses - 0; Other Eukaryotes - 9610 (source: NCBI BLink).
AT4G15670	0.178828	5.67268	4.98739	0.000166344	0.00123675	Up	gene_symbol:GRXS7 description:Monothiol glutaredoxin-S7
AT4G11000	2.99689	16.0708	2.4229	0.000172676	0.00127657	Up	description:Ankyrin repeat family protein
AT2G05380	857.521	2940.69	1.77791	0.000173658	0.00128236	Up	gene_symbol:GRP3S description:glycine-rich protein 3 short isoform
AT2G29720	22.1488	56.866	1.36034	0.000175541	0.00129313	Up	gene_symbol:CTF2B description:FAD/NAD(P)-binding oxidoreductase family protein
AT2G15880	30.0704	77.9604	1.3744	0.000181435	0.00133299	Up	gene_symbol:PEX3 description:Pollen-specific leucine-rich repeat extensin-like protein 3
AT1G18075	5.04389	21.3372	2.08076	0.000182741	0.00134139	Up	-
AT1G08757	0.30197	7.76717	4.68491	0.000192628	0.00140196	Up	-
AT1G07900	3.49273	16.6648	2.25438	0.000194448	0.00141354	Up	gene_symbol:LBD1 description:LBD1
AT4G21140	43.2826	93.0498	1.10422	0.000198005	0.00143647	Up	description:BEST Arabidopsis thaliana protein match is: copper ion binding (TAIR:AT4G05400.2); Has 41 Blast hits to 41 proteins in 16 species: Archae - 0; Bacteria - 0; Metazoa - 0; Fungi - 0; Plants - 40; Viruses - 0; Other Eukaryotes - 1 (source: NCBI B
AT3G61930	11.4539	36.1852	1.65957	0.000199226	0.00144447	Up	description:Uncharacterized protein At3g61930
AT1G07367	8.28167	97.7688	3.56138	0.000200009	0.00144888	Up	-
AT4G15820	24.353	50.7623	1.05965	0.000202459	0.00146449	Up	description:BEST Arabidopsis thaliana protein match is: embryo defective 1703 (TAIR:AT3G61780.1); Has 524 Blast hits to 443 proteins in 102 species: Archae - 0; Bacteria - 13; Metazoa - 196; Fungi - 37; Plants - 43; Viruses - 3; Other Eukaryotes - 232 (so
AT1G52270	2.79295	15.1872	2.44299	0.000206558	0.00148981	Up	description:Uncharacterized protein F19K6.11
AT3G16650	29.841	63.6913	1.0938	0.000206946	0.00149217	Up	gene_symbol:PRL2 description:Protein pleiotropic regulator PRL2
AT3G06805	10.5638	28.0935	1.41111	0.000208735	0.00150202	Up	-
AT1G13609	127.074	819.846	2.68968	0.000225716	0.00160469	Up	description:Defensin-like protein 287
AT2G05705	0.303213	7.61307	4.65007	0.000226766	0.00161123	Up	-
AT5G39770	0.180495	6.15804	5.09244	0.000233812	0.0016542	Up	description:Restriction endonuclease, type II-like superfamily protein
AT4G29560	15.3065	36.3013	1.24588	0.000233985	0.00165495	Up	description:Fanconi anemia group E protein FANCE protein
AT2G23690	28.5924	58.8149	1.04055	0.000238752	0.00168465	Up	description:HTH-type transcriptional regulator
AT5G57220	21.4132	99.6981	2.21907	0.000244538	0.00172077	Up	gene_symbol:CYP81F2 description:Cytochrome P450 81F2
AT1G65032	27.161	59.6726	1.13553	0.000252182	0.00177055	Up	description:unknown protein; FUNCTIONS IN: molecular_function unknown; INVOLVED IN: biological_process unknown; LOCATED IN: cellular_component unknown; Has 30201 Blast hits to 17322 proteins in 780 species: Archae - 12; Bacteria - 1396; Metazoa - 17338; F
AT5G00650	5.75486	21.2141	1.88217	0.000257772	0.00180266	Up	-
AT4G06746	5.97569	24.6018	2.04158	0.000274347	0.00190517	Up	gene_symbol:RAP2-9 description:Ethylene-responsive transcription factor RAP2-9
AT3G44290	2.25022	13.1219	2.54383	0.000274565	0.00190615	Up	gene_symbol:NAC60 description:NAC domain-containing protein 60
AT4G18372	8.20227	31.7761	1.95385	0.000275528	0.00191176	Up	description:Small nuclear ribonucleoprotein family protein
AT5G37140	0.178411	5.19528	4.86392	0.000281968	0.00195263	Up	description:P-loop containing nucleoside triphosphate hydrolases superfamily protein
AT1G07050	11.8641	33.3884	1.49275	0.000296376	0.00203651	Up	description:CCT motif family protein
AT1G04290	12.4082	34.0317	1.45559	0.000297345	0.0020426	Up	description:F19P19.27 protein
AT5G65495	29.4878	59.5749	1.01459	0.000311773	0.00212818	Up	gene_symbol:SKIP34 description:Protein SKIP34
AT5G13830	9.5532	26.8025	1.48831	0.000323696	0.00219989	Up	description:FtsJ
AT5G25250	14.7597	44.0101	1.57618	0.000331818	0.00224955	Up	gene_symbol:FLOT1 description:Flotillin-like protein 1
AT4G13540	15.3139	37.4171	1.28885	0.00034037	0.0023025	Up	description:Golgin family A protein
AT5G40590	11.5972	33.9324	1.54888	0.000341055	0.00230525	Up	description:At5g40590
AT3G43580	10.8218	28.2666	1.38515	0.000340958	0.00230525	Up	description:At3g43580
AT1G06963	0.502213	10.0137	4.31753	0.000341009	0.00230525	Up	-
AT5G06305	1.75723	11.8123	2.74892	0.00034884	0.00234892	Up	-
AT1G53530	28.778	61.0413	1.08482	0.000352955	0.00237021	Up	description:At1g53530
AT3G61113	6.75142	21.6487	1.68102	0.000355756	0.00238579	Up	gene_symbol:URM1-2 description:Ubiquitin-related modifier 1 homolog 2
AT1G08090	34.9462	79.5867	1.18739	0.000361684	0.00241641	Up	gene_symbol:NRT2.1 description:High-affinity nitrate transporter 2.1
AT3G15060	43.6577	89.0838	1.02893	0.000369404	0.00246071	Up	gene_symbol:RABA1G description:Ras-related protein RABA1g
AT3G55750	500.02	1318.04	1.39833	0.000370384	0.00246525	Up	gene_symbol:RPL35AD description:60S ribosomal protein L35a-4
AT5G38900	17.3029	42.9009	1.31	0.000372782	0.00247923	Up	description:Thioredoxin superfamily protein
AT3G16360	42.4622	87.6073	1.04487	0.000376765	0.00250103	Up	gene_symbol:AHP4 description:AHP4
AT5G44460	8.5305	27.6397	1.69604	0.000376941	0.00250153	Up	gene_symbol:CML43 description:Probable calcium-binding protein CML43
AT1G22340	35.4604	71.0043	1.0017	0.000386886	0.00255932	Up	gene_symbol:UGT85A7 description:UDP-glycosyltransferase 85A7
AT3G57260	4.30631	23.2559	2.43307	0.000397915	0.00262358	Up	gene_symbol:BGL2 description:Beta-1,3-glucanase 2
AT1G24575	35.1039	79.188	1.17365	0.000404611	0.00265958	Up	description:At1g24575
AT1G65790	0.178261	5.57606	4.96718	0.00043625	0.0028338	Up	gene_symbol:SD17 description:Receptor-like serine/threonine-protein kinase SD1-7
AT4G04595	9.93091	41.091	2.04882	0.000444392	0.00287991	Up	-
AT5G61590	159.968	387.048	1.27473	0.000454353	0.00293451	Up	gene_symbol:ERF107 description:Ethylene-responsive transcription factor ERF107
AT1G76560	26.9026	60.2641	1.16355	0.000458052	0.00295356	Up	gene_symbol:CP12-3 description:CP12-3
AT4G02950	4.76825	20.1503	2.07927	0.000481035	0.00308439	Up	description:Putative ubiquitin-like protein
AT3G15356	210.895	616.727	1.5481	0.000482348	0.00309121	Up	gene_symbol:LEC description:Lectin-like protein LEC
AT3G09680	5.7602	19.2291	1.7391	0.000485602	0.00310966	Up	gene_symbol:RPS23A description:40S ribosomal protein S23-1
AT5G51795	17.8295	37.3785	1.06794	0.000497743	0.00317676	Up	gene_symbol:KLP description:KIN17-like protein KLP
AT1G52315	18.0683	38.719	1.09958	0.000498183	0.00317875	Up	description:Regulator of Vps4 activity in the MVB pathway protein
AT5G43250	13.3117	34.3179	1.36626	0.00049986	0.00318781	Up	gene_symbol:NF-YC13 description:Nuclear factor Y, subunit C13
AT4G38530	15.8026	36.8348	1.2209	0.000510243	0.00324653	Up	gene_symbol:PLC3 description:Phosphoinositide phospholipase C
AT5G11190	5.55319	18.7578	1.7561	0.000510768	0.00324737	Up	gene_symbol:SHN2 description:Ethylene-responsive transcription factor SHINE 2
AT3G12820	23.4712	66.2454	1.49693	0.000511105	0.00324868	Up	gene_symbol:AtMYB10 description:Transcription factor MYB10
AT2G39725	17.781	40.9565	1.20376	0.000531518	0.00336123	Up	description:Expressed protein
AT5G46871	0.17936	5.10045	4.82969	0.000532529	0.00336677	Up	description:Defensin-like protein 308
AT5G46720	6.784	22.1248	1.70545	0.000545557	0.00343863	Up	description:AIG2-like (Avirulence induced gene) family protein
AT5G13210	30.0685	116.406	1.95284	0.00054945	0.00346053	Up	description:AT5g13210/T31B5_30
AT1G63230	19.591	41.9291	1.09776	0.000563537	0.00353322	Up	description:At1g63230
AT1G52110	0.30157	6.48611	4.42679	0.000574281	0.00358961	Up	description:Mannose-binding lectin superfamily protein
AT4G13235	25.241	54.9	1.12104	0.000585049	0.003645	Up	gene_symbol:EDA21 description:EDA21
AT2G41240	40.343	795.167	4.30087	0.000589011	0.00366738	Up	gene_symbol:BHLH100 description:BHLH100
AT1G04880	9.05511	24.174	1.41665	0.000594807	0.00369652	Up	gene_symbol:HMGB15 description:High mobility group B protein 15
AT3G01970	14.0394	33.2846	1.24537	0.000625403	0.00385389	Up	gene_symbol:WRKY45 description:Probable WRKY transcription factor 45
AT2G17740	0.178806	5.45763	4.9318	0.000626579	0.00385922	Up	description:At2g17740
AT2G14560	2.27697	12.4432	2.45017	0.000628127	0.00386494	Up	gene_symbol:LURP1 description:Protein of unknown function (DUF567)
AT1G02940	10.582	28.2972	1.41905	0.000636285	0.00391027	Up	gene_symbol:ATGSTF5 description:glutathione S-transferase (class phi) 5
AT2G25735	13.2851	34.4382	1.3742	0.000642137	0.00393941	Up	description:Expressed protein
AT1G80880	16.2631	35.7243	1.1353	0.000655779	0.0040132	Up	description:Pentatricopeptide repeat-containing protein At1g80880, mitochondrial
AT3G00260	3.50159	14.4803	2.04801	0.000659047	0.00402625	Up	-
AT1G19250	0.757096	9.25917	3.61233	0.000670762	0.00408877	Up	gene_symbol:FMO1 description:Probable flavin-containing monooxygenase 1
AT2G27470	37.5926	80.5444	1.09934	0.000689787	0.00419342	Up	gene_symbol:NF-YB11 description:Nuclear factor Y, subunit B11
AT5G03090	2.50716	13.1202	2.38766	0.000766876	0.00459903	Up	description:Mto 1 responding down protein
AT2G05695	0.177347	4.84986	4.7733	0.000778179	0.00465558	Up	-
AT5G44568	31.3819	69.2013	1.14087	0.000782991	0.00467934	Up	description:Transmembrane protein
AT2G34210	0.177452	4.46161	4.65206	0.000787594	0.00469833	Up	description:Putative transcription elongation factor SPT5 homolog 2
AT2G18600	21.4334	49.0244	1.19364	0.000798535	0.00475788	Up	gene_symbol:RCE2 description:Probable NEDD8-conjugating enzyme Ubc12-like
AT1G47915	0.178659	5.222	4.86932	0.000805244	0.00479211	Up	description:Putative F-box protein At1g47915
AT1G01670	8.24831	23.1877	1.49119	0.00081286	0.00482933	Up	gene_symbol:PUB56 description:U-box domain-containing protein 56
AT2G26010	0.17764	4.88584	4.78158	0.000850386	0.00502464	Up	gene_symbol:PDF1.3 description:PDF1.3
AT2G03010	7.82218	31.252	1.99831	0.0008639	0.005096	Up	description:Family of unknown function (DUF577)
AT3G60940	0.302078	6.11924	4.34036	0.000872976	0.00513734	Up	description:Expressed protein
AT4G18205	53.624	112.686	1.07136	0.000877179	0.00515343	Up	gene_symbol:PUP22 description:Probable purine permease 22
AT5G23115	1.00757	8.77607	3.1227	0.000934486	0.00545538	Up	-
AT1G65570	3.99766	16.2985	2.02751	0.000958158	0.00557001	Up	description:F5I14.10
AT1G68480	4.99543	19.5036	1.96506	0.000962122	0.00558913	Up	gene_symbol:JAG description:Zinc finger protein JAGGED
AT2G37870	51.3725	114.206	1.15257	0.000973296	0.00564348	Up	description:Bifunctional inhibitor/lipid-transfer protein/seed storage 2S albumin superfamily protein
AT3G26830	77.8881	157.174	1.01289	0.00099862	0.00575939	Up	gene_symbol:CYP71B15 description:Bifunctional dihydrocamalexate synthase/camalexin synthase
AT2G42955	3.5026	14.4206	2.04163	0.00100777	0.00580542	Up	description:unknown protein; BEST Arabidopsis thaliana protein match is: unknown protein (TAIR:AT2G30615.1); Has 60 Blast hits to 45 proteins in 3 species: Archae - 0; Bacteria - 0; Metazoa - 0; Fungi - 0; Plants - 60; Viruses - 0; Other Eukaryotes - 0 (s
AT2G24850	1.25333	11.0522	3.14049	0.00102698	0.00590516	Up	gene_symbol:TAT3 description:Probable aminotransferase TAT3
AT1G56200	383.467	810.882	1.08039	0.00103878	0.0059661	Up	gene_symbol:emb1303 description:EMB1303
AT3G62890	12.0456	28.6214	1.24859	0.00104069	0.00597565	Up	gene_symbol:PCMP-H82 description:Pentatricopeptide repeat-containing protein At3g62890
AT3G52420	23.5306	59.0817	1.32817	0.00104876	0.00600628	Up	gene_symbol:OEP7 description:OEP7
AT3G43110	10.3291	33.0671	1.67868	0.00105199	0.0060197	Up	description:At3g43110
AT1G13608	6.62448	55.8746	3.07631	0.00105372	0.00602678	Up	description:Putative defensin-like protein 288
AT4G25010	12.5105	32.2018	1.364	0.00105821	0.00604968	Up	gene_symbol:SWEET14 description:Bidirectional sugar transporter SWEET
AT4G17085	18.3013	44.704	1.28845	0.00113633	0.0064224	Up	description:Putative membrane lipoprotein
AT1G05730	8.07281	22.0282	1.44821	0.00114248	0.00644394	Up	description:FAM136A-like protein (DUF842)
AT2G11778	0.302649	5.87911	4.27988	0.00118605	0.00664447	Up	description:unknown protein; Has 30201 Blast hits to 17322 proteins in 780 species: Archae - 12; Bacteria - 1396; Metazoa - 17338; Fungi - 3422; Plants - 5037; Viruses - 0; Other Eukaryotes - 2996 (source: NCBI BLink).
AT3G54730	0.179803	6.4777	5.17099	0.00118791	0.00665039	Up	description:Putative transmembrane protein At3g54730
AT1G63950	0.176805	4.57741	4.6943	0.00124559	0.00692645	Up	description:Heavy metal transport/detoxification superfamily protein
AT3G58190	8.03679	23.2458	1.53228	0.0012495	0.00694353	Up	gene_symbol:LBD29 description:LBD29
AT2G35035	18.6514	42.5102	1.18852	0.00129082	0.00713773	Up	gene_symbol:URED description:URED
AT5G19580	20.6315	44.0877	1.09553	0.00130688	0.00722039	Up	description:Glyoxal oxidase-related protein
AT1G64185	8.50626	23.4088	1.46046	0.00133984	0.00738279	Up	description:At1g64185
AT3G02810	0.177787	4.07291	4.51784	0.00141765	0.00774796	Up	gene_symbol:LIP2 description:Receptor-like kinase LIP2
AT1G03800	10.2832	24.6912	1.26371	0.00142841	0.00779477	Up	gene_symbol:ERF10 description:At1g03800
AT2G19720	24.053	50.1021	1.05865	0.00146323	0.00795506	Up	gene_symbol:RPS15AB description:40S ribosomal protein S15a-2
AT1G02380	21.1301	43.8427	1.05304	0.00146813	0.00797644	Up	description:T6A9.7 protein
AT3G27940	4.51636	16.303	1.85191	0.00156334	0.00841275	Up	gene_symbol:LBD26 description:LOB domain-containing protein 26
AT1G14687	10.8181	26.0685	1.26887	0.00156389	0.00841392	Up	gene_symbol:ZHD14 description:ZHD14
AT1G43605	2.77001	12.7486	2.20238	0.00159893	0.00858385	Up	-
AT1G31258	30.9365	72.8938	1.23649	0.00162618	0.00870567	Up	description:other RNA
AT4G09600	0.30055	5.75167	4.2583	0.00163105	0.00872797	Up	gene_symbol:GASA3 description:Gibberellin-regulated protein 3
AT2G48090	17.9389	37.5511	1.06576	0.0016441	0.00878298	Up	description:unknown protein; FUNCTIONS IN: molecular_function unknown; INVOLVED IN: biological_process unknown; LOCATED IN: chloroplast; EXPRESSED IN: male gametophyte, root, flower, carpel; EXPRESSED DURING: 4 anthesis, petal differentiation and expansio
AT4G35720	8.56283	22.6024	1.40032	0.0016934	0.00898997	Up	description:DUF241 domain protein, putative (DUF241)
AT1G15100	130.302	320.569	1.29877	0.00169304	0.00898997	Up	gene_symbol:RHA2A description:E3 ubiquitin-protein ligase RHA2A
AT2G21350	1.50388	9.15437	2.60577	0.00173142	0.00915875	Up	description:RNA-binding CRS1 / YhbY (CRM) domain protein
AT4G19680	6.05421	21.604	1.83529	0.00173183	0.00915875	Up	gene_symbol:IRT2 description:Fe(2+) transport protein 2
AT5G50260	7.21637	22.1446	1.61761	0.00173672	0.00917449	Up	gene_symbol:CEP1 description:KDEL-tailed cysteine endopeptidase CEP1
AT2G34655	2.52765	11.5151	2.18767	0.00173876	0.00918169	Up	description:At2g34655
AT3G60890	4.97472	17.6993	1.831	0.00173937	0.00918298	Up	gene_symbol:ZPR2 description:Binding protein
AT3G46900	180.639	398.167	1.14026	0.00175059	0.00923437	Up	gene_symbol:COPT2 description:COPT2
AT1G79180	11.0306	28.4226	1.36553	0.00176239	0.00928871	Up	gene_symbol:ATMYB63 description:myb domain protein 63
AT1G72520	88.8795	232.392	1.38663	0.00177865	0.00935457	Up	gene_symbol:LOX4 description:Lipoxygenase 4, chloroplastic
AT3G22090	0.751321	8.23705	3.45463	0.00178511	0.00937862	Up	description:unknown protein; BEST Arabidopsis thaliana protein match is: unknown protein (TAIR:AT1G71470.2); Has 12 Blast hits to 12 proteins in 2 species: Archae - 0; Bacteria - 0; Metazoa - 0; Fungi - 0; Plants - 12; Viruses - 0; Other Eukaryotes - 0 (s
AT5G27340	0.301597	5.54855	4.20142	0.00179224	0.00941009	Up	description:unknown protein; Has 1807 Blast hits to 1807 proteins in 277 species: Archae - 0; Bacteria - 0; Metazoa - 736; Fungi - 347; Plants - 385; Viruses - 0; Other Eukaryotes - 339 (source: NCBI BLink).
AT1G14550	0.758066	7.70104	3.34466	0.0018083	0.00948442	Up	gene_symbol:PER5 description:Peroxidase 5
AT3G49890	20.6047	43.4776	1.0773	0.00183626	0.00960671	Up	description:unknown protein; Has 27 Blast hits to 27 proteins in 13 species: Archae - 0; Bacteria - 0; Metazoa - 3; Fungi - 0; Plants - 21; Viruses - 0; Other Eukaryotes - 3 (source: NCBI BLink).
AT5G28010	0.499354	7.67001	3.94109	0.00185347	0.00968654	Up	description:Polyketide cyclase/dehydrase and lipid transport superfamily protein
AT2G12461	21.9197	45.9799	1.06878	0.00185801	0.00970823	Up	description:unknown protein; Has 30201 Blast hits to 17322 proteins in 780 species: Archae - 12; Bacteria - 1396; Metazoa - 17338; Fungi - 3422; Plants - 5037; Viruses - 0; Other Eukaryotes - 2996 (source: NCBI BLink).
AT1G80110	20.3328	40.692	1.00094	0.00186228	0.00972439	Up	gene_symbol:PP2B11 description:F-box protein PP2-B11
AT1G78190	21.9437	44.688	1.02608	0.00187172	0.00975731	Up	gene_symbol:TRM112B description:Multifunctional methyltransferase subunit TRM112-like protein At1g78190
AT1G58160	15.444	35.5149	1.20138	0.00187256	0.00975965	Up	gene_symbol:JAL15 description:Jacalin-related lectin 15
AT2G44910	13.8521	31.358	1.17873	0.00204245	0.0105346	Up	gene_symbol:ATHB-4 description:Uncharacterized protein At2g44910 (Fragment)
AT2G46390	16.411	129.51	2.98033	0.00207378	0.0106607	Up	gene_symbol:SDH8 description:Succinate dehydrogenase subunit 8, mitochondrial
AT4G15680	2.2407	13.2369	2.56254	0.00208961	0.0107266	Up	gene_symbol:GRXS4 description:Monothiol glutaredoxin-S4
AT5G54560	0.502479	7.91606	3.97765	0.0021042	0.010797	Up	description:Putative uncharacterized protein
AT1G44478	1.52143	12.0112	2.98088	0.00212501	0.0108791	Up	description:Cyclophilin
AT4G04805	6.26366	18.5134	1.56349	0.00212948	0.0108997	Up	-
AT1G64405	16.0707	34.8252	1.1157	0.00220521	0.011218	Up	description:At1g64405
AT4G14630	28.7045	60.5465	1.07677	0.00221649	0.0112661	Up	gene_symbol:GLP9 description:At4g14630
AT1G51670	6.28074	17.8577	1.50754	0.00222149	0.0112869	Up	gene_symbol:HTT5 description:Protein HEAT-INDUCED TAS1 TARGET 5
AT5G05345	0.177086	3.8047	4.42526	0.00222374	0.0112937	Up	-
AT2G32830	1.75705	10.0659	2.51825	0.00222842	0.0113111	Up	gene_symbol:PHT1-5 description:Probable inorganic phosphate transporter 1-5
AT1G29640	12.8319	32.8332	1.35542	0.0022389	0.0113522	Up	description:At1g29640
AT1G34315	26.9229	54.0787	1.00623	0.00226993	0.0114917	Up	description:unknown protein; FUNCTIONS IN: molecular_function unknown; INVOLVED IN: biological_process unknown; LOCATED IN: endomembrane system; BEST Arabidopsis thaliana protein match is: unknown protein (TAIR:AT3G31400.1); Has 4 Blast hits to 4 proteins
AT2G40955	1.52179	9.98668	2.71424	0.00230736	0.0116565	Up	description:Uncharacterized protein At2g40955
AT4G26120	12.0163	28.1093	1.22606	0.00232046	0.0117179	Up	description:Ankyrin repeat family protein / BTB/POZ domain-containing protein
AT3G44120	6.78635	19.6378	1.53293	0.00236137	0.0118852	Up	description:F-box/kelch-repeat protein At3g44120
AT3G63540	567.548	1214.23	1.09723	0.00236221	0.0118852	Up	description:Mog1/PsbP/DUF1795-like photosystem II reaction center PsbP family protein
AT1G48400	0.301764	5.14475	4.09161	0.00236407	0.0118898	Up	description:F-box/RNI-like/FBD-like domains-containing protein
AT5G00980	19.169	39.124	1.02928	0.00236542	0.0118933	Up	-
AT4G37420	1.01452	9.64681	3.24926	0.00245049	0.0122672	Up	description:Glycosyltransferase
AT3G50610	5.73427	18.1731	1.66412	0.00252611	0.0125787	Up	gene_symbol:CEP9 description:Precursor of CEP9
AT4G20690	1.72878	10.5505	2.60948	0.00256293	0.0127479	Up	description:Uncharacterized protein AT4g20690
AT1G26240	2.30038	13.4043	2.54274	0.00257262	0.0127859	Up	description:Proline-rich extensin-like family protein
AT4G30180	10.7558	25.5006	1.24541	0.00257506	0.0127955	Up	gene_symbol:BHLH146 description:Transcription factor bHLH146
AT1G13520	15.9754	40.4926	1.3418	0.00258068	0.012819	Up	description:At1g13520
AT1G35230	4.51851	17.8156	1.97922	0.0027333	0.0134686	Up	gene_symbol:AGP5 description:Classical arabinogalactan protein 5
AT1G14960	14.8345	41.7166	1.49166	0.0027397	0.0134948	Up	description:Major latex protein, putative
AT3G08565	0.177543	3.84942	4.4384	0.00274587	0.0135171	Up	-
AT2G07240	0.175845	3.89026	4.46749	0.00275103	0.0135399	Up	description:Cysteine-type peptidase
AT3G57360	13.8139	30.7399	1.154	0.0028184	0.0138058	Up	description:At3g57360
AT4G31877	3.26559	13.2959	2.02556	0.00282071	0.0138144	Up	-
AT4G02795	3.76145	16.2119	2.1077	0.00298606	0.0145094	Up	-
AT5G20790	20.4019	58.1456	1.51096	0.00314218	0.0151675	Up	description:unknown protein; FUNCTIONS IN: molecular_function unknown; INVOLVED IN: biological_process unknown; LOCATED IN: endomembrane system; EXPRESSED IN: 11 plant structures; EXPRESSED DURING: LP.04 four leaves visible, 4 anthesis, petal differentiat
AT5G37440	6.76271	21.4185	1.66318	0.00315946	0.015239	Up	description:At5g37440
AT1G02700	11.8214	27.5763	1.22204	0.0032446	0.0155817	Up	description:GATA transcription factor-like protein
AT1G49610	2.77659	12.2555	2.14204	0.00329182	0.0157824	Up	description:F-box family protein
AT4G13890	9.05235	21.452	1.24475	0.00329401	0.0157838	Up	gene_symbol:SHM5 description:Serine hydroxymethyltransferase 5
AT1G30660	3.99429	13.8567	1.79458	0.00331357	0.0158561	Up	description:Primase homolog protein
AT5G19151	6.2834	17.4766	1.47581	0.00335456	0.0160183	Up	description:unknown protein; FUNCTIONS IN: molecular_function unknown; INVOLVED IN: biological_process unknown; LOCATED IN: endomembrane system; Has 30201 Blast hits to 17322 proteins in 780 species: Archae - 12; Bacteria - 1396; Metazoa - 17338; Fungi -
AT1G13400	2.73535	12.6176	2.20563	0.00340386	0.0162226	Up	gene_symbol:JGL description:Zinc finger protein JAGGED-like
AT4G19550	13.1728	30.104	1.19239	0.00343685	0.0163672	Up	description:Zinc ion binding / transcription regulator
AT4G39480	3.99165	13.398	1.74696	0.00347943	0.0165607	Up	gene_symbol:CYP96A9 description:Cytochrome P450, family 96, subfamily A, polypeptide 9
AT2G00430	8.25277	23.4965	1.5095	0.00350718	0.0166542	Up	-
AT5G01175	10.3202	24.1371	1.22578	0.00358232	0.0169398	Up	description:other RNA
AT2G23680	21.7728	44.2819	1.02419	0.00360093	0.0170116	Up	description:Cold-regulated 413 plasma membrane protein 3
AT1G65500	5.56322	18.8819	1.76301	0.003705	0.0174304	Up	description:F5I14.4 protein
AT2G47275	1.25697	8.76629	2.80201	0.00376073	0.017636	Up	-
AT5G44575	2.01805	9.96339	2.30367	0.003797	0.0177756	Up	description:At5g44575
AT4G26200	12.6703	30.7497	1.27912	0.00385795	0.0180053	Up	gene_symbol:ACS7 description:1-aminocyclopropane-1-carboxylate synthase 7
AT4G02970	63.9068	278.927	2.12585	0.00386753	0.0180243	Up	-
AT1G18320	8.58286	21.2009	1.3046	0.00388145	0.0180756	Up	description:Mitochondrial import inner membrane translocase subunit Tim17/Tim22/Tim23 family protein
AT2G18720	5.99262	16.3863	1.45123	0.00390352	0.0181444	Up	description:Translation elongation factor EF1A/initiation factor IF2gamma family protein
AT3G09922	1.98534	35.2579	4.15049	0.00395946	0.0183803	Up	gene_symbol:IPS1 description:induced by phosphate starvation1
AT1G24793	5.81548	53.2073	3.19365	0.00400505	0.0185676	Up	gene_symbol:LPXC4 description:Probable UDP-3-O-acyl-N-acetylglucosamine deacetylase 3, mitochondrial
AT3G17520	1.9968	10.9547	2.45579	0.00402495	0.018646	Up	description:Late embryogenesis abundant protein (LEA) family protein
AT1G56540	22.3133	46.6857	1.06508	0.00402979	0.0186649	Up	description:Disease resistance protein (TIR-NBS-LRR class) family
AT2G45180	1775.41	3584.85	1.01376	0.00422395	0.0194266	Up	description:At2g45180
AT3G21310	5.04128	15.106	1.58326	0.0042535	0.019548	Up	description:Core-2/I-branching beta-1,6-N-acetylglucosaminyltransferase family protein
AT5G50565	1.73229	14.4456	3.05987	0.00428168	0.0196376	Up	description:unknown protein; BEST Arabidopsis thaliana protein match is: unknown protein (TAIR:AT5G50665.2); Has 6 Blast hits to 6 proteins in 1 species: Archae - 0; Bacteria - 0; Metazoa - 0; Fungi - 0; Plants - 6; Viruses - 0; Other Eukaryotes - 0 (sour
AT1G19200	9.03451	21.5238	1.25241	0.00435638	0.0199433	Up	description:Protein of unknown function (DUF581)
AT1G16905	0.988809	7.68852	2.95894	0.00447711	0.020417	Up	description:Curculin-like (Mannose-binding) lectin family protein
AT3G51380	11.3067	26.2122	1.21306	0.00449494	0.0204833	Up	gene_symbol:IQD20 description:At3g51380
AT4G03830	0.178002	4.13566	4.53815	0.00450227	0.0205091	Up	description:Uncharacterized protein AT4g03830
AT5G26790	10.7718	25.1574	1.22372	0.00450799	0.0205281	Up	description:At5g26790
AT2G05765	3.74508	13.3403	1.83273	0.0045338	0.0206187	Up	description:snoRNA
AT2G46880	0.303576	16.4364	5.7587	0.00454063	0.0206385	Up	gene_symbol:PAP14 description:Probable inactive purple acid phosphatase 14
AT5G45095	7.84936	22.6868	1.53121	0.00455649	0.0207068	Up	description:Putative uncharacterized protein
AT1G11125	7.25259	17.8538	1.29966	0.00456903	0.0207524	Up	description:unknown protein; BEST Arabidopsis thaliana protein match is: unknown protein (TAIR:AT1G61170.1).
AT2G47770	2.9746	12.684	2.09225	0.00457501	0.0207757	Up	gene_symbol:TSPO description:TSPO
AT4G15700	6.58424	20.3478	1.62779	0.00466651	0.0210987	Up	gene_symbol:GRXS3 description:Monothiol glutaredoxin-S3
AT5G57570	2.75912	10.4469	1.9208	0.00479788	0.0215709	Up	description:GCK domain-containing protein
AT3G09085	5.03339	18.0534	1.84267	0.00483538	0.0217159	Up	description:At3g09085
AT4G23810	31.0666	62.9936	1.01984	0.00488301	0.0219021	Up	gene_symbol:WRKY53 description:Probable WRKY transcription factor 53
AT5G46295	0.176467	3.55376	4.33188	0.0049211	0.0220508	Up	description:Transmembrane protein
AT5G06195	1.78237	9.31704	2.38607	0.00501156	0.0224019	Up	-
AT1G78020	560.954	1158.39	1.04617	0.00503568	0.0224765	Up	description:F28K19.24
AT1G13330	14.7584	29.8641	1.01688	0.00503699	0.0224765	Up	gene_symbol:HOP2 description:Homologous-pairing protein 2 homolog
AT1G15870	7.01316	18.5115	1.40029	0.00506101	0.022558	Up	description:At1g15870/F7H2_19
AT3G28840	26.8029	54.9834	1.03661	0.00522898	0.0231984	Up	description:At3g28840
AT4G25330	0.300154	4.54643	3.92096	0.00525856	0.0233005	Up	description:SAWADEE protein
AT5G51810	9.00021	21.4471	1.25276	0.0053584	0.0236711	Up	gene_symbol:GA20OX2 description:Gibberellin 20 oxidase 2
AT1G60110	6.10203	19.9019	1.70554	0.00539667	0.0238148	Up	description:Mannose-binding lectin superfamily protein
AT1G21520	3.99864	13.8542	1.79274	0.00552241	0.0242877	Up	description:Uncharacterized protein At1g21520
AT3G22900	13.4746	28.977	1.10467	0.00556305	0.0244318	Up	gene_symbol:NRPD7 description:DNA-directed RNA polymerase IV subunit 7
AT2G43440	7.73379	18.7388	1.27678	0.00561165	0.0246235	Up	description:F-box protein At2g43440
AT1G09560	1376.17	2772.94	1.01076	0.00564871	0.0247573	Up	gene_symbol:GLP4 description:Germin-like protein subfamily 2 member 1
AT1G11530	13.3989	30.5059	1.18697	0.00574303	0.0250801	Up	gene_symbol:CXXS1 description:Thioredoxin-like protein CXXS1
AT4G27970	11.2771	26.4074	1.22754	0.00577504	0.025198	Up	gene_symbol:SLAH2 description:S-type anion channel SLAH2
AT5G61412	1.27306	9.07136	2.83302	0.0058054	0.0252993	Up	description:Putative uncharacterized protein
AT5G19170	18.1333	36.5125	1.00975	0.00589646	0.0256377	Up	description:Protein of Unknown Function (DUF239)
AT2G03130	0.739911	7.29526	3.30154	0.00595105	0.0258163	Up	description:50S ribosomal protein L7/L12
AT5G09295	2.25159	9.99459	2.15021	0.00598993	0.0259487	Up	-
AT1G21120	32.8345	66.3894	1.01574	0.00604519	0.0261379	Up	description:O-methyltransferase family protein
AT1G64220	4.25845	12.8439	1.59268	0.00609316	0.0263087	Up	gene_symbol:TOM7-2 description:Mitochondrial import receptor subunit TOM7-2
AT1G70440	6.93007	20.6314	1.5739	0.00621916	0.0267412	Up	gene_symbol:SRO3 description:Probable inactive poly [ADP-ribose] polymerase SRO3
AT1G29071	0.175223	3.05436	4.12361	0.00648561	0.027719	Up	gene_symbol:SNOR105 description:SNOR105 (SMALL NUCLEOLAR RNA 105); snoRNA
AT3G52780	2.00509	8.66382	2.11133	0.00655826	0.0279765	Up	gene_symbol:PAP20 description:Probable purple acid phosphatase 20
AT3G27970	1.7549	8.92586	2.3466	0.00671433	0.0285154	Up	description:At3g27970
AT4G36100	0.174942	3.03729	4.11783	0.00680975	0.0288364	Up	description:Sec1/munc18-like (SM) proteins superfamily
AT4G08990	5.77756	15.7761	1.44921	0.00705308	0.0296947	Up	gene_symbol:MET2 description:DNA (cytosine-5)-methyltransferase 2
AT5G06760	7.72696	18.9254	1.29235	0.00740829	0.0309645	Up	gene_symbol:LEA46 description:LEA4-5
AT1G09080	7.82795	18.5004	1.24085	0.00743921	0.031078	Up	gene_symbol:MED37B description:Probable mediator of RNA polymerase II transcription subunit 37b
AT1G09680	11.3625	29.0233	1.35293	0.00747383	0.0311964	Up	description:Putative pentatricopeptide repeat-containing protein At1g09680
AT1G02490	0.744915	6.26019	3.07106	0.00767162	0.0318508	Up	description:unknown protein; Has 0 Blast hits to 0 proteins in 0 species (source: NCBI BLink).
AT5G63087	3.54886	11.6757	1.71809	0.00778466	0.03225	Up	description:Plant thionin family protein
AT2G05885	9.62546	24.1186	1.32522	0.00783791	0.0324111	Up	-
AT3G06710	3.75293	12.0969	1.68855	0.00805715	0.0331247	Up	description:E3 ubiquitin ligase
AT3G52860	3.27983	12.5127	1.9317	0.00809338	0.0332352	Up	gene_symbol:MED28 description:Mediator of RNA polymerase II transcription subunit 28
AT4G18253	2.27212	8.9228	1.97346	0.0081342	0.0333642	Up	description:Receptor Serine/Threonine kinase-like protein
AT5G28810	0.175907	3.11116	4.14457	0.00840606	0.0342549	Up	description:Domain of unknown function (DUF1985)
AT5G42450	5.51214	14.3726	1.38263	0.00840792	0.0342549	Up	gene_symbol:PCMP-E102 description:Pentatricopeptide repeat-containing protein At5g42450, mitochondrial
AT4G05715	0.176833	3.60131	4.34806	0.00841096	0.0342549	Up	-
AT3G44580	1.26282	8.15708	2.69141	0.00842143	0.0342596	Up	description:Uncharacterized protein F14L2_130
AT1G69920	2.27121	9.56926	2.07495	0.00842146	0.0342596	Up	gene_symbol:GSTU12 description:Glutathione S-transferase U12
AT3G28500	3.28412	12.3207	1.9075	0.0086784	0.0351494	Up	gene_symbol:RPP2C description:60S acidic ribosomal protein P2-3
AT3G22231	8.10117	21.0653	1.37867	0.00883323	0.0356602	Up	gene_symbol:PCC1 description:Cysteine-rich and transmembrane domain-containing protein PCC1
AT5G02780	73.2324	210.037	1.52009	0.00938197	0.0374555	Up	gene_symbol:GSTL1 description:Glutathione S-transferase L1
AT2G32680	5.01177	16.3751	1.70811	0.00956296	0.0380618	Up	gene_symbol:AtRLP23 description:Receptor like protein 23
AT5G33898	0.300903	3.8948	3.69418	0.0100904	0.0397344	Up	description:Protein of unknown function (DUF3287)
AT1G80890	14.9395	30.0746	1.00941	0.0101176	0.0398163	Up	description:At1g80890
AT2G20700	1.76782	8.21452	2.21621	0.0101214	0.0398252	Up	gene_symbol:LLG2 description:GPI-anchored protein LLG2
AT1G63570	0.75778	6.06697	3.00112	0.0101666	0.0399711	Up	description:Receptor-like protein kinase-related family protein
AT2G11405	0.17593	3.12049	4.14869	0.0102813	0.0403568	Up	description:unknown protein; FUNCTIONS IN: molecular_function unknown; INVOLVED IN: biological_process unknown; LOCATED IN: endomembrane system; Has 30201 Blast hits to 17322 proteins in 780 species: Archae - 12; Bacteria - 1396; Metazoa - 17338; Fungi -
AT5G07060	2.51303	9.76842	1.9587	0.0103936	0.0407346	Up	description:Zinc finger CCCH domain-containing protein 53
AT5G52930	4.49716	12.8181	1.5111	0.0108031	0.0420412	Up	description:Expressed protein
AT3G07568	7.52511	21.3572	1.50494	0.0108252	0.0421117	Up	description:Fanconi anemia group D2 protein
AT3G53232	0.299996	3.86993	3.68929	0.0108746	0.0422401	Up	gene_symbol:RTFL1 description:At3g53232
AT5G61740	8.43474	22.1011	1.3897	0.0109679	0.0425627	Up	gene_symbol:ABCA10 description:ABC transporter A family member 10
AT1G09400	0.302829	3.7236	3.62012	0.0110571	0.0428084	Up	description:Putative 12-oxophytodienoate reductase-like protein 1
AT1G63380	6.27307	16.1402	1.36342	0.0111345	0.0430611	Up	description:F2K11.24
AT5G01740	17.6265	36.0166	1.03092	0.0111391	0.0430721	Up	description:AT5g01740/T20L15_10
AT5G38910	8.05879	21.1135	1.38953	0.0112005	0.0432692	Up	description:Putative germin-like protein subfamily 1 member 9
AT3G24790	0.300611	4.51351	3.90828	0.0112522	0.043429	Up	gene_symbol:PBL25 description:Probable serine/threonine-protein kinase PBL25
AT3G48057	0.506347	5.71088	3.49551	0.0113419	0.0437202	Up	-
AT3G44790	2.01452	9.36434	2.21674	0.0115537	0.0444057	Up	description:MATH domain and coiled-coil domain-containing protein At3g44790
AT3G32330	0.302564	3.71177	3.6168	0.011999	0.0458336	Up	description:DNA repair protein-like protein
AT4G31620	3.53189	11.6385	1.7204	0.0121843	0.0464627	Up	description:Transcriptional factor B3 family protein
AT1G55010	3.24757	11.9448	1.87895	0.0125696	0.0476541	Up	gene_symbol:PDF1.5 description:Defensin-like protein 18
AT5G56670	285.178	1030.2	1.853	0.01265	0.0478783	Up	gene_symbol:RPS30A description:40S ribosomal protein S30
AT3G11260	4.02325	11.7614	1.54763	0.0127273	0.0481269	Up	gene_symbol:WOX5 description:WUSCHEL-related homeobox 5
AT1G01590	0.494088	5.66852	3.52013	0.0129525	0.048851	Up	gene_symbol:FRO1 description:Probable ferric reduction oxidase 1
AT3G30770	0.299361	3.58612	3.58246	0.0132344	0.0497517	Up	description:Eukaryotic aspartyl protease family protein
AT4G22710	5.24248	15.0086	1.51747	0.0133204	0.0499992	Up	gene_symbol:CYP706A2 description:Cytochrome P450 - like protein
AT5G05200	1209.43	181.565	-2.73578	1.55e-114	3.85e-110	Down	description:Uncharacterized aarF domain-containing protein kinase At5g05200, chloroplastic
AT5G09220	2347.62	805.226	-1.54373	6.1e-61	1.26e-57	Down	gene_symbol:AAP2 description:Amino acid permease 2
AT1G15980	2186.49	994.776	-1.13617	1.2e-55	1.76e-52	Down	gene_symbol:PNSB1 description:Photosynthetic NDH subunit of subcomplex B 1, chloroplastic
AT1G56280	1882.72	802.135	-1.2309	8.98e-43	6.03e-40	Down	gene_symbol:ATDI19 description:drought-induced 19
AT1G14250	485.661	71.9429	-2.75502	3.04e-41	1.94e-38	Down	gene_symbol:APY5 description:Probable apyrase 5
AT1G55960	2771.36	1024.68	-1.43542	1.04e-39	5.88e-37	Down	description:Polyketide cyclase/dehydrase and lipid transport superfamily protein
AT1G01790	2415.43	1191.47	-1.01953	3.71e-39	2e-36	Down	gene_symbol:KEA1 description:K(+) efflux antiporter 1, chloroplastic
AT5G49740	1594.46	658.669	-1.27545	5.91e-39	3e-36	Down	gene_symbol:FRO7 description:Ferric reduction oxidase 7, chloroplastic
AT5G26000	18463	8990.73	-1.03813	2.6e-38	1.27e-35	Down	gene_symbol:TGG1 description:TGG1
AT5G49730	2501.59	669.734	-1.90118	8.71e-38	4.01e-35	Down	gene_symbol:FRO6 description:Ferric reduction oxidase 6
AT3G54500	4869.82	1957.05	-1.31519	6.35e-36	2.67e-33	Down	description:BEST Arabidopsis thaliana protein match is: dentin sialophosphoprotein-related (TAIR:AT5G64170.1); Has 183 Blast hits to 175 proteins in 44 species: Archae - 0; Bacteria - 4; Metazoa - 38; Fungi - 11; Plants - 120; Viruses - 0; Other Eukaryote
AT2G36895	937.625	440.614	-1.0895	1.24e-35	4.98e-33	Down	description:unknown protein; FUNCTIONS IN: molecular_function unknown; INVOLVED IN: biological_process unknown; LOCATED IN: chloroplast; Has 32 Blast hits to 32 proteins in 14 species: Archae - 0; Bacteria - 0; Metazoa - 0; Fungi - 0; Plants - 32; Viruses
AT2G39850	382.704	101.501	-1.91474	5.18e-34	1.76e-31	Down	gene_symbol:SBT4.1 description:Subtilisin-like protease SBT4.1
AT5G54585	163.164	19.2247	-3.08529	1.84e-33	5.85e-31	Down	description:Uncharacterized protein At5g54585
AT2G45660	390.174	100.823	-1.95229	2.9e-33	9e-31	Down	gene_symbol:SOC1 description:SOC1
AT1G60590	902.241	328.127	-1.45926	1.69e-32	4.88e-30	Down	description:Pectin lyase-like superfamily protein
AT5G48790	778.325	355.095	-1.13217	2.3e-31	6.08e-29	Down	description:AT5g48790/K24G6_12
AT1G69490	139.302	4.16181	-5.06486	5.94e-29	1.33e-26	Down	gene_symbol:NAC029 description:NAP
AT1G10640	467.08	178.07	-1.39122	9.14e-28	1.88e-25	Down	description:Pectin lyase-like superfamily protein
AT5G02830	827.242	378.843	-1.12671	6.05e-27	1.18e-24	Down	description:Pentatricopeptide repeat-containing protein At5g02830, chloroplastic
AT1G13650	719.733	170.925	-2.0741	1.66e-25	2.88e-23	Down	description:At1g13650
AT3G55710	101.67	11.1198	-3.1927	3.41e-25	5.6e-23	Down	gene_symbol:UGT76F2 description:UDP-glycosyltransferase 76F2
AT1G11080	234.26	49.9964	-2.22821	3.63e-25	5.93e-23	Down	gene_symbol:scpl31 description:Carboxypeptidase
AT1G22430	616.535	228.413	-1.43254	3.73e-25	6.05e-23	Down	description:Alcohol dehydrogenase-like 1
AT5G24420	341.694	67.7665	-2.33406	1.3e-23	1.93e-21	Down	gene_symbol:PGL5 description:Probable 6-phosphogluconolactonase 3
AT3G01550	692.449	281.881	-1.29662	3.04e-23	4.26e-21	Down	gene_symbol:PPT2 description:Phosphoenolpyruvate/phosphate translocator 2, chloroplastic
AT4G36040	1576.24	711.176	-1.14821	4.96e-23	6.89e-21	Down	gene_symbol:ATJ11 description:At4g36040
AT1G67865	183.138	42.3227	-2.11343	5.82e-22	7.3e-20	Down	description:At1g67862/At1g67862
AT3G22150	474.52	198.595	-1.25664	7.34e-22	9.03e-20	Down	gene_symbol:PCMP-E95 description:Tetratricopeptide repeat (TPR)-like superfamily protein
AT2G22990	3120.71	1185.85	-1.39596	7.47e-22	9.14e-20	Down	gene_symbol:SNG1 description:sinapoylglucose 1
AT2G05160	129.752	14.7505	-3.13693	1.57e-21	1.87e-19	Down	description:Zinc finger CCCH domain-containing protein 18
AT3G23510	102.253	14.5097	-2.81706	1.71e-21	2.03e-19	Down	description:Cyclopropane-fatty-acyl-phospholipid synthase
AT3G61060	181.092	49.651	-1.86683	2.76e-21	3.17e-19	Down	gene_symbol:AtPP2-A13 description:Phloem protein 2-A13
AT4G16690	239.952	87.5619	-1.45437	6.68e-21	7.45e-19	Down	gene_symbol:PPD description:Probable pheophorbidase
AT3G46370	188.453	47.6595	-1.98337	8.01e-21	8.84e-19	Down	description:Leucine-rich repeat protein kinase family protein
AT3G22060	241.415	73.8006	-1.70981	8.73e-21	9.6e-19	Down	gene_symbol:CRRSP38 description:Cysteine-rich repeat secretory protein 38
AT1G75380	1558.93	737.634	-1.07958	1.19e-20	1.29e-18	Down	gene_symbol:BBD1 description:Bifunctional nuclease 1
AT3G18500	420.036	205.385	-1.03218	1.07e-19	1.03e-17	Down	description:DNAse I-like superfamily protein
AT3G50800	134.682	25.6889	-2.39034	1.81e-19	1.7e-17	Down	description:Uncharacterized protein At3g50800
AT1G69530	1525.36	613.235	-1.31464	1.87e-19	1.74e-17	Down	gene_symbol:ATEXPA1 description:AT1G69530 protein
AT1G26945	199.632	71.3886	-1.48358	3.58e-19	3.25e-17	Down	gene_symbol:PRE6 description:Transcription factor PRE6
AT4G16857	394.548	150.739	-1.38815	5.37e-19	4.8e-17	Down	description:Disease resistance protein (TIR-NBS-LRR class) family protein
AT5G44060	210.36	56.5679	-1.89481	6.34e-19	5.54e-17	Down	description:Embryo sac development arrest protein
AT5G56850	891.067	410.518	-1.11809	6.81e-19	5.94e-17	Down	description:unknown protein; EXPRESSED IN: 21 plant structures; EXPRESSED DURING: 13 groWTh stages; Has 35333 Blast hits to 34131 proteins in 2444 species: Archae - 798; Bacteria - 22429; Metazoa - 974; Fungi - 991; Plants - 531; Viruses - 0; Other Eukary
AT5G16110	980.675	476.087	-1.04255	1.05e-18	8.88e-17	Down	description:Uncharacterized protein T21H19_30
AT5G64040	16492.4	8033.88	-1.03763	1.38e-18	1.16e-16	Down	gene_symbol:PSAN description:Photosystem I reaction center subunit PSI-N, chloroplast, putative / PSI-N, putative (PSAN)
AT1G29720	232.46	55.5621	-2.06481	1.98e-18	1.62e-16	Down	gene_symbol:RFK1 description:Probable LRR receptor-like serine/threonine-protein kinase At1g29720
AT3G15760	147.957	35.2833	-2.06812	2.98e-18	2.38e-16	Down	description:At3g15760
AT3G12320	710.714	346.895	-1.03477	3.14e-18	2.49e-16	Down	gene_symbol:LNK3 description:LNK3
AT1G30520	573.554	262.24	-1.12904	7.44e-18	5.64e-16	Down	gene_symbol:AAE14 description:2-succinylbenzoate--CoA ligase, chloroplastic/peroxisomal
AT1G66400	150.116	16.3752	-3.19649	9.49e-18	7.08e-16	Down	gene_symbol:CML23 description:Probable calcium-binding protein CML23
AT2G46790	388.524	171.004	-1.18397	3.25e-17	2.28e-15	Down	gene_symbol:APRR9 description:Two-component response regulator-like APRR9
AT1G64360	66.4221	6.13532	-3.43645	3.34e-17	2.33e-15	Down	description:At1g64360
AT2G34170	238.167	90.6948	-1.39288	3.79e-17	2.63e-15	Down	description:Uncharacterized protein At2g34170
AT1G68840	1552.48	524.5	-1.56556	4.12e-17	2.84e-15	Down	gene_symbol:RAV2 description:TEM2
AT4G38950	840.376	398.481	-1.07653	5.77e-17	3.86e-15	Down	gene_symbol:KIN7F description:Kinesin-like protein KIN-7F
AT5G02180	216.319	83.7439	-1.36911	7e-17	4.63e-15	Down	gene_symbol:AVT1D description:Amino acid transporter AVT1D
AT1G58520	1377.41	686.958	-1.00366	7e-17	4.63e-15	Down	gene_symbol:RXW8 description:CSC1-like protein RXW8
AT4G11880	68.9464	9.14726	-2.91406	1.13e-16	7.32e-15	Down	gene_symbol:AGL14 description:Agamous-like MADS-box protein AGL14
AT1G68190	372.055	118.697	-1.64823	1.34e-16	8.66e-15	Down	description:B-box zinc finger family protein
AT1G27730	687.728	58.6442	-3.55178	1.65e-16	1.06e-14	Down	gene_symbol:ZAT10 description:Zinc finger protein ZAT10
AT1G24147	156.556	46.6249	-1.7475	2.17e-16	1.38e-14	Down	description:Transmembrane protein
AT5G21020	995.055	377.4	-1.39868	3.4e-16	2.1e-14	Down	-
AT5G45820	432.488	143.758	-1.58902	3.64e-16	2.25e-14	Down	gene_symbol:CIPK20 description:CBL-interacting serine/threonine-protein kinase 20
AT3G24460	1030.02	474.4	-1.1185	7.21e-16	4.31e-14	Down	description:At3g24470/MXP5_4
AT3G50240	458.806	214.772	-1.09508	1.25e-15	7.23e-14	Down	gene_symbol:KIN4B description:Kinesin-like protein KIN-4B
AT4G11211	247.874	113.171	-1.13111	1.45e-15	8.34e-14	Down	description:At4g11211
AT1G54820	452.698	216.031	-1.06731	1.68e-15	9.58e-14	Down	description:Protein kinase superfamily protein
AT1G58290	6455.1	2859.03	-1.17492	2.12e-15	1.19e-13	Down	gene_symbol:HEMA1 description:Glutamyl-tRNA reductase 1, chloroplastic
AT1G18330	207.487	89.0663	-1.22007	3.26e-15	1.77e-13	Down	gene_symbol:RVE7 description:Protein REVEILLE 7
AT5G02160	1873.13	821.967	-1.1883	5.57e-15	2.95e-13	Down	description:At5g02160
AT2G44290	176.449	67.0376	-1.39621	5.65e-15	2.98e-13	Down	gene_symbol:YLS3 description:Protein YLS3
AT5G04340	121.418	27.2111	-2.15771	7.06e-15	3.69e-13	Down	gene_symbol:ZAT6 description:Zinc finger protein ZAT6
AT4G35270	393.973	189.11	-1.05887	1.08e-14	5.51e-13	Down	gene_symbol:NLP2 description:Protein NLP2
AT4G01460	230.226	74.7292	-1.62331	1.46e-14	7.34e-13	Down	gene_symbol:BHLH57 description:Transcription factor bHLH57
AT1G51830	542.38	253.217	-1.09893	1.64e-14	8.22e-13	Down	description:Leucine-rich repeat protein kinase family protein
AT3G22420	414.845	166.004	-1.32136	1.68e-14	8.37e-13	Down	gene_symbol:WNK2 description:With no lysine (K) kinase 2
AT4G05070	404.877	196.359	-1.04399	2.21e-14	1.07e-12	Down	description:AT4g05070 protein
AT2G17780	178.898	58.5803	-1.61065	2.24e-14	1.08e-12	Down	gene_symbol:MCA2 description:Protein MID1-COMPLEMENTING ACTIVITY 2
AT1G09500	69.5646	10.8071	-2.68638	3.02e-14	1.44e-12	Down	description:At1g09500/F14J9_16
AT2G15020	858.075	405.273	-1.08221	3.59e-14	1.69e-12	Down	description:At2g15020
AT1G32540	204.685	66.6242	-1.61929	4.06e-14	1.91e-12	Down	gene_symbol:LOL1 description:lsd one like 1
AT2G04170	184.368	71.5932	-1.36469	4.4e-14	2.06e-12	Down	description:TRAF-like family protein
AT4G26530	5269.26	2077.22	-1.34294	4.47e-14	2.09e-12	Down	gene_symbol:FBA5 description:Fructose-bisphosphate aldolase
AT2G32160	66.4146	11.9817	-2.47067	5.21e-14	2.4e-12	Down	description:AT2G32160 protein
AT1G66980	617.047	303.218	-1.02503	5.23e-14	2.41e-12	Down	gene_symbol:SNC4 description:suppressor of npr1-1 constitutive 4
AT5G22300	355.485	168.501	-1.07703	6.65e-14	3.04e-12	Down	gene_symbol:NIT4 description:Bifunctional nitrilase/nitrile hydratase NIT4
AT5G54130	490.014	233.929	-1.06675	1.03e-13	4.47e-12	Down	-
AT3G25570	319.551	147.126	-1.119	1.49e-13	6.33e-12	Down	gene_symbol:SAMDC3 description:S-adenosylmethionine decarboxylase proenzyme 3
AT4G13575	237.48	110.805	-1.09978	1.77e-13	7.42e-12	Down	description:unknown protein; FUNCTIONS IN: molecular_function unknown; INVOLVED IN: biological_process unknown; LOCATED IN: cellular_component unknown; Has 30201 Blast hits to 17322 proteins in 780 species: Archae - 12; Bacteria - 1396; Metazoa - 17338; F
AT5G52900	186.057	74.13	-1.32761	2e-13	8.32e-12	Down	gene_symbol:MAKR6 description:Probable membrane-associated kinase regulator 6
AT1G20160	275.944	109.238	-1.3369	2.08e-13	8.62e-12	Down	gene_symbol:CRSP description:CO(2)-response secreted protease
AT3G28550	1146.7	477.38	-1.26428	2.57e-13	1.05e-11	Down	description:Proline-rich extensin-like family protein
AT3G13310	334.047	148.284	-1.17169	3.61e-13	1.44e-11	Down	description:At3g13310
AT2G38995	82.2258	23.517	-1.80588	3.69e-13	1.47e-11	Down	description:O-acyltransferase (WSD1-like) family protein
AT1G15380	524.982	225.616	-1.2184	6.95e-13	2.64e-11	Down	description:GLYI4
AT1G66540	138.002	46.403	-1.5724	8.46e-13	3.19e-11	Down	description:At1g66540
AT3G20380	101.765	31.4659	-1.69338	9.01e-13	3.38e-11	Down	description:TRAF-like family protein
AT2G20750	209.543	80.7001	-1.37661	9.05e-13	3.39e-11	Down	gene_symbol:EXPB1 description:Expansin-B1
AT3G26230	73.3588	15.2169	-2.26929	9.24e-13	3.45e-11	Down	gene_symbol:CYP71B24 description:Cytochrome P450 71B24
AT1G18300	577.64	27.1381	-4.41178	9.95e-13	3.7e-11	Down	gene_symbol:NUDT4 description:Nudix hydrolase 4
AT5G18860	358.016	172.624	-1.05239	1.26e-12	4.62e-11	Down	description:AT5g18860/F17K4_110
AT5G10930	395.322	171.553	-1.20438	1.69e-12	6.09e-11	Down	gene_symbol:CIPK5 description:CBL-interacting serine/threonine-protein kinase 5
AT5G38140	382.023	186.916	-1.03127	1.69e-12	6.09e-11	Down	gene_symbol:NFYC10 description:Nuclear transcription factor Y subunit C-10
AT1G73540	1491.18	102.362	-3.8647	2.12e-12	7.55e-11	Down	gene_symbol:NUDT21 description:Nudix hydrolase 21, chloroplastic
AT1G33811	326.757	160.549	-1.02521	2.62e-12	9.25e-11	Down	description:GDSL esterase/lipase At1g33811
AT5G05410	69.7787	10.2684	-2.76458	3.12e-12	1.09e-10	Down	gene_symbol:DREB2A description:Dehydration-responsive element-binding protein 2A
AT2G41480	75.472	17.4429	-2.1133	3.69e-12	1.28e-10	Down	gene_symbol:PER25 description:Peroxidase 25
AT2G39250	261.344	114.75	-1.18745	4.96e-12	1.71e-10	Down	gene_symbol:SNZ description:AP2-like ethylene-responsive transcription factor SNZ
AT2G32870	507.933	178.585	-1.50803	5.54e-12	1.89e-10	Down	description:TRAF-like family protein
AT3G14440	202.395	46.069	-2.1353	5.73e-12	1.95e-10	Down	gene_symbol:NCED3 description:9-cis-epoxycarotenoid dioxygenase NCED3, chloroplastic
AT1G11850	165.86	63.7142	-1.38028	1.37e-11	4.41e-10	Down	description:F12F1.31 protein
AT3G23480	41.4972	5.42976	-2.93405	1.42e-11	4.57e-10	Down	description:Cyclopropane-fatty-acyl-phospholipid synthase
AT3G49160	122.875	27.9263	-2.1375	1.56e-11	4.94e-10	Down	gene_symbol:PKP4 description:Plastidial pyruvate kinase 4, chloroplastic
AT3G61190	112.269	14.2871	-2.97417	1.94e-11	6.02e-10	Down	gene_symbol:BAP1 description:BON1-associated protein 1
AT2G43590	989.961	379.418	-1.38358	2.69e-11	8.22e-10	Down	description:Endochitinase At2g43590
AT5G10100	80.8916	21.4855	-1.91263	2.97e-11	9.02e-10	Down	gene_symbol:TPPI description:Trehalose 6-phosphate phosphatase
AT1G01720	632.953	259.356	-1.28716	2.97e-11	9.02e-10	Down	gene_symbol:NAC002 description:ATAF1
AT5G09300	74.0472	22.484	-1.71955	3.36e-11	1.01e-09	Down	description:2-oxoisovalerate dehydrogenase subunit alpha 2, mitochondrial
AT2G22980	288.989	84.2673	-1.77797	3.85e-11	1.15e-09	Down	gene_symbol:SCPL13 description:Serine carboxypeptidase-like 13
AT5G53200	55.4956	9.1105	-2.60677	4.58e-11	1.35e-09	Down	gene_symbol:TRY description:TRY
AT4G38860	288.857	142.253	-1.02189	5.19e-11	1.52e-09	Down	description:At4g38860
AT4G30170	641.517	286.962	-1.16063	5.29e-11	1.54e-09	Down	gene_symbol:PER45 description:Peroxidase 45
AT4G24540	63.5712	15.3586	-2.04932	6.8e-11	1.96e-09	Down	gene_symbol:AGL24 description:MADS-box protein AGL24
AT1G18620	736.488	360.268	-1.03159	7.95e-11	2.26e-09	Down	description:unknown protein; BEST Arabidopsis thaliana protein match is: unknown protein (TAIR:AT1G74160.1); Has 1987 Blast hits to 1263 proteins in 207 species: Archae - 0; Bacteria - 172; Metazoa - 665; Fungi - 149; Plants - 271; Viruses - 6; Other Euka
AT4G19170	2217.42	1064.52	-1.05868	9.41e-11	2.63e-09	Down	gene_symbol:CCD4 description:Probable carotenoid cleavage dioxygenase 4, chloroplastic
AT1G23720	929.186	357.745	-1.37703	1.05e-10	2.93e-09	Down	description:Proline-rich extensin-like family protein
AT1G74670	815.128	134.991	-2.59416	1.26e-10	3.47e-09	Down	gene_symbol:GASA6 description:Gibberellin-regulated protein 6
AT3G24463	256.153	121.58	-1.0751	1.32e-10	3.61e-09	Down	description:Nuclear transport factor 2 family protein
AT4G16880	231.467	104.141	-1.15227	1.58e-10	4.27e-09	Down	description:Leucine-rich repeat (LRR) family protein
AT4G34060	118.733	48.4035	-1.29453	1.65e-10	4.42e-09	Down	gene_symbol:DML3 description:demeter-like protein 3
AT3G62740	194.006	93.775	-1.04883	1.68e-10	4.48e-09	Down	gene_symbol:BGLU7 description:Beta-glucosidase 7
AT1G78230	388.157	192.054	-1.01513	1.72e-10	4.58e-09	Down	description:Outer arm dynein light chain 1 protein
AT1G54000	626.655	278.72	-1.16886	1.88e-10	4.98e-09	Down	gene_symbol:GLL22 description:GDSL esterase/lipase 22
AT1G76530	49.0535	9.33127	-2.39421	1.88e-10	4.98e-09	Down	gene_symbol:PILS4 description:Protein PIN-LIKES 4
AT1G02800	46.7832	9.24533	-2.33919	2.09e-10	5.45e-09	Down	gene_symbol:CEL2 description:Endoglucanase 1
AT3G18950	145.432	44.7806	-1.6994	2.77e-10	7.11e-09	Down	description:En/Spm-like transposon protein-like
AT5G54470	105.413	31.7173	-1.73271	2.82e-10	7.23e-09	Down	description:BBX29
AT5G54840	141.625	67.1231	-1.0772	4e-10	1e-08	Down	gene_symbol:SGP1 description:Ras-related small GTP-binding family protein
AT4G39640	279.404	138.093	-1.01671	4.33e-10	1.08e-08	Down	gene_symbol:GGT1 description:Glutathione hydrolase 1
AT3G05345	323.445	157.017	-1.0426	5.03e-10	1.24e-08	Down	description:Chaperone DnaJ-domain superfamily protein
AT1G10560	65.5427	12.7752	-2.35909	5.35e-10	1.31e-08	Down	gene_symbol:PUB18 description:U-box domain-containing protein 18
AT4G32020	4474.91	1956.1	-1.19388	5.88e-10	1.43e-08	Down	description:AT4g32020/F10N7_170
AT4G33770	145.643	65.8739	-1.14466	6.23e-10	1.5e-08	Down	gene_symbol:ITPK2 description:Inositol-tetrakisphosphate 1-kinase 2
AT1G30190	34.8075	2.21877	-3.97157	6.4e-10	1.53e-08	Down	description:Cotton fiber protein
AT1G05540	78.1512	26.2704	-1.57283	6.52e-10	1.56e-08	Down	description:T25N20.19
AT1G78070	497.579	247.265	-1.00887	7.63e-10	1.81e-08	Down	description:At1g78070/F28K19_28
AT3G15353	1139.53	563.853	-1.01505	9.2e-10	2.15e-08	Down	gene_symbol:MT3 description:Metallothionein-like protein 3
AT1G23710	301.91	88.283	-1.77391	9.9e-10	2.3e-08	Down	description:At1g23710
AT5G17350	294.468	20.3983	-3.85159	9.93e-10	2.3e-08	Down	description:Uncharacterized protein At5g17350
AT2G34060	80.5936	26.6974	-1.59397	1.32e-09	3e-08	Down	gene_symbol:PER19 description:Peroxidase 19
AT5G02515	122.914	41.4592	-1.56788	1.38e-09	3.12e-08	Down	-
AT3G01190	345.78	152.124	-1.18461	1.67e-09	3.73e-08	Down	gene_symbol:PER27 description:Peroxidase
AT1G72920	269.882	80.8832	-1.73841	1.81e-09	4.03e-08	Down	description:Similar to part of disease resistance protein
AT1G12610	57.4305	0.491623	-6.86812	2.22e-09	4.88e-08	Down	gene_symbol:DREB1F description:Dehydration-responsive element-binding protein 1F
AT5G19520	112.505	39.1914	-1.52138	2.61e-09	5.66e-08	Down	gene_symbol:MSL9 description:Mechanosensitive ion channel protein 9
AT2G40610	784.89	148.228	-2.40468	2.75e-09	5.94e-08	Down	gene_symbol:EXPA8 description:EXPA8
AT5G47900	133.752	51.7173	-1.37084	3.02e-09	6.52e-08	Down	description:Protein of unknown function (DUF1624)
AT4G25480	67.539	7.86819	-3.10162	3.55e-09	7.59e-08	Down	gene_symbol:DREB1A description:Dehydration-responsive element-binding protein 1A
AT2G25810	161.532	67.3341	-1.26241	3.76e-09	8e-08	Down	gene_symbol:TIP4-1 description:Aquaporin TIP4-1
AT2G19650	235.738	111.486	-1.08032	3.84e-09	8.14e-08	Down	description:Cysteine/Histidine-rich C1 domain family protein
AT3G14170	57.5033	15.9343	-1.85151	4.34e-09	9.15e-08	Down	description:Plant protein of unknown function (DUF936)
AT1G76600	350.341	53.3044	-2.71643	4.47e-09	9.42e-08	Down	description:Poly polymerase
AT3G44260	575.494	94.1371	-2.61197	4.85e-09	1.02e-07	Down	gene_symbol:CAF1-9 description:Probable CCR4-associated factor 1 homolog 9
AT5G62340	27.5294	2.24333	-3.61726	5.08e-09	1.06e-07	Down	description:At5g62340
AT4G27657	300.656	37.4607	-3.00466	5.61e-09	1.16e-07	Down	description:At4g27657
AT2G28210	40.6626	5.33158	-2.93107	6.76e-09	1.39e-07	Down	gene_symbol:ATACA2 description:ATACA2
AT1G07550	36.8195	6.88467	-2.41901	6.92e-09	1.41e-07	Down	description:Probable LRR receptor-like serine/threonine-protein kinase At1g07550
AT1G01390	74.8519	26.3415	-1.5067	7.9e-09	1.59e-07	Down	description:UDP-Glycosyltransferase superfamily protein
AT1G72930	965.867	456.731	-1.08048	1.01e-08	1.99e-07	Down	gene_symbol:TIR description:Toll/interleukin-1 receptor-like protein
AT3G13065	97.2501	38.6718	-1.33042	1.24e-08	2.39e-07	Down	gene_symbol:SRF4 description:Protein STRUBBELIG-RECEPTOR FAMILY 4
AT3G26630	245.737	120.056	-1.03341	1.38e-08	2.64e-07	Down	gene_symbol:PCMP-A6 description:Pentatricopeptide repeat-containing protein At3g26630, chloroplastic
AT2G40000	2876.19	552.535	-2.38002	1.45e-08	2.75e-07	Down	gene_symbol:HSPRO2 description:Nematode resistance protein-like HSPRO2
AT5G66600	113.119	52.6447	-1.10348	1.46e-08	2.77e-07	Down	description:Putative uncharacterized protein
AT3G62760	31.7549	5.17105	-2.61845	1.51e-08	2.86e-07	Down	gene_symbol:GSTF13 description:Glutathione S-transferase F13
AT4G13395	114.212	3.65907	-4.96409	2.01e-08	3.72e-07	Down	gene_symbol:DVL10 description:DVL10
AT4G37610	902.831	246.807	-1.87108	2.19e-08	4.02e-07	Down	gene_symbol:BT5 description:BTB/POZ and TAZ domain-containing protein 5
AT5G22250	128.812	34.5035	-1.90045	2.23e-08	4.08e-07	Down	gene_symbol:CAF1-11 description:Probable CCR4-associated factor 1 homolog 11
AT1G32700	385.058	170.272	-1.17724	2.51e-08	4.57e-07	Down	description:PLATZ transcription factor family protein
AT2G41050	140.134	62.5028	-1.16482	2.83e-08	5.09e-07	Down	description:PQ-loop repeat family protein / transmembrane family protein
AT1G15010	41.2877	3.48484	-3.56655	3.34e-08	5.92e-07	Down	description:Mediator of RNA polymerase II transcription subunit
AT4G25470	314.85	13.8092	-4.51096	3.43e-08	6.07e-07	Down	gene_symbol:DREB1C description:C-repeat binding factor 2
AT2G46810	210.155	101.607	-1.04846	3.85e-08	6.75e-07	Down	gene_symbol:BHLH70 description:Transcription factor bHLH70
AT5G64410	150.531	72.6574	-1.05088	3.85e-08	6.75e-07	Down	gene_symbol:OPT4 description:Isp4-like protein
AT2G01530	618.672	256.918	-1.26787	4e-08	7e-07	Down	gene_symbol:MLP329 description:Uncharacterized protein At2g01530 (Fragment)
AT5G50915	194.819	79.6473	-1.29043	4.48e-08	7.77e-07	Down	gene_symbol:BHLH137 description:Transcription factor bHLH137
AT1G19180	351.019	136.55	-1.36212	4.53e-08	7.84e-07	Down	gene_symbol:TIFY10A description:TIFY10A
AT5G22860	183.078	82.3893	-1.15193	4.54e-08	7.85e-07	Down	description:Prolylcarboxypeptidase-like protein
AT1G67860	150.98	66.84	-1.17558	4.95e-08	8.51e-07	Down	description:At1g67860/T23K23_29
AT3G07970	63.4193	22.4444	-1.49856	5.76e-08	9.78e-07	Down	gene_symbol:QRT2 description:Polygalacturonase QRT2
AT4G27450	219.28	96.5342	-1.18366	5.85e-08	9.91e-07	Down	description:AT4g27450/F27G19_50
AT3G25250	116.931	34.1839	-1.77427	5.88e-08	9.95e-07	Down	gene_symbol:OXI1 description:Serine/threonine-protein kinase OXI1
AT4G21850	215.739	81.188	-1.40995	6.14e-08	1.04e-06	Down	gene_symbol:MSRB9 description:MSRB9
AT5G55930	51.8965	14.2407	-1.86561	6.28e-08	1.06e-06	Down	gene_symbol:OPT1 description:Oligopeptide transporter 1
AT2G22620	89.4935	36.9739	-1.27528	6.28e-08	1.06e-06	Down	description:Rhamnogalacturonate lyase family protein
AT3G18485	32.9435	7.35463	-2.16327	8.91e-08	1.46e-06	Down	gene_symbol:ILR2 description:IAA-leucine resistant 2
AT5G52870	142.547	66.276	-1.10488	9.5e-08	1.55e-06	Down	gene_symbol:MAKR5 description:Probable membrane-associated kinase regulator 5
AT1G33750	90.4333	36.5602	-1.30658	9.66e-08	1.57e-06	Down	gene_symbol:TPS22 description:Terpenoid synthase 22
AT3G25780	221.118	73.7695	-1.58372	1.01e-07	1.63e-06	Down	gene_symbol:AOC3 description:Allene oxide cyclase 3, chloroplastic
AT5G51060	171.676	84.834	-1.01697	1.06e-07	1.71e-06	Down	gene_symbol:RBOHC description:RHD2
AT2G01670	820.093	390.86	-1.06914	1.13e-07	1.82e-06	Down	gene_symbol:NUDT17 description:Nudix hydrolase 17, mitochondrial
AT4G12980	689.634	340.019	-1.02022	1.21e-07	1.92e-06	Down	description:Cytochrome b561 and DOMON domain-containing protein At4g12980
AT2G41010	289.273	112.186	-1.36654	1.24e-07	1.96e-06	Down	gene_symbol:CAMBP25 description:Calmodulin-binding protein 25
AT1G72645	128.848	63.6389	-1.01769	1.44e-07	2.25e-06	Down	description:At1g72645
AT5G48110	83.7582	25.4769	-1.71704	1.57e-07	2.44e-06	Down	description:Terpenoid cyclases/Protein prenyltransferases superfamily protein
AT4G13280	71.415	28.6127	-1.31957	1.76e-07	2.7e-06	Down	gene_symbol:TPS12 description:(Z)-gamma-bisabolene synthase 1
AT3G21150	146.818	57.1606	-1.36093	1.88e-07	2.88e-06	Down	gene_symbol:BBX32 description:B-box zinc finger protein 32
AT4G27654	62.0583	1.24575	-5.63854	1.88e-07	2.88e-06	Down	description:At4g27654
AT3G09450	48.3123	14.8934	-1.69772	2.07e-07	3.14e-06	Down	description:F3L24.34 protein
AT5G46490	249.464	112.717	-1.14612	2.32e-07	3.48e-06	Down	description:Disease resistance protein (TIR-NBS-LRR class) family
AT5G42250	158.241	66.8698	-1.2427	2.37e-07	3.55e-06	Down	description:Alcohol dehydrogenase-like 7
AT5G37540	198.432	76.8759	-1.36804	2.43e-07	3.64e-06	Down	description:AT5g37540/mpa22_p_70
AT2G32300	120.588	59.2398	-1.02544	2.56e-07	3.79e-06	Down	gene_symbol:UCC1 description:uclacyanin 1
AT1G75000	58.8097	20.3972	-1.52768	2.63e-07	3.9e-06	Down	description:F25A4.4
AT5G44350	86.0466	27.5713	-1.64195	2.84e-07	4.18e-06	Down	description:Ethylene-regulated nuclear protein ERT2-like protein
AT1G12040	100.89	38.2073	-1.40086	3.22e-07	4.69e-06	Down	gene_symbol:LRX1 description:Leucine-rich repeat extensin-like protein 1
AT5G42180	138.528	67.4613	-1.03804	3.54e-07	5.11e-06	Down	gene_symbol:PER64 description:Peroxidase
AT2G01010	80.3656	31.3475	-1.35823	3.75e-07	5.38e-06	Down	description:rRNA
AT1G08430	151.184	54.0615	-1.48363	3.84e-07	5.49e-06	Down	gene_symbol:ALMT1 description:Aluminum-activated malate transporter 1
AT4G35810	30.048	5.63311	-2.41526	4.32e-07	6.11e-06	Down	gene_symbol:P4H8 description:Probable prolyl 4-hydroxylase 8
AT5G35580	98.0226	37.7925	-1.37501	4.74e-07	6.63e-06	Down	description:Protein kinase superfamily protein
AT2G46530	179.898	83.9178	-1.10013	5e-07	6.98e-06	Down	gene_symbol:ARF11 description:Auxin response factor 11
AT2G42760	94.2054	35.2744	-1.41719	5.35e-07	7.42e-06	Down	description:At2g42760
AT1G31173	33.6949	6.69666	-2.33102	5.9e-07	8.09e-06	Down	-
AT2G45900	78.6751	28.9248	-1.4436	6.11e-07	8.33e-06	Down	description:TRM13
AT3G62950	18.8959	1.73318	-3.44658	6.4e-07	8.7e-06	Down	gene_symbol:GRXC11 description:Glutaredoxin-C11
AT1G77330	217.735	106.833	-1.02723	6.52e-07	8.83e-06	Down	description:1-aminocyclopropane-1-carboxylate oxidase 5
AT2G32880	312.337	149.657	-1.06145	6.73e-07	9.07e-06	Down	description:TRAF-like family protein
AT5G11020	87.9343	43.1486	-1.02711	6.87e-07	9.24e-06	Down	description:Protein kinase superfamily protein
AT2G36220	38.9188	5.58796	-2.80007	7.09e-07	9.52e-06	Down	description:At2g36220/F2H17.17
AT1G35210	71.9688	17.4335	-2.04551	7.41e-07	9.92e-06	Down	description:Uncharacterized protein T32G9.25
AT5G52790	48.0669	16.5122	-1.54151	7.69e-07	1.03e-05	Down	gene_symbol:CBSDUF5 description:DUF21 domain-containing protein At5g52790
AT3G60070	138.159	62.4237	-1.14616	7.87e-07	1.05e-05	Down	description:AT3g60070/T2O9_50
AT5G18430	71.8797	28.8134	-1.31884	8.76e-07	1.16e-05	Down	description:GDSL esterase/lipase At5g18430
AT1G23340	78.1134	23.2976	-1.74539	8.8e-07	1.16e-05	Down	description:At1g23340
AT1G56670	78.5839	37.3571	-1.07285	9.15e-07	1.2e-05	Down	gene_symbol:LIP4 description:GDSL esterase/lipase LIP-4
AT1G73550	23.7432	2.9706	-2.99869	9.48e-07	1.24e-05	Down	description:Bifunctional inhibitor/lipid-transfer protein/seed storage 2S albumin superfamily protein
AT2G40130	114.052	50.7791	-1.16739	9.83e-07	1.28e-05	Down	gene_symbol:SMXL8 description:Protein SMAX1-LIKE 8
AT3G15770	133.536	63.3902	-1.07489	1.03e-06	1.34e-05	Down	description:AT3G15770 protein
AT2G34650	113.9	38.1814	-1.57683	1.04e-06	1.35e-05	Down	gene_symbol:PID description:PID
AT1G51840	101.104	48.6564	-1.05514	1.35e-06	1.71e-05	Down	description:protein kinase-related
AT5G02020	71.1262	24.1936	-1.55575	1.46e-06	1.83e-05	Down	gene_symbol:SIS description:AT5g02020/T7H20_70
AT3G13784	72.1972	23.017	-1.64924	1.47e-06	1.84e-05	Down	gene_symbol:CWINV5 description:Beta-fructofuranosidase, insoluble isoenzyme CWINV5
AT2G37025	29.7511	6.41832	-2.21267	1.52e-06	1.9e-05	Down	gene_symbol:TRFL8 description:TRF-like 8
AT1G52820	67.3631	15.5254	-2.11733	1.62e-06	2.01e-05	Down	description:2-oxoglutarate (2OG) and Fe(II)-dependent oxygenase superfamily protein
AT1G19210	27.7137	1.46409	-4.24252	1.64e-06	2.03e-05	Down	gene_symbol:ERF017 description:Ethylene-responsive transcription factor ERF017
AT3G52450	234.506	40.4105	-2.53683	1.75e-06	2.15e-05	Down	gene_symbol:PUB22 description:RING-type E3 ubiquitin transferase
AT5G18930	68.7439	28.7818	-1.25608	1.83e-06	2.24e-05	Down	gene_symbol:SAMDC4 description:S-adenosylmethionine decarboxylase proenzyme 4
AT1G74930	206.179	24.416	-3.07799	2.05e-06	2.48e-05	Down	gene_symbol:ERF018 description:Ethylene-responsive transcription factor ERF018
AT5G03350	121.897	58.7474	-1.05307	2.09e-06	2.52e-05	Down	gene_symbol:LLP description:Lectin-like protein
AT5G43620	140.535	20.4424	-2.78129	2.18e-06	2.62e-05	Down	gene_symbol:PCFS5 description:Polyadenylation and cleavage factor homolog 5
AT2G34020	67.7252	21.552	-1.65187	2.24e-06	2.68e-05	Down	description:Calcium-binding EF-hand family protein
AT1G18740	1171.42	210.17	-2.47862	2.26e-06	2.71e-05	Down	description:At1g18740/F6A14_15
AT3G46620	1333.97	213.383	-2.64421	2.31e-06	2.75e-05	Down	gene_symbol:RDUF1 description:E3 ubiquitin-protein ligase RDUF1
AT3G56880	1079.66	346.361	-1.64024	2.55e-06	3.01e-05	Down	description:Uncharacterized protein At3g56880
AT1G80840	381.811	40.2278	-3.24659	2.7e-06	3.18e-05	Down	gene_symbol:WRKY40 description:Probable WRKY transcription factor 40
AT3G09160	49.4151	13.8507	-1.83499	2.71e-06	3.19e-05	Down	description:RNA-binding (RRM/RBD/RNP motifs) family protein
AT2G28400	94.5006	31.8674	-1.56824	3.01e-06	3.5e-05	Down	description:Uncharacterized protein At2g28400
AT1G59940	27.838	6.57607	-2.08176	3.62e-06	4.17e-05	Down	gene_symbol:ARR3 description:response regulator 3
AT1G73500	314.005	147.259	-1.09243	3.89e-06	4.45e-05	Down	gene_symbol:MKK9 description:Mitogen-activated protein kinase kinase 9
AT3G04485	55.6841	19.4327	-1.51878	3.88e-06	4.45e-05	Down	description:other RNA
AT1G02810	226.167	110.423	-1.03435	3.91e-06	4.47e-05	Down	gene_symbol:PME7 description:Probable pectinesterase/pectinesterase inhibitor 7
AT2G26530	231.646	93.1134	-1.31486	3.98e-06	4.55e-05	Down	gene_symbol:AR781 description:AR781
AT3G16120	19.8922	2.94338	-2.75666	4e-06	4.56e-05	Down	description:At3g16120
AT4G01360	46.6482	7.27859	-2.68009	3.99e-06	4.56e-05	Down	description:BPS1-like protein
AT2G35310	20.3276	3.69969	-2.45796	5.09e-06	5.67e-05	Down	description:B3 domain-containing protein At2g35310
AT4G37940	43.9295	15.4866	-1.50417	5.11e-06	5.69e-05	Down	gene_symbol:AGL21 description:Agamous-like MADS-box protein AGL21
AT3G45960	59.301	14.2583	-2.05625	5.48e-06	6.05e-05	Down	gene_symbol:EXLA3 description:Expansin-like A3
AT3G23170	287.065	56.3373	-2.34922	5.6e-06	6.18e-05	Down	description:At3g23170
AT5G46890	67.0192	24.9359	-1.42635	5.69e-06	6.28e-05	Down	description:Bifunctional inhibitor/lipid-transfer protein/seed storage 2S albumin superfamily protein
AT1G69526	79.9057	33.2526	-1.26483	5.76e-06	6.34e-05	Down	description:S-adenosyl-L-methionine-dependent methyltransferases superfamily protein
AT1G32928	127.906	38.582	-1.72908	6.24e-06	6.81e-05	Down	description:Avr9/Cf-9 rapidly elicited protein
AT1G70505	78.4779	37.5067	-1.06514	6.23e-06	6.81e-05	Down	description:unknown protein; BEST Arabidopsis thaliana protein match is: unknown protein (TAIR:AT1G10660.1); Has 141 Blast hits to 140 proteins in 16 species: Archae - 0; Bacteria - 0; Metazoa - 4; Fungi - 0; Plants - 135; Viruses - 0; Other Eukaryotes -
AT1G09240	63.0675	17.5048	-1.84915	6.9e-06	7.46e-05	Down	gene_symbol:NAS3 description:Nicotianamine synthase 3
AT1G03055	89.628	43.4598	-1.04427	6.91e-06	7.47e-05	Down	gene_symbol:D27 description:Beta-carotene isomerase D27, chloroplastic
AT5G25130	175.64	83.7788	-1.06796	7.05e-06	7.6e-05	Down	gene_symbol:CYP71B12 description:Cytochrome P450 71B12
AT3G04640	146.228	57.8858	-1.33694	7.14e-06	7.69e-05	Down	description:At3g04640
AT2G39690	63.4719	22.2061	-1.51516	7.72e-06	8.25e-05	Down	description:Protein of unknown function, DUF547
AT4G27652	273.779	34.5825	-2.9849	8.74e-06	9.23e-05	Down	description:At4g27652
AT2G30040	319.747	90.2841	-1.82439	9e-06	9.47e-05	Down	gene_symbol:MAPKKK14 description:Mitogen-activated protein kinase kinase kinase 14
AT5G65530	106.288	53.0218	-1.00332	9.3e-06	9.76e-05	Down	description:Protein kinase superfamily protein
AT2G40113	47.8802	19.1475	-1.32227	9.68e-06	0.000101272	Down	description:Pollen Ole e 1 allergen and extensin family protein
AT3G53800	98.0723	37.9025	-1.37155	9.87e-06	0.000103106	Down	gene_symbol:Fes1B description:Fes1B
AT3G60550	58.1118	16.0135	-1.85955	1.05e-05	0.000109124	Down	gene_symbol:CYCU2-2 description:Cyclin-U2-2
AT5G02760	93.9296	40.6894	-1.20693	1.1e-05	0.000113341	Down	description:Probable protein phosphatase 2C 67
AT5G04980	95.5314	46.6539	-1.03398	1.23e-05	0.000125806	Down	gene_symbol:IP5P10 description:Type I inositol polyphosphate 5-phosphatase 10
AT1G02335	110.775	48.1752	-1.20127	1.28e-05	0.000129399	Down	gene_symbol:GL22 description:Germin-like protein subfamily 2 member 2
AT3G56220	29.7429	9.0645	-1.71424	1.31e-05	0.000132523	Down	description:At3g56220
AT5G66620	63.5009	28.3603	-1.1629	1.32e-05	0.000133247	Down	gene_symbol:DAR6 description:Protein DA1-related 6
AT2G38300	70.3321	35.1489	-1.00071	1.45e-05	0.000144489	Down	description:Myb-like HTH transcriptional regulator family protein
AT2G26420	24.4952	5.67992	-2.10856	1.54e-05	0.000152462	Down	gene_symbol:PIP5K3 description:1-phosphatidylinositol-4-phosphate 5-kinase 3
AT1G31950	86.4722	41.9789	-1.04257	1.59e-05	0.00015716	Down	description:Terpenoid cyclases/Protein prenyltransferases superfamily protein
AT3G27210	189.292	88.9533	-1.08949	1.86e-05	0.000181408	Down	gene_symbol:Y-2 description:Uncharacterized protein At3g27210
AT5G10720	46.3631	19.1429	-1.27617	1.95e-05	0.000189338	Down	gene_symbol:AHK5 description:Histidine kinase 5
AT1G60190	436.848	42.484	-3.36214	1.97e-05	0.000190682	Down	gene_symbol:PUB19 description:U-box domain-containing protein 19
AT3G16150	75.0839	30.4792	-1.30068	2.04e-05	0.000197099	Down	description:ASPGB1
AT5G62520	30.8666	6.76735	-2.18938	2.08e-05	0.000200279	Down	gene_symbol:SRO5 description:Probable inactive poly [ADP-ribose] polymerase SRO5
AT1G48510	26.9328	7.18253	-1.9068	2.09e-05	0.000200674	Down	description:Surfeit locus 1 cytochrome c oxidase biogenesis protein
AT1G16370	18.5989	2.68793	-2.79065	2.11e-05	0.000202873	Down	gene_symbol:OCT6 description:Organic cation/carnitine transporter 6
AT2G17880	96.1364	41.4963	-1.2121	2.4e-05	0.000227446	Down	description:At2g17880
AT5G59550	653.088	134.17	-2.28321	2.46e-05	0.000232731	Down	description:zinc finger (C3HC4-type RING finger) family protein
AT4G27280	948.218	281.961	-1.74972	2.49e-05	0.000234599	Down	gene_symbol:KRP1 description:Calcium-binding protein KRP1
AT5G59400	110.74	55.0917	-1.00727	2.51e-05	0.000235998	Down	description:FUNCTIONS IN: molecular_function unknown; INVOLVED IN: biological_process unknown; LOCATED IN: chloroplast; EXPRESSED IN: 23 plant structures; EXPRESSED DURING: 13 groWTh stages; BEST Arabidopsis thaliana protein match is: PGR5-like B (TAIR:AT
AT5G10250	59.9788	23.5735	-1.34728	2.57e-05	0.000240676	Down	gene_symbol:DOT3 description:Phototropic-responsive NPH3 family protein
AT2G25250	514.398	189.423	-1.44128	2.82e-05	0.000261042	Down	description:At2g25250
AT4G25490	74.6286	2.21666	-5.07327	2.97e-05	0.000274361	Down	gene_symbol:DREB1B description:DRE/CRT-binding factor 1
AT1G21140	43.4776	14.616	-1.57272	3.02e-05	0.00027832	Down	description:Vacuolar iron transporter homolog 1
AT5G59820	326.296	65.3098	-2.32081	3.67e-05	0.000330304	Down	gene_symbol:ZAT12 description:Zinc finger protein ZAT12
AT5G02540	45.1321	18.1318	-1.31563	3.78e-05	0.000339706	Down	description:NAD(P)-binding Rossmann-fold superfamily protein
AT3G52800	1576	612.131	-1.36435	3.85e-05	0.000345333	Down	gene_symbol:SAP6 description:A20/AN1-like zinc finger family protein
AT3G19580	207.801	50.1277	-2.05152	4.18e-05	0.00037137	Down	gene_symbol:AZF2 description:ZF2
AT4G27730	62.8701	29.3625	-1.0984	4.21e-05	0.00037321	Down	gene_symbol:OPT6 description:Oligopeptide transporter 6
AT5G07570	17.2002	2.91621	-2.56026	4.21e-05	0.000373389	Down	description:Glycine/proline-rich protein
AT1G76650	96.4917	13.9058	-2.79472	4.23e-05	0.000374083	Down	gene_symbol:CML38 description:CML38
AT5G16360	73.831	32.2895	-1.19316	4.25e-05	0.000375966	Down	description:Gb
AT1G18750	57.1769	25.8315	-1.1463	4.38e-05	0.000385927	Down	gene_symbol:AGL65 description:AGAMOUS-like 65
AT5G23350	26.1562	6.26575	-2.06159	4.54e-05	0.000397801	Down	description:GEM-like protein 6
AT5G57190	53.1371	24.3135	-1.12796	4.78e-05	0.00041662	Down	gene_symbol:PSD2 description:Phosphatidylserine decarboxylase proenzyme 2
AT4G01430	89.4321	39.0381	-1.19591	5.34e-05	0.000460726	Down	description:WAT1-related protein At4g01430
AT1G28560	74.0473	34.9833	-1.08178	6.07e-05	0.000516606	Down	gene_symbol:SRD2 description:snRNA activating complex family protein
AT3G18070	27.3348	8.62732	-1.66375	6.15e-05	0.000522651	Down	gene_symbol:BGLU43 description:Beta-glucosidase 43
AT3G49845	48.009	19.3217	-1.31308	6.16e-05	0.000523007	Down	description:WIH3
AT5G47230	242.584	56.5686	-2.10041	6.17e-05	0.000523631	Down	gene_symbol:ERF5 description:ERF5
AT3G13840	13.9241	0.981035	-3.82713	6.17e-05	0.000523678	Down	gene_symbol:SCL29 description:Scarecrow-like protein 29
AT2G33205	56.6861	22.1239	-1.35739	6.36e-05	0.000537438	Down	description:Serinc-domain containing serine and sphingolipid biosynthesis protein
AT3G23250	71.4503	17.6955	-2.01355	6.39e-05	0.000539553	Down	gene_symbol:MYB15 description:Transcription factor MYB15
AT1G19770	1014.44	298.654	-1.76414	6.55e-05	0.000551748	Down	gene_symbol:PUP14 description:PUP14
AT4G08410	53.2948	22.4203	-1.24919	6.56e-05	0.000551776	Down	description:Extensin-like protein
AT1G66500	197.582	38.6979	-2.35212	6.79e-05	0.000567721	Down	gene_symbol:PCFS1 description:Polyadenylation and cleavage factor homolog 1
AT4G36060	31.2323	10.0672	-1.63337	7.63e-05	0.000628273	Down	gene_symbol:bHLH11 description:basic helix-loop-helix (bHLH) DNA-binding superfamily protein
AT1G48100	103.55	46.614	-1.1515	7.63e-05	0.000628646	Down	description:Polygalacturonase At1g48100
AT4G36410	51.5037	22.8174	-1.17454	8.03e-05	0.000657385	Down	gene_symbol:UBC17 description:Probable ubiquitin-conjugating enzyme E2 17
AT1G72950	25.7354	4.4729	-2.52447	8.22e-05	0.000670333	Down	description:Disease resistance protein (TIR-NBS class)
AT2G05518	15.5568	2.70473	-2.52399	8.46e-05	0.000687713	Down	description:Unknown gene
AT2G28580	19.5472	4.63725	-2.07562	8.73e-05	0.000705074	Down	description:Plant protein of unknown function (DUF247)
AT1G32920	693.486	255.505	-1.44052	8.74e-05	0.000705361	Down	description:At1g32920/F9L11_25
AT4G18510	30.1266	8.99862	-1.74326	8.99e-05	0.000722294	Down	gene_symbol:CLE2 description:CLE2
AT5G08240	125.718	62.636	-1.00512	9.03e-05	0.000724445	Down	description:At5g08240
AT2G44840	100.986	15.4153	-2.71171	9.02e-05	0.000724445	Down	gene_symbol:ERF13 description:Ethylene-responsive transcription factor 13
AT3G16720	210.596	98.9486	-1.08972	9.28e-05	0.000742201	Down	gene_symbol:ATL2 description:RING-H2 finger protein ATL2
AT3G03480	11.6389	0.732685	-3.98962	9.53e-05	0.000759251	Down	gene_symbol:CHAT description:(Z)-3-hexen-1-ol acetyltransferase
AT4G14940	56.1004	25.0949	-1.16062	9.55e-05	0.000759962	Down	gene_symbol:AO1 description:Primary amine oxidase 1
AT4G15248	65.5915	24.6148	-1.41398	0.000105326	0.000829782	Down	gene_symbol:MIP1A description:B-box domain protein 30
AT3G20600	77.0415	28.9812	-1.41052	0.000106354	0.000836822	Down	gene_symbol:NDR1 description:Protein NDR1
AT5G65300	68.0154	9.08396	-2.90447	0.000106475	0.000837507	Down	description:Uncharacterized protein At5g65300
AT5G59490	34.1947	8.82351	-1.95435	0.000107125	0.000841552	Down	description:At5g59490
AT4G21230	55.626	25.3885	-1.13158	0.000110064	0.000861643	Down	gene_symbol:CRK27 description:Cysteine-rich receptor-like protein kinase 27
AT2G18800	40.296	15.1492	-1.4114	0.000111308	0.000870009	Down	gene_symbol:XTH21 description:Xyloglucan endotransglucosylase/hydrolase
AT3G19320	15.7567	2.47921	-2.66801	0.00011768	0.00091349	Down	description:Leucine-rich repeat (LRR) family protein
AT5G58750	24.5811	7.81749	-1.65277	0.000118733	0.000919941	Down	description:At5g58750
AT1G49450	57.379	22.3979	-1.35716	0.000119474	0.000924814	Down	description:F13F21.11 protein
AT4G16008	55.0218	25.8086	-1.09215	0.000124347	0.000956874	Down	description:Putative uncharacterized protein
AT5G36870	7.78976	0.297527	-4.71049	0.000126172	0.000970014	Down	gene_symbol:CALS4 description:Callose synthase 4
AT5G03960	19.5856	4.89918	-1.99918	0.000129063	0.000991016	Down	gene_symbol:IQD12 description:IQ-domain 12
AT5G62165	32.5816	8.91898	-1.86911	0.000131517	0.00100736	Down	gene_symbol:AGL42 description:MADS-box protein AGL42
AT2G00820	16.0268	0.487557	-5.03877	0.000132282	0.00101136	Down	-
AT1G53180	73.4211	31.4356	-1.2238	0.000134068	0.00102406	Down	description:unknown protein; FUNCTIONS IN: molecular_function unknown; INVOLVED IN: biological_process unknown; LOCATED IN: cellular_component unknown; EXPRESSED IN: 13 plant structures; EXPRESSED DURING: 6 groWTh stages; BEST Arabidopsis thaliana protein
AT4G34881	19.2974	3.40129	-2.50425	0.000134516	0.00102653	Down	description:Transmembrane protein
AT3G59900	20.3324	5.10943	-1.99254	0.000136947	0.00104284	Down	gene_symbol:ARGOS description:ARGOS
AT5G45530	31.8405	12.0513	-1.40168	0.00013763	0.00104708	Down	description:Transmembrane protein, putative (DUF594)
AT2G44480	31.6064	10.6423	-1.5704	0.000142779	0.00108162	Down	gene_symbol:BGLU17 description:beta glucosidase 17
AT1G01110	61.3464	28.9561	-1.08311	0.000142971	0.00108274	Down	gene_symbol:IQD18 description:IQ-domain 18
AT5G10210	60.04	27.3561	-1.13406	0.000146276	0.00110407	Down	description:At5g10210
AT3G03280	23.0742	5.88241	-1.9718	0.000149369	0.00112639	Down	description:At3g03280
AT3G23190	80.6512	40.2891	-1.00131	0.000152391	0.00114538	Down	description:At3g23190
AT2G27080	356.761	83.5494	-2.09425	0.000158683	0.00118725	Down	gene_symbol:NHL13 description:NDR1/HIN1-like protein 13
AT1G66270	660.572	260.015	-1.34512	0.000159727	0.00119399	Down	gene_symbol:BGLU21 description:BGLU21
AT1G70420	56.2032	25.0581	-1.16537	0.000162682	0.0012116	Down	description:At1g70420/F17O7_4
AT1G70170	32.6991	9.79362	-1.73934	0.0001642	0.00122191	Down	gene_symbol:2MMP description:Metalloendoproteinase 2-MMP
AT1G07187	21.1655	6.15081	-1.78287	0.000174217	0.00128566	Down	-
AT5G08030	39.4492	14.8824	-1.40639	0.000183948	0.00134787	Down	description:PLC-like phosphodiesterases superfamily protein
AT4G01250	106.239	46.0372	-1.20644	0.000189449	0.00138328	Down	gene_symbol:WRKY22 description:WRKY transcription factor 22
AT4G03875	53.2249	25.7626	-1.04683	0.000189692	0.00138465	Down	-
AT2G29300	217.868	106.095	-1.0381	0.000189921	0.00138591	Down	description:NAD(P)-binding Rossmann-fold superfamily protein
AT4G39675	57.1462	19.0173	-1.58734	0.000197846	0.00143573	Down	description:At4g39675
AT5G10946	33.7712	13.1246	-1.36352	0.000204846	0.00147832	Down	description:unknown protein; FUNCTIONS IN: molecular_function unknown; INVOLVED IN: biological_process unknown; LOCATED IN: endomembrane system; Has 30201 Blast hits to 17322 proteins in 780 species: Archae - 12; Bacteria - 1396; Metazoa - 17338; Fungi -
AT1G21890	20.4846	2.92506	-2.808	0.000210445	0.00151239	Down	description:WAT1-related protein At1g21890
AT5G42380	28.0636	5.14733	-2.4468	0.000212353	0.0015232	Down	gene_symbol:CML37 description:Calcium-binding protein CML37
AT1G72910	418.592	122.32	-1.77489	0.000217097	0.00155088	Down	description:Similar to part of disease resistance protein
AT4G29780	1180.3	157.307	-2.9075	0.000217148	0.00155088	Down	description:Nuclease
AT3G02840	27.1819	3.18028	-3.09542	0.00021903	0.00156252	Down	description:ARM repeat superfamily protein
AT4G36230	43.4269	19.4547	-1.15847	0.000234773	0.00165958	Down	description:Putative glycine-rich cell wall protein
AT1G55430	15.104	3.43419	-2.13689	0.000236727	0.00167196	Down	description:Cysteine/Histidine-rich C1 domain family protein
AT5G46330	31.907	12.1368	-1.39448	0.000238794	0.00168465	Down	gene_symbol:FLS2 description:Leucine-rich repeat receptor-like protein kinase (Fragment)
AT1G43020	30.8894	11.6513	-1.40663	0.000241609	0.00170402	Down	description:Putative uncharacterized protein
AT2G30890	33.057	13.2124	-1.32307	0.000245438	0.00172613	Down	description:Cytochrome b561 domain-containing protein At2g30890
AT4G16680	73.2995	26.1801	-1.48533	0.000250095	0.00175689	Down	description:P-loop containing nucleoside triphosphate hydrolases superfamily protein
AT1G22570	40.3647	17.1998	-1.2307	0.000251415	0.00176566	Down	gene_symbol:NPF5.15 description:Protein NRT1/ PTR FAMILY 5.15
AT2G29120	47.8466	20.0329	-1.25604	0.000252873	0.00177439	Down	gene_symbol:GLR2.7 description:Glutamate receptor 2.7
AT3G22540	42.9415	19.2589	-1.15685	0.000255171	0.001789	Down	description:At3g22540
AT3G55840	22.2237	6.88367	-1.69085	0.000255965	0.00179153	Down	gene_symbol:HSPRO1 description:Nematode resistance protein-like HSPRO1
AT4G28110	15.7894	3.92515	-2.00814	0.000273379	0.00189897	Down	gene_symbol:AtMYB41 description:MYB41
AT1G09765	31.546	11.035	-1.51537	0.000280474	0.00194337	Down	-
AT2G01520	607.384	140.074	-2.11642	0.00028331	0.00196083	Down	gene_symbol:MLP328 description:MLP-like protein 328
AT1G30750	58.4558	22.4634	-1.37977	0.000290898	0.00200664	Down	description:TPRXL
AT1G65510	31.9097	12.3039	-1.37488	0.000291124	0.00200764	Down	description:unknown protein; FUNCTIONS IN: molecular_function unknown; INVOLVED IN: N-terminal protein myristoylation; LOCATED IN: endomembrane system; EXPRESSED IN: 9 plant structures; EXPRESSED DURING: LP.06 six leaves visible, LP.04 four leaves visible
AT1G04217	5.3875	0.175421	-4.94072	0.000292887	0.00201868	Down	-
AT5G04190	60.505	29.006	-1.0607	0.000317138	0.00216005	Down	gene_symbol:PKS4 description:Protein PHYTOCHROME KINASE SUBSTRATE 4
AT1G59590	110.558	50.3797	-1.13388	0.00032579	0.00221292	Down	gene_symbol:ZCF37 description:At1g59590
AT5G35110	25.63	6.47104	-1.98576	0.000329185	0.00223414	Down	description:Gb
AT5G37770	939.884	341.868	-1.45904	0.000341665	0.0023075	Down	gene_symbol:CML24 description:TCH2
AT3G20840	27.1181	9.80734	-1.46732	0.000344418	0.00232545	Down	gene_symbol:PLT1 description:AP2-like ethylene-responsive transcription factor PLT1
AT4G24570	820.634	194.059	-2.08024	0.000352842	0.00237009	Down	gene_symbol:PUMP4 description:DIC2
AT5G62770	75.0861	33.9736	-1.14413	0.00035307	0.00237034	Down	description:At5g62770
AT2G30130	25.735	8.89101	-1.53331	0.000366286	0.00244289	Down	gene_symbol:LBD12 description:PCK1
AT5G39190	22.6806	6.95333	-1.70568	0.000371181	0.0024699	Down	gene_symbol:GLP5A description:Germin-like protein subfamily 1 member 20
AT1G30370	31.6003	11.2672	-1.48781	0.000375031	0.00249083	Down	description:DLAH
AT3G15210	895.414	263.998	-1.76203	0.000381783	0.00253163	Down	gene_symbol:ERF4 description:Ethylene-responsive transcription factor 4
AT1G04610	18.2832	5.13816	-1.8312	0.000382388	0.00253429	Down	gene_symbol:YUC3 description:Probable indole-3-pyruvate monooxygenase YUCCA3
AT3G17630	44.4183	19.734	-1.17047	0.000404087	0.00265754	Down	gene_symbol:CHX19 description:Cation/H(+) antiporter 19
AT3G50230	15.5233	3.92111	-1.9851	0.000406599	0.00266944	Down	description:Leucine-rich repeat protein kinase family protein
AT2G47810	11.5198	1.47412	-2.96619	0.000417075	0.00272851	Down	gene_symbol:NFYB5 description:NF-YB5
AT2G17080	20.5316	6.34164	-1.69491	0.000419315	0.00274244	Down	description:Putative uncharacterized protein
AT2G30020	671.009	147.797	-2.18272	0.000425299	0.00277427	Down	description:PP2C-type phosphatase AP2C1
AT5G55010	12.2215	1.68765	-2.85633	0.000427803	0.00278987	Down	description:Putative uncharacterized protein
AT3G29000	45.2665	14.7945	-1.61338	0.000428529	0.00279314	Down	gene_symbol:CML45 description:Probable calcium-binding protein CML30
AT2G28570	66.5638	30.5034	-1.12577	0.000436192	0.0028338	Down	description:At2g28570
AT5G24215	33.6149	14	-1.26367	0.000447936	0.00290061	Down	-
AT5G23980	59.9548	21.7708	-1.46148	0.000461033	0.00296993	Down	gene_symbol:FRO4 description:Ferric reduction oxidase 4
AT3G49960	97.5815	47.9053	-1.02642	0.000467657	0.00301026	Down	gene_symbol:PER35 description:Peroxidase 35
AT1G78530	44.6027	20.6322	-1.11223	0.000504142	0.00321265	Down	description:Receptor-like serine/threonine-protein kinase At1g78530
AT5G03210	43.4233	10.2258	-2.08625	0.000517654	0.00328257	Down	description:Arabidopsis thaliana genomic DNA, chromosome 5, P1 clone:MOK16
AT3G12977	31.6365	12.1412	-1.38168	0.000534427	0.00337619	Down	description:NAC (No Apical Meristem) domain transcriptional regulator superfamily protein
AT1G56660	218.324	75.1696	-1.53825	0.000542098	0.0034177	Down	description:F25P12.91 protein
AT2G16970	19.048	5.45592	-1.80375	0.000553492	0.00348158	Down	gene_symbol:MEE15 description:Major facilitator superfamily protein
AT4G16745	35.0186	14.7729	-1.24517	0.000560255	0.00351699	Down	description:Exostosin family protein
AT3G50560	72.0439	32.4588	-1.15027	0.000560222	0.00351699	Down	description:AT3g50560/T20E23_160
AT1G11120	48.1285	20.2538	-1.2487	0.000570987	0.00357533	Down	description:unknown protein; BEST Arabidopsis thaliana protein match is: unknown protein (TAIR:AT1G09812.1); Has 270 Blast hits to 255 proteins in 62 species: Archae - 0; Bacteria - 2; Metazoa - 93; Fungi - 14; Plants - 126; Viruses - 0; Other Eukaryotes
AT5G61600	353.723	143.884	-1.29772	0.000572129	0.00358105	Down	gene_symbol:ERF104 description:Ethylene-responsive transcription factor ERF104
AT5G64110	54.1088	23.5918	-1.19758	0.000575067	0.00359272	Down	gene_symbol:PER70 description:Peroxidase
AT4G22810	54.9469	25.1067	-1.12996	0.000578978	0.00361171	Down	gene_symbol:AHL24 description:AT-hook motif nuclear-localized protein
AT2G22800	51.2434	21.6691	-1.24173	0.000592	0.00368184	Down	gene_symbol:HAT9 description:HAT9
AT5G02690	22.3296	7.61578	-1.55189	0.000600429	0.00372587	Down	description:At5g02690
AT1G73220	57.7633	26.9812	-1.0982	0.000603666	0.00374222	Down	gene_symbol:OCT1 description:Organic cation/carnitine transporter 1
AT5G38200	182.593	90.7926	-1.00799	0.000611075	0.00378	Down	description:Class I glutamine amidotransferase-like superfamily protein
AT2G29000	24.6641	8.90752	-1.46932	0.000626807	0.00385967	Down	description:Leucine-rich repeat protein kinase family protein
AT4G06120	39.922	17.6578	-1.17687	0.000638707	0.00392031	Down	-
AT5G45630	83.862	13.8536	-2.59776	0.000691228	0.00420012	Down	description:Putative uncharacterized protein
AT1G62700	25.3138	9.38732	-1.43114	0.000709075	0.00429491	Down	gene_symbol:NAC026 description:NAC domain-containing protein 26
AT3G54770	62.5639	26.83	-1.22148	0.000722455	0.00436637	Down	gene_symbol:ARP1 description:Probable RNA-binding protein ARP1
AT1G63720	60.7796	28.2858	-1.10351	0.000751717	0.00451903	Down	description:At1g63720/F24D7_9
AT2G39560	60.7363	28.8507	-1.07395	0.000770371	0.00461553	Down	description:At2g39560/F12L6.22
AT2G16230	12.5536	2.45998	-2.35138	0.00077715	0.00465166	Down	description:O-Glycosyl hydrolases family 17 protein
AT3G12830	67.7678	24.0809	-1.49271	0.00079327	0.00472992	Down	gene_symbol:SAUR72 description:Auxin-responsive protein SAUR72
AT1G34060	30.3997	12.1201	-1.32666	0.000807481	0.00480427	Down	gene_symbol:TAR4 description:Tryptophan aminotransferase-related protein 4
AT1G17600	36.818	16.7427	-1.13688	0.000815327	0.00484052	Down	description:Disease resistance protein (TIR-NBS-LRR class) family
AT5G08070	38.2867	14.7499	-1.37614	0.000876324	0.00515094	Down	gene_symbol:TCP17 description:Transcription factor TCP17
AT4G18422	8.24058	0.490583	-4.07018	0.000880111	0.00516831	Down	description:unknown protein; FUNCTIONS IN: molecular_function unknown; INVOLVED IN: biological_process unknown; LOCATED IN: cellular_component unknown; Has 0 Blast hits to 0 proteins in 0 species (source: NCBI BLink).
AT2G28650	21.3242	6.39359	-1.73779	0.00088828	0.00520767	Down	gene_symbol:ATEXO70H8 description:At2g28650
AT1G69970	27.8242	11.9678	-1.21718	0.000894308	0.0052393	Down	gene_symbol:CLE26 description:CLAVATA3/ESR (CLE)-related protein 26
AT5G52020	32.6634	11.1243	-1.55396	0.000904651	0.00529365	Down	gene_symbol:ERF025 description:Ethylene-responsive transcription factor ERF025
AT3G47210	33.7329	14.6289	-1.20533	0.000951407	0.00554114	Down	description:AT3g47210/F13I12_260
AT1G03410	14.3482	3.49591	-2.03713	0.000955736	0.00555983	Down	gene_symbol:2A6 description:1-aminocyclopropane-1-carboxylate oxidase homolog 5
AT1G45015	8.73334	0.745742	-3.54978	0.000956356	0.00556084	Down	description:At1g45015
AT5G20860	39.2753	17.663	-1.15289	0.000978826	0.00566497	Down	description:Plant invertase/pectin methylesterase inhibitor superfamily
AT2G36780	15.6119	2.19628	-2.82951	0.000983911	0.00569042	Down	gene_symbol:UGT73C3 description:UDP-glycosyltransferase 73C3
AT1G26790	44.0229	19.3343	-1.18709	0.000994806	0.00573873	Down	description:Dof-type zinc finger DNA-binding family protein
AT2G46375	4.94645	0.175255	-4.81887	0.0010208	0.00587231	Down	description:Expressed protein
AT4G11280	2108.1	564.891	-1.8999	0.00102218	0.00587889	Down	gene_symbol:ACS6 description:1-aminocyclopropane-1-carboxylate synthase 6
AT2G47050	10.5426	1.94703	-2.43688	0.00104553	0.00599513	Down	description:Invertase/pectin methylesterase inhibitor family protein
AT2G47270	23.5247	8.7859	-1.42091	0.0010789	0.00615383	Down	gene_symbol:UPB1 description:UPB1
AT1G72490	45.9309	17.6319	-1.38128	0.00109129	0.00621165	Down	description:unknown protein; BEST Arabidopsis thaliana protein match is: unknown protein (TAIR:AT1G17400.1); Has 75 Blast hits to 75 proteins in 21 species: Archae - 0; Bacteria - 0; Metazoa - 3; Fungi - 4; Plants - 58; Viruses - 0; Other Eukaryotes - 10
AT2G03505	29.1507	12.5709	-1.21344	0.00113797	0.00642876	Down	description:At2g03505
AT1G03010	13.2615	2.96456	-2.16135	0.00114593	0.00646197	Down	description:BTB/POZ domain-containing protein At1g03010
AT5G17165	13.1906	2.73805	-2.26829	0.00116343	0.00653895	Down	description:unknown protein; FUNCTIONS IN: molecular_function unknown; INVOLVED IN: biological_process unknown; LOCATED IN: cellular_component unknown; BEST Arabidopsis thaliana protein match is: unknown protein (TAIR:AT3G03150.1); Has 39 Blast hits to 39
AT3G06120	23.0052	8.31459	-1.46824	0.00118393	0.00663555	Down	gene_symbol:MUTE description:Transcription factor MUTE
AT5G62020	337.512	125.798	-1.42383	0.00119186	0.0066695	Down	gene_symbol:HSFB2A description:HSFB2A
AT5G45200	22.4581	7.96502	-1.49549	0.00119615	0.00668584	Down	description:Disease resistance protein (TIR-NBS-LRR class) family
AT5G54490	80.6382	36.3024	-1.1514	0.0011961	0.00668584	Down	gene_symbol:PBP1 description:PBP1
AT1G51770	5.406	0.175431	-4.94559	0.00120234	0.006713	Down	description:Core-2/I-branching beta-1,6-N-acetylglucosaminyltransferase family protein
AT5G07322	36.5434	15.9426	-1.19672	0.00121956	0.00680303	Down	description:other RNA
AT4G18490	29.6792	13.2787	-1.16034	0.00122821	0.00684308	Down	description:unknown protein; Has 30201 Blast hits to 17322 proteins in 780 species: Archae - 12; Bacteria - 1396; Metazoa - 17338; Fungi - 3422; Plants - 5037; Viruses - 0; Other Eukaryotes - 2996 (source: NCBI BLink).
AT3G09870	16.2439	3.00379	-2.43504	0.0012396	0.00689776	Down	description:F8A24.8 protein
AT5G63130	127.457	38.3315	-1.73341	0.00126042	0.00699325	Down	description:At5g63130
AT3G56400	300.987	113.07	-1.41249	0.00130383	0.00720518	Down	gene_symbol:WRKY70 description:Probable WRKY transcription factor 70
AT4G39110	17.41	4.69985	-1.88923	0.0013964	0.00764188	Down	description:Probable receptor-like protein kinase At4g39110
AT5G12020	21.2503	0.297211	-6.15985	0.00140823	0.00769987	Down	gene_symbol:HSP17.6 description:17.6 kDa class II heat shock protein
AT1G72240	38.5299	14.6856	-1.39158	0.00143842	0.00783902	Down	description:Uncharacterized protein T9N14.5
AT5G46900	60.2647	25.432	-1.24467	0.00144952	0.00789432	Down	description:Bifunctional inhibitor/lipid-transfer protein/seed storage 2S albumin superfamily protein
AT5G54610	15.1932	3.97344	-1.93496	0.00147574	0.00800905	Down	gene_symbol:BAD1 description:Ankyrin repeat-containing protein BDA1
AT3G62500	35.1711	16.6961	-1.07488	0.00147725	0.0080155	Down	description:F-box protein RMF
AT1G09070	2356.5	1110.18	-1.08585	0.00148682	0.00806278	Down	gene_symbol:SRC2 description:Protein SRC2 homolog
AT2G41640	200.904	71.2257	-1.49604	0.00149785	0.00810956	Down	description:At2g41640/T32G6.16
AT5G14150	22.9331	7.59966	-1.59343	0.00151401	0.00818992	Down	description:Emb
AT3G48240	29.1519	10.5349	-1.46841	0.00152402	0.00823698	Down	description:At3g48240
AT4G13420	28.5698	10.6269	-1.42676	0.00152437	0.00823698	Down	gene_symbol:POT5 description:Potassium transporter
AT3G59580	27.9423	10.3871	-1.42766	0.00155533	0.00837694	Down	gene_symbol:NLP9 description:Protein NLP9
AT2G32550	51.9342	25.1637	-1.04534	0.00162794	0.00871319	Down	description:Cell differentiation, Rcd1-like protein
AT5G18060	18.9618	6.22055	-1.60798	0.00163283	0.00873188	Down	gene_symbol:SAUR23 description:SAUR23
AT5G65800	7.23927	0.491898	-3.87941	0.00165247	0.00881982	Down	gene_symbol:ACS5 description:ETO2
AT1G27100	1314.74	644.62	-1.02825	0.00166704	0.00887661	Down	description:Actin cross-linking protein
AT3G27920	15.8309	4.91463	-1.68759	0.00169543	0.00899883	Down	gene_symbol:GL1 description:Trichome differentiation protein GL1
AT2G40390	52.6836	24.9736	-1.07695	0.00170997	0.00906437	Down	description:Neuronal PAS domain protein
AT1G14480	61.0574	21.7552	-1.4888	0.00173433	0.00916609	Down	description:Ankyrin repeat family protein
AT5G59670	21.8342	8.30525	-1.39449	0.00176573	0.00930348	Down	description:Receptor-like protein kinase At5g59670
AT3G28340	165.65	32.4279	-2.35283	0.00180596	0.00947412	Down	gene_symbol:GATL10 description:Hexosyltransferase (Fragment)
AT5G43240	4.09782	0.17354	-4.56152	0.00186005	0.00971481	Down	description:Protein of unknown function (DUF674)
AT2G02610	15.8399	4.37426	-1.85646	0.00196363	0.0101809	Down	description:Cysteine/Histidine-rich C1 domain family protein
AT3G62260	240.462	90.1997	-1.41462	0.0019841	0.010272	Down	description:Probable protein phosphatase 2C 49
AT5G10990	18.4935	5.89716	-1.64893	0.00198754	0.0102877	Down	description:At5g10990
AT1G50745	49.669	6.31627	-2.9752	0.0020578	0.010594	Down	description:Plant mobile domain protein
AT5G04370	21.5668	7.73633	-1.47909	0.00211228	0.0108317	Down	gene_symbol:NAMT1 description:S-adenosyl-L-methionine-dependent methyltransferases superfamily protein
AT5G48100	3.86674	0.17332	-4.47961	0.00213781	0.0109356	Down	gene_symbol:TT10 description:Laccase-15
AT1G19530	36.0653	13.2186	-1.44805	0.00216334	0.0110344	Down	description:DNA polymerase epsilon catalytic subunit A
AT1G77530	21.3597	5.33809	-2.0005	0.00218366	0.0111209	Down	description:O-methyltransferase family protein
AT2G24692	9.77619	1.72294	-2.5044	0.00230025	0.0116276	Down	description:BTB/POZ domain protein
AT2G40140	1195.61	418.175	-1.51556	0.00231947	0.0117153	Down	gene_symbol:CZF1 description:Zinc finger CCCH domain-containing protein 29
AT1G04180	35.9877	15.464	-1.21859	0.00234113	0.0118031	Down	gene_symbol:YUC9 description:Flavin-containing monooxygenase
AT1G78476	8.7754	1.49282	-2.55543	0.00246083	0.0123058	Down	description:unknown protein.
AT2G35290	34.8549	12.1059	-1.52566	0.00246356	0.0123153	Down	description:At2g35290
AT4G26580	20.1091	7.86656	-1.35405	0.00251977	0.0125534	Down	description:RING/U-box superfamily protein
AT5G21960	6.3732	0.294879	-4.43382	0.00259407	0.0128719	Down	gene_symbol:ERF016 description:Ethylene-responsive transcription factor ERF016
AT5G60520	24.5571	9.37239	-1.38965	0.00262609	0.0130074	Down	description:At5g60520
AT4G23450	35.7254	17.7921	-1.00572	0.00265392	0.0131348	Down	gene_symbol:AIRP1 description:RING/U-box superfamily protein
AT5G06900	5.33115	0.175047	-4.92864	0.0027331	0.0134686	Down	gene_symbol:CYP93D1 description:Cytochrome P450
AT5G43230	11.1712	2.46452	-2.18041	0.00275344	0.013549	Down	description:unknown protein; BEST Arabidopsis thaliana protein match is: unknown protein (TAIR:AT3G01810.3); Has 30201 Blast hits to 17322 proteins in 780 species: Archae - 12; Bacteria - 1396; Metazoa - 17338; Fungi - 3422; Plants - 5037; Viruses - 0; Ot
AT5G02360	20.1931	7.68794	-1.39319	0.00276146	0.0135804	Down	description:DC1 domain-containing protein
AT1G06310	9.71732	1.97768	-2.29675	0.00279622	0.0137269	Down	gene_symbol:ACX3.2 description:Putative acyl-coenzyme A oxidase 3.2, peroxisomal
AT5G14020	35.2125	16.0044	-1.13762	0.00279773	0.0137316	Down	description:Endosomal targeting BRO1-like domain-containing protein
AT3G18530	8.15589	1.01234	-3.01015	0.00280031	0.0137415	Down	description:ARM repeat superfamily protein
AT1G52565	42.8846	20.9129	-1.03607	0.00280868	0.0137786	Down	description:At1g52565
AT1G01190	29.9558	13.358	-1.16513	0.00298483	0.0145066	Down	gene_symbol:CYP78A8 description:CYP78A8
AT1G09287	8.60922	1.00939	-3.0924	0.00305526	0.0147939	Down	-
AT1G06580	26.163	11.7579	-1.1539	0.00306055	0.0148166	Down	description:Pentatricopeptide repeat-containing protein At1g06580
AT4G25760	22.6919	7.40473	-1.61566	0.00315761	0.0152331	Down	gene_symbol:GDU2 description:Protein GLUTAMINE DUMPER 2
AT1G02460	31.4492	12.8973	-1.28596	0.00332263	0.0158934	Down	description:At1g02460
AT2G33350	7.21278	0.731782	-3.30107	0.00332643	0.0159085	Down	description:CCT motif family protein
AT4G06115	16.122	4.76183	-1.75944	0.00335883	0.0160356	Down	-
AT5G40320	4.26634	0.173341	-4.62131	0.00339519	0.0161874	Down	description:CHP-rich zinc finger protein-like
AT5G50335	20.5332	7.52407	-1.44837	0.00349622	0.0166149	Down	description:At5g50335
AT3G52970	5.9394	0.294933	-4.33185	0.00349861	0.0166231	Down	gene_symbol:CYP76G1 description:Cytochrome P450, family 76, subfamily G, polypeptide 1
AT3G09590	8.42977	0.994822	-3.08298	0.00350382	0.0166415	Down	description:CAP (Cysteine-rich secretory proteins, Antigen 5, and Pathogenesis-related 1 protein) superfamily protein
AT2G03520	10.848	2.7345	-1.98808	0.00352765	0.0167355	Down	gene_symbol:UPS4 description:UPS4
AT3G50060	829.58	327.258	-1.34195	0.00355657	0.0168405	Down	gene_symbol:MYB77 description:Transcription factor MYB77
AT5G40000	19.5832	4.80302	-2.0276	0.00363308	0.0171374	Down	description:AAA-ATPase At5g40000
AT3G54870	28.4777	13.7964	-1.04554	0.00365966	0.0172431	Down	gene_symbol:KINUC description:MRH2
AT2G22860	10.7786	1.95649	-2.46183	0.0036787	0.0173263	Down	gene_symbol:PSK2 description:Phytosulfokines 2
AT4G22475	8.56317	1.22366	-2.80694	0.00373303	0.017539	Down	description:Transmembrane protein
AT4G13390	55.8245	27.6081	-1.01581	0.00375008	0.0175991	Down	description:Extensin-like protein
AT4G33120	7.71504	0.975228	-2.98386	0.0037622	0.017636	Down	description:At4g33120
AT1G20823	243.275	98.2062	-1.3087	0.0037665	0.0176405	Down	gene_symbol:ATL80 description:RING-H2 finger protein ATL80
AT4G14695	11.4646	2.4477	-2.22769	0.00379808	0.0177762	Down	gene_symbol:MPC2 description:Mitochondrial pyruvate carrier 2
AT1G56710	15.7298	4.74551	-1.72887	0.00384493	0.017956	Down	description:Pectin lyase-like superfamily protein
AT1G22190	921.648	404.307	-1.18877	0.00386153	0.0180166	Down	gene_symbol:RAP2-13 description:Ethylene-responsive transcription factor RAP2-13
AT3G30350	18.0839	6.59182	-1.45595	0.00396448	0.0183967	Down	gene_symbol:RGF4 description:Root meristem groWTh factor-like protein
AT4G01770	15.9911	4.82016	-1.73012	0.00405292	0.0187546	Down	gene_symbol:RGXT1 description:rhamnogalacturonan xylosyltransferase 1
AT5G03620	22.8071	8.53448	-1.41811	0.0040851	0.0188733	Down	gene_symbol:SBT4.15 description:Subtilisin-like protease SBT4.15
AT3G45840	18.0583	7.1642	-1.33378	0.00408392	0.0188733	Down	description:Cysteine/Histidine-rich C1 domain family protein
AT2G04025	11.132	2.95399	-1.91398	0.00411191	0.0189685	Down	gene_symbol:RGF3 description:Root meristem groWTh factor 3
AT1G71691	3.62084	0.172869	-4.38857	0.00419362	0.0193157	Down	description:GDSL esterase/lipase At1g71691
AT1G53540	13.6254	1.47104	-3.2114	0.00426233	0.0195741	Down	gene_symbol:HSP17.6C description:17.6 kDa class I heat shock protein 3
AT2G15400	10.0715	2.47075	-2.02725	0.00438147	0.0200406	Down	gene_symbol:NRPD3B description:DNA-directed RNA polymerase II, third largest subunit
AT3G47770	11.5671	3.00697	-1.94364	0.00440614	0.020134	Down	gene_symbol:ABCA6 description:ABC transporter A family member 6
AT3G47710	11.3866	2.20914	-2.36578	0.00444218	0.0202838	Down	gene_symbol:PRE4 description:Transcription factor PRE4
AT2G14620	20.3845	7.21827	-1.49775	0.00453223	0.0206154	Down	gene_symbol:XTH10 description:Probable xyloglucan endotransglucosylase/hydrolase protein 10
AT2G28870	27.2525	12.3005	-1.14767	0.00460045	0.0208645	Down	gene_symbol:SMR10 description:Cyclin-dependent protein kinase inhibitor SMR10
AT1G29020	29.0864	11.4861	-1.34046	0.00463269	0.0209801	Down	description:Calcium-binding EF-hand family protein
AT4G29990	34.4447	16.7496	-1.04016	0.00471654	0.0212954	Down	description:Leucine-rich repeat transmembrane protein kinase protein
AT3G01990	21.8904	9.5754	-1.19289	0.0047808	0.0215422	Down	gene_symbol:ACR6 description:ACT domain repeat 6
AT2G02690	8.08182	1.49144	-2.43797	0.00486391	0.0218283	Down	description:Cysteine/Histidine-rich C1 domain family protein
AT3G59480	20.344	8.33352	-1.28761	0.00487323	0.0218622	Down	description:Probable fructokinase-4
AT2G05510	22.0192	8.61451	-1.35392	0.00503364	0.0224763	Down	description:At2g05510
AT4G31110	21.9615	9.75898	-1.17017	0.00508338	0.0226333	Down	gene_symbol:WAKL18 description:Wall-associated receptor kinase-like 18
AT2G28270	13.9613	4.61199	-1.59797	0.00512247	0.0227869	Down	description:Cysteine/Histidine-rich C1 domain family protein
AT2G35637	3.85411	0.173164	-4.47618	0.00524239	0.0232454	Down	description:other RNA
AT5G10278	14.8011	4.87005	-1.6037	0.00538008	0.0237458	Down	description:other RNA
AT5G51990	4.13439	0.173794	-4.57222	0.0054136	0.023864	Down	gene_symbol:DREB1D description:C-repeat binding factor 4
AT3G51750	36.6736	18.2905	-1.00365	0.0054584	0.0240359	Down	description:Uncharacterized protein At3g51750
AT5G03395	40.371	17.6018	-1.1976	0.00547375	0.024095	Down	-
AT2G19660	16.6384	6.1052	-1.44641	0.00555749	0.0244117	Down	description:Cysteine/Histidine-rich C1 domain family protein
AT3G10930	81.5108	17.5097	-2.21884	0.00567709	0.0248667	Down	description:Uncharacterized protein At3g10930
AT3G22830	6.01463	0.493364	-3.60775	0.00569111	0.0249193	Down	gene_symbol:HSFA6B description:Heat stress transcription factor A-6b
AT5G15430	4.2302	0.296268	-3.83575	0.00582885	0.0253792	Down	description:At5g15430
AT5G05305	10.5215	1.68315	-2.6441	0.00593542	0.0257755	Down	-
AT4G21650	323.512	150.439	-1.10464	0.00596364	0.0258574	Down	gene_symbol:SBT3.13 description:Subtilisin-like protease SBT3.13
AT4G01925	12.8387	3.9991	-1.68275	0.00614939	0.0265146	Down	description:Cysteine/Histidine-rich C1 domain family protein
AT2G42170	39.1359	16.8473	-1.21597	0.00618166	0.0266261	Down	description:Actin family protein
AT3G10185	15.5942	3.46887	-2.16847	0.00619425	0.026671	Down	description:Gibberellin-regulated family protein
AT5G41590	8.32035	1.47412	-2.49679	0.00631783	0.0270998	Down	description:Protein LURP-one-related 17
AT2G30420	25.4083	12.1182	-1.06812	0.00633418	0.0271652	Down	gene_symbol:ETC2 description:MYB-like transcription factor ETC2
AT2G23670	26.6592	12.9138	-1.04572	0.00637009	0.0273051	Down	gene_symbol:YCF37 description:At2g23670/F26B6.32
AT1G53990	10.7521	2.51087	-2.09836	0.00641826	0.0274736	Down	gene_symbol:GLIP3 description:GDSL esterase/lipase 3
AT2G29130	14.6634	4.17967	-1.81076	0.00643785	0.0275433	Down	gene_symbol:LAC2 description:Laccase-2
AT4G33720	32.3766	2.00405	-4.01396	0.00649204	0.0277417	Down	description:AT4g33720
AT5G61560	49.5208	23.7506	-1.06007	0.00650112	0.0277709	Down	description:U-box domain-containing protein kinase family protein
AT1G64380	34.1545	13.711	-1.31674	0.00650268	0.0277722	Down	gene_symbol:ERF061 description:Ethylene-responsive transcription factor ERF061
AT3G50640	39.8311	19.4066	-1.03734	0.00652259	0.0278435	Down	description:At3g50640
AT5G49120	18.9442	7.29017	-1.37773	0.00665518	0.0283115	Down	description:DUF581 family protein, putative (DUF581)
AT5G06730	28.9168	13.1334	-1.13866	0.00673129	0.0285577	Down	gene_symbol:PER54 description:Peroxidase 54
AT3G55980	2545.39	806.531	-1.65808	0.00673666	0.0285756	Down	gene_symbol:SZF1 description:Salt-inducible zinc finger 1
AT3G46500	12.5592	4.18805	-1.58439	0.00681366	0.028841	Down	description:2-oxoglutarate (2OG) and Fe(II)-dependent oxygenase superfamily protein
AT2G28860	4.91869	0.294698	-4.06097	0.00694733	0.029314	Down	gene_symbol:CYP710A4 description:Cytochrome P450 710A4
AT2G12170	17.7089	6.87907	-1.36419	0.00722487	0.0302947	Down	description:BEST Arabidopsis thaliana protein match is: Transcriptional factor B3 family protein (TAIR:AT2G24645.1); Has 18 Blast hits to 18 proteins in 1 species: Archae - 0; Bacteria - 0; Metazoa - 0; Fungi - 0; Plants - 18; Viruses - 0; Other Eukaryote
AT1G74450	505.427	171.698	-1.55763	0.00748795	0.0312376	Down	description:At1g74450/F1M20_13
AT1G73300	7.02425	1.23445	-2.50848	0.00755707	0.0314962	Down	gene_symbol:SCPL2 description:Serine carboxypeptidase-like 2
AT5G64660	257.683	93.3527	-1.46483	0.00762106	0.0317044	Down	gene_symbol:PUB27 description:U-box domain-containing protein 27
AT1G08825	41.1137	20.2134	-1.02431	0.00762939	0.0317178	Down	-
AT3G23630	25.4713	8.87316	-1.52135	0.00763518	0.0317273	Down	gene_symbol:IPT7 description:Adenylate isopentenyltransferase 7, mitochondrial
AT3G17225	14.7898	5.65366	-1.38735	0.00763315	0.0317273	Down	description:Plant invertase/pectin methylesterase inhibitor superfamily protein
AT5G09930	18.9433	7.78074	-1.28371	0.00799778	0.0329079	Down	gene_symbol:ABCF2 description:ABC transporter F family member 2
AT4G21830	24.2455	10.9609	-1.14535	0.00807662	0.0331883	Down	gene_symbol:MSRB7 description:Peptide methionine sulfoxide reductase B7
AT4G05018	9.12767	0.963621	-3.24371	0.00813312	0.0333642	Down	description:unknown protein; FUNCTIONS IN: molecular_function unknown; INVOLVED IN: biological_process unknown; LOCATED IN: endomembrane system; BEST Arabidopsis thaliana protein match is: unknown protein (TAIR:AT4G21500.1); Has 30201 Blast hits to 17322
AT2G00680	26.4526	12.7818	-1.04932	0.00832905	0.0339727	Down	-
AT5G24410	15.7972	6.38063	-1.30789	0.00841556	0.0342572	Down	gene_symbol:PGL4 description:Probable 6-phosphogluconolactonase 4
AT1G52790	5.2685	0.48772	-3.43327	0.00863293	0.0349938	Down	description:2-oxoglutarate (2OG) and Fe(II)-dependent oxygenase superfamily protein
AT4G13620	30.9328	15.409	-1.00537	0.00870108	0.0352241	Down	gene_symbol:ERF062 description:Ethylene-responsive transcription factor ERF062
AT4G04900	12.1425	2.74521	-2.14507	0.00875796	0.0354312	Down	gene_symbol:RIC10 description:CRIB domain-containing protein RIC10
AT3G03025	8.25185	1.48213	-2.47705	0.00876767	0.0354532	Down	-
AT2G34910	13.244	4.64735	-1.51086	0.00877261	0.0354674	Down	description:At2g34910
AT5G05295	22.9702	10.0864	-1.18736	0.00888898	0.0358503	Down	-
AT2G39855	2.8632	0.170946	-4.06602	0.00897156	0.0361306	Down	description:Plant/protein
AT1G78390	4.65294	0.293942	-3.98454	0.0090582	0.0363793	Down	gene_symbol:NCED9 description:9-cis-epoxycarotenoid dioxygenase NCED9, chloroplastic
AT5G24100	32.922	15.0783	-1.12658	0.00914525	0.0366814	Down	description:Inactive leucine-rich repeat receptor-like serine/threonine-protein kinase At5g24100
AT5G62040	3.92744	0.293202	-3.74362	0.00923854	0.0370018	Down	gene_symbol:BFT description:Protein BROTHER of FT and TFL 1
AT1G51880	12.6865	3.93138	-1.69019	0.00957869	0.0381122	Down	gene_symbol:RHS6 description:root hair specific 6
AT3G28770	27.4177	12.6868	-1.11178	0.00971781	0.0385792	Down	description:Transmembrane protein, putative (DUF1216)
AT3G46090	23.2813	8.97002	-1.37599	0.00987282	0.0390324	Down	gene_symbol:ZAT7 description:ZAT7
AT5G42610	4.99637	0.491526	-3.34554	0.00997856	0.0393721	Down	description:Calcium uniporter protein 4, mitochondrial
AT1G74675	12.0664	2.94618	-2.03408	0.0100013	0.039446	Down	description:Transmembrane protein
AT3G24210	25.6569	12.5266	-1.03435	0.0100321	0.0395248	Down	description:Ankyrin repeat family protein
AT4G23515	13.415	4.01148	-1.74164	0.0100333	0.0395248	Down	description:Toll-Interleukin-Resistance (TIR) domain family protein
AT5G51470	11.0236	2.75219	-2.00194	0.0101356	0.0398683	Down	description:Auxin-responsive GH3 family protein
AT5G07380	18.1501	7.8964	-1.20071	0.0101533	0.0399318	Down	description:Putative uncharacterized protein
AT1G77700	38.0336	18.7096	-1.02349	0.0103101	0.0404522	Down	description:Pathogenesis-related thaumatin superfamily protein
AT1G21550	25.4994	11.0494	-1.20649	0.0104269	0.0408146	Down	gene_symbol:CML44 description:Probable calcium-binding protein CML44
AT5G45310	13.7523	4.23332	-1.69981	0.0105131	0.0410799	Down	description:AT5g45310/K9E15_9
AT1G69240	24.9441	9.34994	-1.41567	0.0105189	0.0410961	Down	gene_symbol:MES15 description:RHS9
AT5G59930	17.4328	6.64425	-1.39162	0.0105425	0.0411754	Down	description:Cysteine/Histidine-rich C1 domain family protein
AT1G30550	17.3215	5.93907	-1.54426	0.0105941	0.0413386	Down	description:S-adenosyl-L-methionine-dependent methyltransferases superfamily protein
AT5G51451	16.7821	6.63947	-1.33779	0.0108423	0.0421672	Down	gene_symbol:RGF5 description:Root meristem groWTh factor 5
AT1G58037	7.40858	1.21462	-2.60869	0.0109818	0.0426031	Down	description:Cysteine/Histidine-rich C1 domain family protein
AT5G35940	10.5565	3.44825	-1.6142	0.011114	0.0430017	Down	gene_symbol:JAL41 description:Jacalin-related lectin 41
AT4G26770	8.63945	1.97922	-2.12601	0.0111875	0.0432255	Down	gene_symbol:CDS3 description:Phosphatidate cytidylyltransferase 3
AT3G30260	3.31971	0.171797	-4.27228	0.011335	0.0437004	Down	gene_symbol:AGL79 description:AGAMOUS-like 79
AT1G56680	15.6054	6.15277	-1.34274	0.0117388	0.0449986	Down	description:Chitinase family protein
AT1G29110	5.70358	0.727379	-2.97109	0.011771	0.0450734	Down	description:Cysteine proteinases superfamily protein
AT5G14070	10.2408	2.96987	-1.78586	0.0118225	0.0452358	Down	gene_symbol:GRXC8 description:Glutaredoxin-C8
AT1G66470	30.1261	15.0082	-1.00527	0.0118543	0.0453436	Down	gene_symbol:BHLH83 description:RHD6
AT4G02830	20.6555	9.45907	-1.12675	0.0120501	0.0459883	Down	description:Uncharacterized protein AT4g02830
AT3G56790	6.50616	0.489974	-3.73103	0.0120506	0.0459883	Down	description:RNA splicing factor-like protein
AT5G10625	24.1249	11.8696	-1.02326	0.0125017	0.0474474	Down	gene_symbol:FLP2 description:Flowering-promoting factor 1-like protein 2
AT1G76410	25.0782	11.9954	-1.06395	0.0125505	0.0476035	Down	gene_symbol:ATL8 description:ATL8
AT5G45240	5.09945	0.50031	-3.34945	0.01285	0.0485319	Down	description:Disease resistance protein (TIR-NBS-LRR class)
AT4G28650	16.0487	5.13888	-1.64293	0.0128875	0.0486441	Down	gene_symbol:MIK1 description:MDIS1-interacting receptor like kinase 1
AT1G59780	15.8708	5.95835	-1.41339	0.0129575	0.048856	Down	description:Putative disease resistance protein At1g59780
AT2G05812	7.01153	0.975338	-2.84575	0.012981	0.0489374	Down	description:Potential natural antisense gene, locus overlaps with AT2G05810

## Sheet: Table D1-2
Supplementary Data 1-2 Differential expression genes in dxo1 compared with WT
GeneID	WT-Expression	dxo1-Expression	log2FoldChange(dxo1/WT)	Pvalue	Padj	Up/Down	Annotation
AT4G17620	229.913	3579.83	3.96073	0	0	Up	description:Decapping nuclease DXO homolog, chloroplastic
AT5G67330	446.36	3259.58	2.86841	5.91e-215	7.36e-211	Up	gene_symbol:NRAMP4 description:Metal transporter Nramp4
AT4G23680	209.65	5227.24	4.63999	4.28e-176	3.55e-172	Up	description:AT4g23680/F9D16_150
AT5G17050	710.605	3231.13	2.18492	3e-150	1.87e-146	Up	gene_symbol:UGT78D2 description:Glycosyltransferase (Fragment)
AT3G02480	18.1696	1406.09	6.27402	3.17e-147	1.58e-143	Up	description:AT3g02480/F16B3_11
AT3G48690	776.125	3032.08	1.96595	2.31e-145	9.58e-142	Up	gene_symbol:CXE12 description:Probable carboxylesterase 12
AT4G25700	771.665	5395.32	2.80566	1.05e-144	3.73e-141	Up	gene_symbol:BETA-OHASE 1 description:Beta-carotene 3-hydroxylase 1, chloroplastic
AT3G22840	855.187	8708.75	3.34815	3.06e-135	8.48e-132	Up	gene_symbol:ELIP1 description:ELIP1
AT4G36700	4.22061	2001.31	8.88928	2.98e-123	7.44e-120	Up	description:Vicilin-like seed storage protein At4g36700
AT5G58220	224.142	1414.19	2.65749	4.35e-122	9.85e-119	Up	gene_symbol:TTL description:Uric acid degradation bifunctional protein TTL
AT3G18290	1028.78	8315.99	3.01496	7.47e-122	1.55e-118	Up	gene_symbol:BTS description:Zinc finger protein BRUTUS
AT4G16370	1037.23	13886.5	3.74286	2.54e-117	4.52e-114	Up	gene_symbol:ATOPT3 description:oligopeptide transporter
AT5G05250	81.6064	1443.15	4.1444	4.04e-117	6.71e-114	Up	description:AT5g05250/K18I23_5
AT5G14920	141.343	963.369	2.76889	4.52e-112	7.04e-109	Up	gene_symbol:GASA14 description:Gibberellin-regulated protein 14
AT3G47640	127.349	1076.23	3.07912	5.68e-112	8.33e-109	Up	gene_symbol:BHLH47 description:Transcription factor bHLH47
AT1G56430	206.728	1831.02	3.14684	7.37e-111	1.02e-107	Up	gene_symbol:NAS4 description:Probable nicotianamine synthase 4
AT4G14430	230.158	1374.58	2.5783	3.09e-110	4.06e-107	Up	gene_symbol:ECI2 description:PEC12
AT1G24580	52.4233	845.302	4.01119	1.55e-109	1.93e-106	Up	description:F21J9.24
AT2G21590	82.6227	707.373	3.09786	2.39e-109	2.84e-106	Up	gene_symbol:APL4 description:Probable glucose-1-phosphate adenylyltransferase large subunit, chloroplastic
AT5G52470	832.72	3029.67	1.86326	1.74e-107	1.97e-104	Up	gene_symbol:MED36B description:Probable mediator of RNA polymerase II transcription subunit 36b
AT3G24503	662.063	3030.82	2.19467	8.04e-106	8.35e-103	Up	gene_symbol:ALDH2C4 description:Aldehyde dehydrogenase family 2 member C4
AT5G13740	523.671	2647.27	2.33777	7.25e-105	7.23e-102	Up	gene_symbol:ZIF1 description:Protein ZINC INDUCED FACILITATOR 1
AT2G29700	179.82	1030.94	2.51933	5.73e-103	5.49e-100	Up	gene_symbol:PH1 description:PH1
AT1G01570	24.5855	398.385	4.01828	4.09e-97	3.52e-94	Up	description:F22L4.11 protein
AT2G30490	3232.66	9816.63	1.60251	1.13e-96	9.4e-94	Up	gene_symbol:CYP73A5 description:Cinnamate-4-hydroxylase
AT1G70600	1578.51	4446.05	1.49396	5.73e-96	4.61e-93	Up	gene_symbol:RPL27AC description:60S ribosomal protein L27a-3
AT2G47780	25.1475	425.614	4.08106	3.87e-95	3.01e-92	Up	description:REF/SRPP-like protein At2g47780
AT4G21620	134.398	948.606	2.8193	3.98e-94	3.01e-91	Up	description:AT4g21620/F17L22_80
AT2G01470	362.706	1138.8	1.65064	6.86e-92	5.03e-89	Up	gene_symbol:STL2P description:SEC12-like protein 2
AT5G67370	804.713	4575.27	2.50731	1.29e-90	9.16e-88	Up	gene_symbol:CGLD27 description:Protein CONSERVED IN THE GREEN LINEAGE AND DIATOMS 27, chloroplastic
AT5G53450	609.411	6703.27	3.45938	2.04e-90	1.41e-87	Up	gene_symbol:PAP14 description:Probable plastid-lipid-associated protein 14, chloroplastic
AT5G14800	642.349	1719.2	1.42031	3.48e-90	2.34e-87	Up	gene_symbol:PROC1 description:Pyrroline-5-carboxylate reductase
AT3G27060	710.777	3025.58	2.08974	1.1e-87	6.86e-85	Up	gene_symbol:TSO2 description:TSO2
AT2G18020	3081.41	7584.03	1.29937	1.94e-86	1.12e-83	Up	gene_symbol:RPL8A description:EMB2296
AT3G22230	804.177	3023.28	1.91053	3.84e-85	2.13e-82	Up	gene_symbol:RPL27B description:60S ribosomal protein L27-2
AT1G03990	54.4344	515.204	3.24255	9.78e-85	5.18e-82	Up	gene_symbol:FAO1 description:Long-chain-alcohol oxidase FAO1
AT2G46600	184.853	1519.84	3.03948	1.33e-83	6.79e-81	Up	gene_symbol:KIC description:Calcium-binding protein KIC
AT4G06195	13.4176	515.278	5.26315	4.18e-83	2.08e-80	Up	-
AT3G06570	88.1374	501.197	2.50755	6.44e-83	3.15e-80	Up	description:F-box/kelch-repeat protein At3g06570
AT4G32340	132.224	1024.91	2.95444	5.47e-77	2.52e-74	Up	description:Tetratricopeptide repeat (TPR)-like superfamily protein
AT1G36180	171.427	706.979	2.04407	1.25e-76	5.66e-74	Up	gene_symbol:ACC2 description:Acetyl-CoA carboxylase 2
AT1G22410	1655.67	6015.88	1.86136	4.02e-76	1.76e-73	Up	description:Phospho-2-dehydro-3-deoxyheptonate aldolase
AT2G41410	616.972	1785.41	1.53298	2.89e-75	1.24e-72	Up	gene_symbol:CML35 description:Probable calcium-binding protein CML35
AT5G08640	1268.06	3254.03	1.3596	2.07e-74	8.61e-72	Up	gene_symbol:FLS1 description:Flavonol synthase/flavanone 3-hydroxylase
AT1G22270	125.391	552.539	2.13965	3.06e-74	1.25e-71	Up	gene_symbol:TRM112A description:Multifunctional methyltransferase subunit TRM112-like protein At1g22270
AT3G62790	281.728	1018.05	1.85344	1.35e-72	5.32e-70	Up	description:NADH dehydrogenase [ubiquinone] iron-sulfur protein 5-B
AT1G17100	1091.2	4581.15	2.0698	2e-71	7.78e-69	Up	description:HBP1
AT5G19290	506.964	2125.99	2.06818	5.4e-71	2.07e-68	Up	description:Alpha/beta-Hydrolases superfamily protein
AT5G60250	9.95148	278.205	4.80509	7.02e-69	2.61e-66	Up	description:Emb
AT1G66580	1392.62	4170.32	1.58235	1.95e-68	7.15e-66	Up	gene_symbol:RPL10C description:60S ribosomal protein L10-3
AT2G42750	1278.29	3515.08	1.45935	4.23e-68	1.5e-65	Up	description:At2g42750/F7D19.25
AT1G07373	2.72882	748.477	8.09954	1e-67	3.51e-65	Up	-
AT1G25275	227.666	1164.52	2.35475	1.11e-67	3.84e-65	Up	description:AT1G25275 protein
AT1G64520	618.528	1633.07	1.40068	5.05e-67	1.7e-64	Up	gene_symbol:RPN12A description:RPN12a
AT1G51680	1657.24	5956.65	1.84572	2.9e-65	9.64e-63	Up	gene_symbol:4CL1 description:4-coumarate-CoA ligase 1
AT4G04745	26.3109	435.415	4.04866	3.61e-65	1.18e-62	Up	description:At4g04745
AT4G13180	256.347	1609.33	2.65029	1.06e-64	3.39e-62	Up	description:AT4g13180/F17N18_70
AT3G53630	154.277	598.106	1.95488	2.11e-64	6.67e-62	Up	description:unknown protein; BEST Arabidopsis thaliana protein match is: unknown protein (TAIR:AT4G18692.1); Has 42 Blast hits to 42 proteins in 10 species: Archae - 0; Bacteria - 0; Metazoa - 0; Fungi - 0; Plants - 42; Viruses - 0; Other Eukaryotes - 0 (
AT1G62420	2.23662	844.051	8.55986	4e-64	1.25e-61	Up	description:DUF506 family protein (DUF506)
AT1G15370	161.694	725.263	2.16523	5.37e-63	1.65e-60	Up	description:F9L1.32 protein
AT2G38540	5760.2	18451.2	1.67952	1.01e-62	3.08e-60	Up	gene_symbol:LTP1 description:Non-specific lipid-transfer protein
AT1G78340	136.818	622.2	2.18512	1.06e-62	3.18e-60	Up	gene_symbol:GSTU22 description:Glutathione S-transferase U22
AT4G17390	1581.99	5039.71	1.6716	6.48e-62	1.92e-59	Up	gene_symbol:RPL15B description:60S ribosomal protein L15-2
AT1G03470	42.5274	464.615	3.44957	1.34e-61	3.93e-59	Up	gene_symbol:NET3A description:NET3A
AT1G52100	110.906	525.563	2.24452	2.51e-61	7.26e-59	Up	description:Mannose-binding lectin superfamily protein
AT5G11770	1136.7	3204.23	1.49512	1.95e-60	5.59e-58	Up	description:NADH dehydrogenase [ubiquinone] iron-sulfur protein 7, mitochondrial
AT1G57660	1225.9	2953.58	1.26863	2.53e-60	7.16e-58	Up	gene_symbol:RPL21E description:60S ribosomal protein L21-2
AT2G19310	158.429	638.11	2.00997	4.02e-60	1.12e-57	Up	gene_symbol:HSP18.5 description:18.5 kDa class IV heat shock protein
AT4G35490	210.514	888.942	2.07817	4.65e-60	1.29e-57	Up	gene_symbol:MRPL11 description:At4g35490
AT2G36430	155.81	703.14	2.17402	5.08e-60	1.39e-57	Up	description:Transmembrane protein, putative (DUF247)
AT1G57860	555.659	1579.31	1.50702	1.59e-59	4.29e-57	Up	gene_symbol:RPL21E description:60S ribosomal protein L21-2
AT3G06355	47.682	358.335	2.90979	2.18e-59	5.83e-57	Up	-
AT1G79390	81.18	451.681	2.47611	4.53e-59	1.19e-56	Up	description:At1g79390
AT1G47400	32.2482	1576.69	5.61153	1.81e-58	4.7e-56	Up	description:unknown protein; BEST Arabidopsis thaliana protein match is: unknown protein (TAIR:AT1G47395.1); Has 11 Blast hits to 11 proteins in 2 species: Archae - 0; Bacteria - 0; Metazoa - 0; Fungi - 0; Plants - 11; Viruses - 0; Other Eukaryotes - 0 (s
AT3G03920	166.939	1044.25	2.64507	8.29e-57	2.11e-54	Up	description:Putative H/ACA ribonucleoprotein complex subunit 1-like protein 1
AT3G51670	632.333	2069.76	1.71071	1.96e-56	4.93e-54	Up	gene_symbol:PATL6 description:Patellin-6
AT1G17530	87.8303	484.475	2.46363	2.02e-56	5.04e-54	Up	gene_symbol:TIM23-1 description:Mitochondrial import inner membrane translocase subunit TIM23-1
AT3G01600	17.3648	253.043	3.86515	6.06e-56	1.48e-53	Up	gene_symbol:anac044 description:NAC domain containing protein 44
AT4G14690	417.982	2791.31	2.73943	8.99e-56	2.18e-53	Up	gene_symbol:ELIP2 description:Early light-induced protein 2, chloroplastic
AT4G02380	464.55	1482.2	1.67384	1.22e-55	2.89e-53	Up	gene_symbol:SAG21 description:senescence-associated gene 21
AT5G49560	36.9847	281.475	2.92801	1.39e-55	3.26e-53	Up	description:Putative methyltransferase family protein
AT1G12910	180.093	579.621	1.68637	2.72e-55	6.34e-53	Up	gene_symbol:LWD1 description:WD repeat-containing protein LWD1
AT5G03455	186.242	608.312	1.70763	2.92e-55	6.74e-53	Up	gene_symbol:CDC25 description:Dual specificity phosphatase Cdc25
AT5G39950	304.347	1065.56	1.80782	5.3e-55	1.2e-52	Up	gene_symbol:TRX2 description:Thioredoxin H2
AT1G12030	1.73722	825.775	8.89283	6.87e-55	1.54e-52	Up	description:At1g12030
AT3G12700	242.132	700.849	1.53331	7.75e-55	1.72e-52	Up	gene_symbol:NANA description:Aspartic proteinase NANA, chloroplast
AT1G08580	207.886	770.56	1.89012	1.76e-54	3.89e-52	Up	description:At1g08580
AT1G65720	484.99	1399.25	1.52863	1.32e-53	2.89e-51	Up	description:At1g65720/F1E22_13
AT2G35240	162.265	672.206	2.05055	3.01e-53	6.53e-51	Up	gene_symbol:MORF6 description:MORF6
AT5G23380	55.5206	296.614	2.4175	1.84e-52	3.91e-50	Up	description:Gb
AT1G17960	13.4316	216.11	4.00806	1.93e-52	4.04e-50	Up	description:Probable threonine--tRNA ligase, cytoplasmic
AT5G26270	46.2391	275.099	2.57277	4.27e-52	8.87e-50	Up	description:unknown protein; Has 1807 Blast hits to 1807 proteins in 277 species: Archae - 0; Bacteria - 0; Metazoa - 736; Fungi - 347; Plants - 385; Viruses - 0; Other Eukaryotes - 339 (source: NCBI BLink).
AT4G25640	1113.9	2665.87	1.25898	5.9e-52	1.22e-49	Up	gene_symbol:ATDTX35 description:Protein DETOXIFICATION
AT3G02080	1159.91	3298.08	1.50761	2.39e-51	4.89e-49	Up	gene_symbol:RPS19A description:40S ribosomal protein S19-1
AT2G21290	120.295	651.758	2.43776	5.03e-51	1.02e-48	Up	description:30S ribosomal protein S31, mitochondrial
AT2G40890	715.048	2410.21	1.75305	1.25e-50	2.49e-48	Up	gene_symbol:CYP98A3 description:Cytochrome P450 98A3
AT4G14440	228.288	1247.56	2.45018	2.12e-50	4.2e-48	Up	gene_symbol:ECI3 description:Enoyl-CoA delta isomerase 3
AT5G25830	43.0359	354.518	3.04225	8.32e-50	1.62e-47	Up	gene_symbol:GATA12 description:GATA transcription factor 12
AT1G58380	265.7	784.314	1.56163	1.39e-49	2.67e-47	Up	gene_symbol:RPS2A description:At1g59359
AT5G60340	330.17	900.014	1.44674	1.39e-49	2.67e-47	Up	gene_symbol:AAK6 description:Adenylate kinase isoenzyme 6 homolog
AT2G17230	125.736	453.691	1.85131	1.63e-49	3.08e-47	Up	gene_symbol:EXL5 description:Protein EXORDIUM-like 5
AT2G18250	84.0701	377.616	2.16725	1.62e-49	3.08e-47	Up	gene_symbol:COAD description:Phosphopantetheine adenylyltransferase
AT3G07480	809.673	1973.7	1.28549	4.26e-49	7.98e-47	Up	description:2Fe-2S ferredoxin-like superfamily protein
AT5G63600	731.927	1764.29	1.26932	4.77e-49	8.87e-47	Up	gene_symbol:FLS5 description:Flavonol synthase 5
AT5G24280	57.9895	357.863	2.62554	6.2e-49	1.14e-46	Up	gene_symbol:GMI1 description:Structural maintenance of chromosomes flexible hinge domain-containing protein GMI1
AT1G55360	652.896	1805.21	1.46724	6.46e-49	1.18e-46	Up	description:At1g55360
AT2G39390	432.351	1222.5	1.49956	1.92e-48	3.47e-46	Up	gene_symbol:RPL35B description:60S ribosomal protein L35-2
AT5G01410	2722.56	6323.34	1.21572	3.58e-48	6.42e-46	Up	gene_symbol:PDX13 description:RSR4
AT3G14050	251.881	1303	2.37103	5.77e-48	1.03e-45	Up	gene_symbol:RSH2 description:Probable GTP diphosphokinase RSH2, chloroplastic
AT4G14020	159.181	850.489	2.41763	7.29e-48	1.29e-45	Up	description:At4g14020
AT2G41780	35.4206	264.251	2.89925	7.99e-48	1.4e-45	Up	description:At2g41780
AT1G06400	316.65	1007.47	1.66978	2.54e-47	4.4e-45	Up	gene_symbol:RABA1A description:Ras-related protein RABA1a
AT1G69620	1248.99	3407.49	1.44794	4.02e-47	6.86e-45	Up	gene_symbol:RPL34B description:60S ribosomal protein L34-2
AT5G47680	153.914	520.837	1.7587	2.55e-46	4.18e-44	Up	gene_symbol:TRM10 description:At5g47680
AT4G00895	635.402	1940.78	1.6109	7.41e-46	1.19e-43	Up	description:ATPase, F1 complex, OSCP/delta subunit protein
AT2G39020	254.826	799.417	1.64944	8.05e-46	1.29e-43	Up	description:Probable acetyltransferase NATA1-like
AT3G53260	2232.54	5302.19	1.2479	1.01e-45	1.6e-43	Up	gene_symbol:PAL2 description:Phenylalanine ammonia-lyase 2
AT1G49660	315.39	878.638	1.47813	2.52e-45	3.94e-43	Up	gene_symbol:CXE5 description:Probable carboxylesterase 5
AT4G32930	165.966	512.288	1.62607	6.61e-45	1.02e-42	Up	description:unknown protein; CONTAINS InterPro DOMAIN/s: Protein of unknown function DUF866, eukaryotic (InterPro:IPR008584); Has 30201 Blast hits to 17322 proteins in 780 species: Archae - 12; Bacteria - 1396; Metazoa - 17338; Fungi - 3422; Plants - 5037
AT3G53650	58.7918	285.35	2.27905	7.86e-45	1.2e-42	Up	description:Histone H2B.8
AT4G02440	188.245	608.886	1.69356	8.06e-45	1.22e-42	Up	gene_symbol:EID1 description:Phytochrome A-associated F-box protein
AT4G11650	978.017	3160.28	1.69212	8.09e-45	1.22e-42	Up	gene_symbol:OSM34 description:OSM34
AT3G62250	2180.7	5754.96	1.40002	1.3e-44	1.93e-42	Up	gene_symbol:RPS27AC description:Ubiquitin-40S ribosomal protein S27a-3
AT3G01520	260.524	695.074	1.41575	2.31e-44	3.38e-42	Up	description:Universal stress protein A-like protein
AT4G34870	2195.24	5152.77	1.23097	7.04e-44	1.01e-41	Up	gene_symbol:CYP18-4 description:Peptidyl-prolyl cis-trans isomerase
AT5G13710	591.788	1527.68	1.36819	7.87e-44	1.12e-41	Up	gene_symbol:SMT1 description:Cycloartenol-C-24-methyltransferase
AT1G64980	320.023	1492.18	2.22117	7.81e-44	1.12e-41	Up	description:Nucleotide-diphospho-sugar transferases superfamily protein
AT1G65840	758.007	2054.72	1.43866	9.08e-44	1.29e-41	Up	gene_symbol:PAO4 description:Probable polyamine oxidase 4
AT5G67150	151.54	513.088	1.75951	1.33e-43	1.87e-41	Up	description:Anthranilate N-hydroxycinnamoyl/benzoyltransferase-like protein
AT4G33250	663.113	1390.65	1.06844	1.36e-43	1.9e-41	Up	gene_symbol:TIF3K1 description:Eukaryotic translation initiation factor 3 subunit K
AT3G45160	319.564	786.893	1.30006	1.62e-43	2.26e-41	Up	description:At3g45160
AT3G26640	67.6128	299.191	2.1457	2.06e-43	2.84e-41	Up	gene_symbol:LWD2 description:LWD2
AT5G05710	32.8252	214.638	2.70903	4.43e-43	6.03e-41	Up	description:At5g05710
AT1G11175	35.2981	208.583	2.56296	9.33e-43	1.26e-40	Up	description:other RNA
AT5G08290	600.033	1348.79	1.16855	1.01e-42	1.36e-40	Up	gene_symbol:YLS8 description:Thioredoxin-like protein YLS8
AT4G17640	355.952	883.732	1.31193	2.12e-42	2.76e-40	Up	gene_symbol:CKB2 description:Casein kinase II subunit beta-2
AT3G23810	3624.45	8427.18	1.21729	2.57e-42	3.33e-40	Up	gene_symbol:SAHH2 description:Adenosylhomocysteinase
AT1G20380	354.736	953.328	1.42623	5.86e-42	7.49e-40	Up	description:Prolyl oligopeptidase family protein
AT3G17770	268.035	867.21	1.69396	6.21e-42	7.9e-40	Up	description:At3g17770
AT1G77450	216.257	616.038	1.51027	4.25e-41	5.34e-39	Up	gene_symbol:NAC032 description:NAC032
AT3G13610	194.227	1053.62	2.43953	6.88e-41	8.53e-39	Up	gene_symbol:F6'H1 description:Feruloyl CoA ortho-hydroxylase 1
AT2G46490	201.54	612.833	1.60443	7.38e-41	9.1e-39	Up	description:Uncharacterized protein At2g46490
AT5G01670	64.5372	307.284	2.25137	7.6e-41	9.33e-39	Up	description:NAD(P)-linked oxidoreductase superfamily protein
AT5G38980	811.473	2698.44	1.73351	7.72e-41	9.42e-39	Up	description:At5g38980
AT2G10260	615.696	1549.64	1.33164	1.16e-40	1.41e-38	Up	description:FUNCTIONS IN: molecular_function unknown; INVOLVED IN: biological_process unknown; LOCATED IN: cellular_component unknown; BEST Arabidopsis thaliana protein match is: Ulp1 protease family protein (TAIR:AT5G45570.1); Has 598 Blast hits to 556 p
AT5G43970	299.751	713.264	1.25067	3.44e-40	4.14e-38	Up	gene_symbol:TOM9-2 description:TOM9-2
AT3G56460	385.934	897.848	1.21812	3.6e-40	4.3e-38	Up	description:GroES-like zinc-binding alcohol dehydrogenase family protein
AT3G16570	392.966	1026.64	1.38545	4.81e-40	5.71e-38	Up	gene_symbol:RALF23 description:RALF23
AT5G44910	24.4427	195.254	2.99787	7.14e-40	8.44e-38	Up	description:Similarity to disease resistance protein
AT3G50260	32.7432	271.094	3.04953	9.2e-40	1.08e-37	Up	gene_symbol:ERF011 description:Ethylene-responsive transcription factor ERF011
AT2G31360	594.538	1348.94	1.18198	1.78e-39	2.06e-37	Up	gene_symbol:ADS2 description:Delta-9 acyl-lipid desaturase 2
AT1G02140	605.584	1455.44	1.26505	2.16e-39	2.49e-37	Up	gene_symbol:MEE63 description:MEE63
AT1G15930	1390.96	3228.23	1.21466	2.23e-39	2.56e-37	Up	gene_symbol:RPS12A description:40S ribosomal protein S12-1
AT4G14110	176.678	506.409	1.51918	4.24e-39	4.78e-37	Up	gene_symbol:CSN8 description:COP9 signalosome complex subunit 8
AT4G19810	220.507	678.829	1.62223	4.92e-39	5.5e-37	Up	gene_symbol:ChiC description:Class V chitinase
AT3G02570	370.385	809.712	1.12838	5.2e-39	5.79e-37	Up	gene_symbol:PMI1 description:PMI1
AT1G15230	182.656	604.365	1.72629	5.44e-39	6.03e-37	Up	description:At1g15230/F9L1_18
AT2G46505	457.496	1009.41	1.14168	6.06e-39	6.69e-37	Up	gene_symbol:SDH4 description:SDH4
AT5G04150	18.9132	929.765	5.6194	6.13e-39	6.73e-37	Up	gene_symbol:BHLH101 description:basic helix-loop-helix (bHLH) DNA-binding superfamily protein
AT5G43190	128.45	422.517	1.71781	7.1e-39	7.73e-37	Up	description:F-box/kelch-repeat protein At5g43190
AT1G32580	244.71	876.544	1.84075	1.9e-38	2.03e-36	Up	gene_symbol:MORF5 description:Multiple organellar RNA editing factor 5, chloroplastic/mitochondrial
AT2G43570	95.9895	509.153	2.40715	1.96e-38	2.08e-36	Up	gene_symbol:CHI description:CHI
AT5G05270	1141.03	2448.68	1.10166	3.53e-38	3.74e-36	Up	gene_symbol:CHI3 description:Probable chalcone--flavonone isomerase 3
AT1G51360	101.506	402.09	1.98595	5.96e-38	6.21e-36	Up	gene_symbol:DABB1 description:Stress-response A/B barrel domain-containing protein DABB1
AT1G14320	3739.4	7616.29	1.02628	7.19e-38	7.47e-36	Up	gene_symbol:RPL10A description:60S ribosomal protein L10-1
AT1G03140	349.298	846.452	1.27697	9.16e-38	9.47e-36	Up	description:F10O3.3 protein
AT4G13930	2448.77	5640.67	1.20381	2.39e-37	2.44e-35	Up	gene_symbol:SHM4 description:Serine hydroxymethyltransferase 4
AT4G26960	32.9542	212.877	2.69149	3.52e-37	3.57e-35	Up	description:unknown protein; FUNCTIONS IN: molecular_function unknown; INVOLVED IN: biological_process unknown; LOCATED IN: chloroplast; BEST Arabidopsis thaliana protein match is: unknown protein (TAIR:AT5G54970.1); Has 22 Blast hits to 22 proteins in 8
AT1G78850	959.197	3740.81	1.96345	3.8e-37	3.84e-35	Up	description:EP1-like glycoprotein 3
AT1G76930	2454.65	8565.38	1.803	4.06e-37	4.08e-35	Up	gene_symbol:ATEXT4 description:extensin 4
AT2G20920	737.392	1560.44	1.08145	4.39e-37	4.39e-35	Up	description:At2g20920/F5H14.11
AT1G18970	26.3791	323.872	3.61796	7.99e-37	7.97e-35	Up	gene_symbol:GLP1 description:Germin-like protein subfamily T member 1
AT2G39870	401.317	1007	1.32725	8.95e-37	8.85e-35	Up	description:At2g39870/T5I7.17
AT1G12920	616.325	1302.67	1.07971	1.66e-36	1.62e-34	Up	gene_symbol:ERF1-2 description:Eukaryotic peptide chain release factor subunit 1-2
AT4G13170	300.57	828.253	1.46237	2.06e-36	2e-34	Up	gene_symbol:RPL13AC description:60S ribosomal protein L13a-3
AT1G26880	629.481	1618.22	1.36218	2.45e-36	2.36e-34	Up	gene_symbol:RPL34A description:60S ribosomal protein L34-1
AT5G23900	911.216	1891.42	1.05361	2.49e-36	2.4e-34	Up	gene_symbol:RPL13D description:60S ribosomal protein L13
AT2G34520	166.548	517.92	1.63679	3.15e-36	3.02e-34	Up	gene_symbol:RPS14 description:At2g34520
AT3G18740	1388.53	2929.58	1.07713	4.46e-36	4.24e-34	Up	gene_symbol:RPL30C description:60S ribosomal protein L30-3
AT3G21600	59.7281	321.787	2.42962	2.4e-35	2.24e-33	Up	description:Senescence/dehydration-associated protein-like protein
AT5G54810	892.249	2302.32	1.36757	3.43e-35	3.2e-33	Up	gene_symbol:TSB1 description:Tryptophan synthase
AT2G39460	1731.19	3619.96	1.06421	3.46e-35	3.21e-33	Up	gene_symbol:RPL23AA description:60S ribosomal protein L23a-1
AT5G45775	684.825	1614.64	1.23741	3.49e-35	3.22e-33	Up	gene_symbol:RPL11B description:60S ribosomal protein L11-2
AT5G48930	1781.09	4191.71	1.23478	3.81e-35	3.49e-33	Up	gene_symbol:HST description:Shikimate O-hydroxycinnamoyltransferase
AT1G73940	198.153	601.719	1.60247	5.16e-35	4.7e-33	Up	description:At1g73940/F2P9_19
AT2G09990	525.051	1157.68	1.14071	7.15e-35	6.46e-33	Up	gene_symbol:RPS16A description:40S ribosomal protein S16-1
AT1G61800	10.1984	163.06	3.99899	7.52e-35	6.77e-33	Up	gene_symbol:GPT2 description:glucose-6-phosphate/phosphate translocator 2
AT1G04640	207.161	568.78	1.45712	7.71e-35	6.91e-33	Up	gene_symbol:LIP2 description:LIP2
AT3G46640	88.3548	290.749	1.71839	5.56e-34	4.9e-32	Up	gene_symbol:PCL1 description:Homeodomain-like superfamily protein
AT5G13930	7341.39	17372.4	1.24268	5.71e-34	5.01e-32	Up	gene_symbol:CHS description:TT4
AT2G00920	5.15749	614.375	6.89631	6.64e-34	5.8e-32	Up	-
AT2G43540	67.5298	386.779	2.51791	7.2e-34	6.27e-32	Up	description:At2g43540
AT3G51600	613.058	2082.35	1.76412	1.1e-33	9.5e-32	Up	gene_symbol:LTP5 description:Non-specific lipid-transfer protein 5
AT2G17040	21.8152	183.597	3.07313	1.52e-33	1.31e-31	Up	gene_symbol:anac036 description:NAC domain containing protein 36
AT2G45180	1758.53	7066.91	2.00671	1.57e-33	1.35e-31	Up	description:At2g45180
AT1G15100	129.034	574.832	2.15539	1.86e-33	1.58e-31	Up	gene_symbol:RHA2A description:E3 ubiquitin-protein ligase RHA2A
AT5G05960	359.344	985.646	1.4557	2.21e-33	1.87e-31	Up	description:At5g05960
AT3G14060	58.9183	275.112	2.22323	2.48e-33	2.09e-31	Up	description:At3g14060
AT1G23020	360.269	3376.86	3.22853	2.58e-33	2.17e-31	Up	gene_symbol:FRO3 description:Ferric reduction oxidase 3, mitochondrial
AT5G54770	17155.6	43761.1	1.35097	2.6e-33	2.18e-31	Up	gene_symbol:THI1 description:Thiamine thiazole synthase, chloroplastic
AT5G42850	232.042	711.945	1.61738	2.89e-33	2.42e-31	Up	description:Thioredoxin-like protein Clot
AT2G27530	2018.15	4237.72	1.07026	3.65e-33	3.03e-31	Up	gene_symbol:RPL10AB description:60S ribosomal protein L10a-2
AT1G08830	305.686	909.198	1.57254	4.89e-33	4.03e-31	Up	gene_symbol:CSD1 description:Superoxide dismutase [Cu-Zn] 1
AT2G43460	997.201	2075.39	1.05743	5.15e-33	4.22e-31	Up	gene_symbol:RPL38A description:60S ribosomal protein L38
AT2G30550	130.63	417.512	1.67633	5.76e-33	4.7e-31	Up	description:Phospholipase A1-Igamma2, chloroplastic
AT1G30530	796.932	1844.46	1.21067	7.75e-33	6.31e-31	Up	gene_symbol:UGT78D1 description:Glycosyltransferase (Fragment)
AT3G13100	71.9949	255.457	1.82711	8.04e-33	6.48e-31	Up	gene_symbol:ABCC7 description:ABC transporter C family member 7
AT4G39550	21.3923	155.311	2.86	1.39e-32	1.11e-30	Up	description:F-box/kelch-repeat protein At4g39550
AT5G42060	41.6312	192.212	2.20696	2.12e-32	1.66e-30	Up	description:Mediator-associated protein 3
AT5G38900	17.1263	168.994	3.30268	2.34e-32	1.82e-30	Up	description:Thioredoxin superfamily protein
AT3G56980	32.7734	2256.83	6.10563	3.47e-32	2.69e-30	Up	gene_symbol:ORG3 description:Transcription factor ORG3
AT3G59540	665.323	2086.09	1.64867	3.66e-32	2.83e-30	Up	gene_symbol:RPL38A description:60S ribosomal protein L38
AT1G02930	916.174	2786.44	1.60473	4.17e-32	3.21e-30	Up	gene_symbol:GSTF6 description:Glutathione S-transferase F6
AT1G27530	405.031	970.323	1.26043	5.41e-32	4.11e-30	Up	description:Ubiquitin-fold modifier-conjugating enzyme 1
AT1G63660	321.251	727.029	1.17831	7.15e-32	5.4e-30	Up	description:At1g63660
AT2G34610	35.0146	168.887	2.27003	1.05e-31	7.86e-30	Up	description:Cotton fiber protein
AT3G10860	486.519	1265.11	1.37869	1.06e-31	7.97e-30	Up	description:At3g10860
AT5G14820	185.864	627.1	1.75445	1.1e-31	8.23e-30	Up	description:Pentatricopeptide repeat-containing protein At5g14820, mitochondrial
AT1G73260	248.279	961.698	1.95362	2.1e-31	1.56e-29	Up	gene_symbol:KTI1 description:Kunitz trypsin inhibitor 1
AT1G07170	107.303	340.35	1.66532	2.53e-31	1.88e-29	Up	description:PHD finger-like domain-containing protein 5A
AT3G56290	847.031	2467.71	1.54269	2.93e-31	2.16e-29	Up	description:Potassium transporter
AT5G58020	236.545	631.288	1.41619	3.48e-31	2.56e-29	Up	description:At5g58020
AT4G36780	306.146	711.426	1.21649	4.18e-31	3.07e-29	Up	gene_symbol:BEH2 description:BES1/BZR1 homolog 2
AT2G37470	178.002	458.425	1.3648	4.58e-31	3.35e-29	Up	description:Histone H2B.4
AT3G13882	236.373	606.225	1.35879	4.79e-31	3.47e-29	Up	description:Ribosomal protein L34
AT3G01340	426.709	1006.18	1.23756	8.44e-31	6.08e-29	Up	gene_symbol:SEC13A description:Protein transport protein SEC13 homolog A
AT1G71780	134.22	377.867	1.49328	8.6e-31	6.18e-29	Up	description:unknown protein; FUNCTIONS IN: molecular_function unknown; INVOLVED IN: biological_process unknown; LOCATED IN: endoplasmic reticulum; EXPRESSED IN: 25 plant structures; EXPRESSED DURING: 15 growth stages; Has 34 Blast hits to 34 proteins in 1
AT2G20490	141.996	403.199	1.50565	8.64e-31	6.19e-29	Up	gene_symbol:NOP10 description:H/ACA ribonucleoprotein complex subunit 3-like protein
AT5G02270	474.545	1207.23	1.34709	8.7e-31	6.21e-29	Up	gene_symbol:ATNAP9 description:Non-intrinsic ABC protein 9
AT2G38530	428.76	1070.53	1.32009	9.54e-31	6.79e-29	Up	gene_symbol:LTP2 description:Non-specific lipid-transfer protein
AT1G03330	136.955	395.362	1.52947	9.61e-31	6.82e-29	Up	gene_symbol:LSM2 description:Sm-like protein LSM2
AT2G44310	195.796	559.702	1.51531	1.33e-30	9.32e-29	Up	description:Calcium-binding EF-hand family protein
AT2G42910	435.384	922.651	1.0835	1.51e-30	1.05e-28	Up	gene_symbol:PRS4 description:Ribose-phosphate pyrophosphokinase 4
AT4G31700	2198.85	4866.48	1.14613	1.67e-30	1.16e-28	Up	gene_symbol:RPS6A description:40S ribosomal protein S6-1
AT2G19790	348.877	865.806	1.31132	2e-30	1.39e-28	Up	description:AP-4 complex subunit sigma
AT1G52760	449.281	1143.42	1.34766	2.18e-30	1.51e-28	Up	gene_symbol:CSE description:Caffeoylshikimate esterase
AT5G60620	302.585	738.533	1.28732	3.28e-30	2.25e-28	Up	gene_symbol:GPAT9 description:GPAT9
AT2G33855	145.703	592.475	2.02372	8.16e-30	5.45e-28	Up	description:At2g33855
AT1G09505	0.497115	1494.71	11.554	1.02e-29	6.77e-28	Up	-
AT1G75560	274.158	608.134	1.14938	1.14e-29	7.52e-28	Up	description:DNA-binding protein
AT4G14365	21.5531	149.524	2.79441	1.2e-29	7.86e-28	Up	gene_symbol:XBAT34 description:Putative E3 ubiquitin-protein ligase XBAT34
AT3G01420	1950.57	6394.7	1.71298	1.24e-29	8.12e-28	Up	gene_symbol:DOX1 description:Alpha-dioxygenase 1
AT1G67750	420.606	1313.15	1.64249	1.24e-29	8.12e-28	Up	description:Probable pectate lyase 5
AT1G19240	28.7407	172.445	2.58497	1.26e-29	8.22e-28	Up	description:T29M8.11
AT3G48720	119.782	391.373	1.70813	1.47e-29	9.53e-28	Up	description:DCF
AT3G60450	156.161	453.953	1.53951	1.51e-29	9.78e-28	Up	description:Phosphoglycerate mutase family protein
AT3G27380	658.667	1323.64	1.00689	1.96e-29	1.26e-27	Up	gene_symbol:SDH2-1 description:Succinate dehydrogenase [ubiquinone] iron-sulfur subunit 1, mitochondrial
AT1G08930	257.51	944.663	1.87517	2.63e-29	1.68e-27	Up	gene_symbol:ERD6 description:ERD6
AT3G60300	308.764	732.888	1.24709	2.85e-29	1.82e-27	Up	description:RWD domain-containing protein
AT2G30870	1487.28	3432.04	1.20639	2.98e-29	1.89e-27	Up	gene_symbol:GSTF10 description:Glutathione S-transferase F10
AT2G30140	175.259	476.146	1.44191	3.45e-29	2.18e-27	Up	gene_symbol:UGT87A2 description:UDP-glycosyltransferase 87A2
AT2G43620	19.163	159.352	3.05582	5.91e-29	3.68e-27	Up	description:Endochitinase At2g43620
AT4G18930	216.992	605.372	1.48018	6.59e-29	4.08e-27	Up	description:Cyclic phosphodiesterase
AT2G37600	284.279	626.332	1.13962	7e-29	4.32e-27	Up	gene_symbol:RPL36A description:60S ribosomal protein L36-1
AT2G17830	13.1399	112.85	3.10238	7.88e-29	4.84e-27	Up	description:At2g17830
AT1G54060	170.412	446.129	1.38844	9.19e-29	5.62e-27	Up	gene_symbol:ASIL1 description:Trihelix transcription factor ASIL1
AT1G42550	1073.89	2436.88	1.18219	1.08e-28	6.53e-27	Up	gene_symbol:PMI1 description:Protein PLASTID MOVEMENT IMPAIRED 1
AT4G36830	29.6968	165.592	2.47926	1.24e-28	7.51e-27	Up	gene_symbol:HOS3-1 description:GNS1/SUR4 membrane protein family
AT1G19050	74.6749	239.169	1.67934	1.28e-28	7.73e-27	Up	gene_symbol:ARR7 description:At1g19050
AT1G48440	315.086	758.21	1.26685	1.32e-28	7.97e-27	Up	description:At1g48440
AT1G77940	1146.62	2850.21	1.31368	1.54e-28	9.26e-27	Up	gene_symbol:RPL30B description:60S ribosomal protein L30-2
AT2G01100	252.73	633.366	1.32545	2.24e-28	1.33e-26	Up	description:AT2G01100 protein
AT1G77540	56.6184	220.16	1.95921	2.45e-28	1.45e-26	Up	description:Acetyltransferase At1g77540
AT1G80230	447.287	972.117	1.11993	2.58e-28	1.52e-26	Up	gene_symbol:COX5B-2 description:Cytochrome c oxidase subunit 5b-2, mitochondrial
AT3G44300	315.911	881.685	1.48075	3.73e-28	2.18e-26	Up	gene_symbol:NIT2 description:NIT2
AT3G07430	666.436	1707.64	1.35746	3.87e-28	2.26e-26	Up	gene_symbol:YLMG1-1 description:YlmG homolog protein 1-1, chloroplastic
AT3G17020	569.115	1175.17	1.04608	4.09e-28	2.38e-26	Up	description:AT3g17020/K14A17_14
AT3G58700	307.939	668.956	1.11926	4.1e-28	2.38e-26	Up	gene_symbol:RPL11B description:60S ribosomal protein L11-2
AT1G67350	319.895	864.62	1.43447	5.08e-28	2.92e-26	Up	description:At1g67350
AT1G76300	95.3109	293.718	1.62372	5.1e-28	2.93e-26	Up	gene_symbol:SMD3A description:Small nuclear ribonucleoprotein SmD3a
AT5G22120	183.289	537.368	1.55179	5.26e-28	3e-26	Up	description:At5g22100
AT3G61630	77.8619	263.348	1.75798	5.27e-28	3.01e-26	Up	gene_symbol:CRF6 description:CRF6
AT2G47420	196.414	528.742	1.42866	7.39e-28	4.2e-26	Up	gene_symbol:DIM1A description:rRNA adenine N(6)-methyltransferase
AT2G18390	94.7933	289.685	1.61163	7.67e-28	4.34e-26	Up	gene_symbol:ARL2 description:TTN5
AT1G47395	43.729	2554.47	5.86829	9.14e-28	5.12e-26	Up	description:At1g47390
AT1G17200	352.354	882.416	1.32443	9.69e-28	5.41e-26	Up	description:CASP-like protein
AT1G49140	349.921	720.199	1.04137	1.02e-27	5.69e-26	Up	description:NADH dehydrogenase [ubiquinone] 1 beta subcomplex subunit 10-A
AT5G58490	368.625	757.872	1.0398	1.56e-27	8.66e-26	Up	description:Cinnamoyl-CoA reductase-like protein
AT1G71730	223.673	501.851	1.16586	1.83e-27	1.01e-25	Up	description:F14O23.11 protein
AT2G21580	690.948	1504.51	1.12265	1.91e-27	1.05e-25	Up	gene_symbol:RPS25B description:40S ribosomal protein S25-2
AT3G50900	29.0119	158.074	2.44588	1.93e-27	1.06e-25	Up	description:At3g50900
AT3G16660	194.988	811.639	2.05746	1.96e-27	1.07e-25	Up	description:Pollen Ole e 1 allergen and extensin family protein
AT1G80620	211.933	580.76	1.45433	2.08e-27	1.14e-25	Up	description:S15/NS1, RNA-binding protein
AT3G16310	196.684	534.964	1.44356	2.33e-27	1.26e-25	Up	gene_symbol:NUP35 description:Nuclear pore complex protein NUP35
AT1G02170	193.694	494.299	1.3516	2.31e-27	1.26e-25	Up	gene_symbol:AMC1 description:MCP1b
AT2G19740	301.817	968.081	1.68145	2.53e-27	1.37e-25	Up	gene_symbol:RPL31A description:60S ribosomal protein L31-1
AT2G37690	158.335	419.259	1.40486	2.68e-27	1.45e-25	Up	description:Phosphoribosylaminoimidazole carboxylase like protein
AT4G15520	86.1884	266.417	1.62812	2.75e-27	1.48e-25	Up	description:OBP33pep like protein
AT2G28900	184.432	631.565	1.77584	3.03e-27	1.63e-25	Up	gene_symbol:OEP161 description:Outer envelope pore protein 16-1, chloroplastic
AT5G13780	270.961	908.209	1.74494	3.42e-27	1.83e-25	Up	gene_symbol:NAA10 description:N-terminal acetyltransferase A complex catalytic subunit NAA10
AT4G08280	272.917	596.166	1.12725	4.48e-27	2.39e-25	Up	description:Glutaredoxin-like protein
AT3G49800	283.696	611.092	1.10705	4.49e-27	2.39e-25	Up	description:AT3g49800/T16K5_150
AT3G13110	770.752	1728.97	1.16557	4.78e-27	2.54e-25	Up	gene_symbol:SAT3 description:Serine acetyltransferase 3, mitochondrial
AT4G29660	37.3211	156.737	2.07028	5.05e-27	2.68e-25	Up	gene_symbol:EMB2752 description:Uncharacterized protein At4g29660
AT4G27560	233.574	551.687	1.23997	7.65e-27	4.01e-25	Up	gene_symbol:UGT79B2 description:Glycosyltransferase
AT1G13610	17.4603	179.154	3.35905	7.85e-27	4.1e-25	Up	description:Alpha/beta-Hydrolases superfamily protein
AT4G11220	293.238	593.756	1.0178	8.02e-27	4.18e-25	Up	gene_symbol:RTNLB2 description:Reticulon-like protein B2
AT3G07220	130.136	346.517	1.41291	8.79e-27	4.56e-25	Up	gene_symbol:FHA2 description:FHA domain-containing protein FHA2
AT4G24220	758.528	1823.6	1.26551	9.98e-27	5.17e-25	Up	gene_symbol:VEP1 description:3-oxo-Delta(4,5)-steroid 5-beta-reductase
AT1G06200	289.391	630.281	1.12297	1e-26	5.18e-25	Up	description:Peptidase S24/S26A/S26B/S26C family protein
AT2G47380	35.0787	197.56	2.49362	1.15e-26	5.93e-25	Up	description:Probable cytochrome c oxidase subunit 5C-1
AT5G54740	0.182795	416.095	11.1525	1.4e-26	7.18e-25	Up	gene_symbol:SESA5 description:SESA5
AT1G14980	418.902	892.143	1.09066	1.55e-26	7.9e-25	Up	gene_symbol:CPN10 description:10 kDa chaperonin, mitochondrial
AT2G46800	530.278	1088.13	1.03703	1.63e-26	8.28e-25	Up	gene_symbol:MTP1 description:ZAT1
AT4G27150	0.182925	746.264	11.9942	2.02e-26	1.02e-24	Up	gene_symbol:AT2S2 description:SESA2
AT2G36460	709.866	1614.17	1.18517	2.98e-26	1.48e-24	Up	gene_symbol:FBA6 description:Fructose-bisphosphate aldolase 6, cytosolic
AT2G16600	1477.04	3034.21	1.03861	3.02e-26	1.5e-24	Up	gene_symbol:CYP19-1 description:Peptidyl-prolyl cis-trans isomerase
AT2G37330	48.4428	255.967	2.4016	3.8e-26	1.88e-24	Up	gene_symbol:ALS3 description:ALS3
AT5G14240	234.014	486.691	1.05641	4.82e-26	2.37e-24	Up	description:Thioredoxin superfamily protein
AT2G47970	313.459	674.681	1.10593	6.18e-26	3.02e-24	Up	description:NPL4-like protein 2
AT5G26880	168.983	524.059	1.63285	7.82e-26	3.8e-24	Up	gene_symbol:AGL26 description:AGL26
AT3G56070	217.664	524.937	1.27004	9.11e-26	4.41e-24	Up	gene_symbol:CYP19-3 description:Peptidyl-prolyl cis-trans isomerase CYP19-3
AT4G14800	330.188	683.519	1.04969	9.98e-26	4.78e-24	Up	gene_symbol:PBD2 description:Proteasome subunit beta type
AT3G28580	12.4409	106.359	3.09578	9.95e-26	4.78e-24	Up	description:AAA-ATPase At3g28580
AT5G17380	651.882	1663.16	1.35124	1.13e-25	5.37e-24	Up	gene_symbol:HACL description:2-hydroxyacyl-CoA lyase
AT3G55500	9.68587	155.454	4.00446	1.22e-25	5.8e-24	Up	gene_symbol:EXPA16 description:Expansin-A16
AT1G21310	2823.07	7533.41	1.41604	1.34e-25	6.3e-24	Up	gene_symbol:EXT3 description:Extensin-3
AT5G47810	52.0804	196.175	1.91333	1.71e-25	8.03e-24	Up	gene_symbol:PFK2 description:ATP-dependent 6-phosphofructokinase 2
AT4G26890	11.6558	101.671	3.1248	1.84e-25	8.61e-24	Up	gene_symbol:MAPKKK16 description:Mitogen-activated protein kinase kinase kinase 16
AT1G12200	210.385	561.945	1.4174	1.87e-25	8.75e-24	Up	description:Flavin-containing monooxygenase
AT2G20830	258.95	568.708	1.13502	2.07e-25	9.64e-24	Up	description:Folic acid binding / transferase
AT1G02520	110.907	382.177	1.7849	2.14e-25	9.95e-24	Up	gene_symbol:ABCB11 description:ABC transporter B family member 11
AT1G11480	458.545	936.092	1.02959	2.16e-25	1e-23	Up	description:At1g11480/T23J18_15
AT5G24460	251.421	542.51	1.10954	2.23e-25	1.03e-23	Up	description:RING-H2 zinc finger protein
AT2G02050	385.344	965.189	1.32466	2.57e-25	1.19e-23	Up	description:NADH dehydrogenase [ubiquinone] 1 beta subcomplex subunit 7
AT1G19110	572.011	1289.65	1.17286	3.04e-25	1.4e-23	Up	description:Inter-alpha-trypsin inhibitor heavy chain-like protein
AT4G04840	275.284	727.012	1.40106	3.69e-25	1.69e-23	Up	gene_symbol:MSRB6 description:MSRB6
AT5G53560	796.836	1973.43	1.30835	4.41e-25	2.02e-23	Up	gene_symbol:CYTB5-E description:CB5-E
AT4G15000	1790.17	4104.39	1.19707	4.65e-25	2.12e-23	Up	gene_symbol:RPL27C description:60S ribosomal protein L27
AT3G47850	98.826	291.334	1.55971	4.72e-25	2.15e-23	Up	description:tRNA (Ile)-lysidine synthase
AT2G35480	23.9727	138.408	2.52947	5.14e-25	2.34e-23	Up	description:Envelope glycoprotein
AT2G05075	24.0533	131.749	2.45348	5.88e-25	2.66e-23	Up	-
AT4G17870	393.07	804.719	1.0337	5.91e-25	2.67e-23	Up	gene_symbol:PYR1 description:Abscisic acid receptor PYR1
AT5G13730	203.146	479.698	1.23961	5.97e-25	2.69e-23	Up	gene_symbol:SIGD description:RNA polymerase sigma factor sigD, chloroplastic
AT4G14040	1796.1	3942.86	1.13437	6.2e-25	2.79e-23	Up	gene_symbol:SBP2 description:Selenium-binding protein 2
AT3G56970	16.3515	1558.69	6.57477	6.33e-25	2.84e-23	Up	gene_symbol:ORG2 description:Transcription factor ORG2
AT3G58470	78.3256	251.051	1.68043	6.74e-25	3.02e-23	Up	description:Protein-lysine N-methyltransferase At3g58470
AT4G27030	461.087	1166.56	1.33915	9.68e-25	4.32e-23	Up	gene_symbol:FAD4 description:FADA
AT2G33710	22.8694	164.319	2.845	1.08e-24	4.8e-23	Up	description:Integrase-type DNA-binding superfamily protein
AT5G20870	52.1171	187.553	1.84747	1.43e-24	6.34e-23	Up	description:O-Glycosyl hydrolases family 17 protein
AT5G51040	502.241	1008.32	1.00549	1.51e-24	6.64e-23	Up	description:Succinate dehydrogenase assembly factor
AT2G28190	529.495	1398.45	1.40114	1.56e-24	6.86e-23	Up	gene_symbol:CSD2 description:Superoxide dismutase [Cu-Zn] 2, chloroplastic
AT2G05520	1286.36	3266.56	1.34448	1.81e-24	7.89e-23	Up	gene_symbol:GRP3 description:Glycine-rich protein 3
AT5G15802	47.3105	185.901	1.9743	2.29e-24	9.97e-23	Up	description:Chaperone
AT4G02340	205.05	480.59	1.22883	2.32e-24	1.01e-22	Up	description:AT4g02340 protein
AT3G60080	288.298	639.929	1.15035	2.61e-24	1.13e-22	Up	description:At3g60080
AT1G48930	58.5765	220.379	1.91159	3.21e-24	1.38e-22	Up	gene_symbol:AtGH9C1 description:Endoglucanase 5
AT3G03780	5268.36	10673.1	1.01855	3.99e-24	1.71e-22	Up	gene_symbol:MS2 description:5-methyltetrahydropteroyltriglutamate--homocysteine methyltransferase 2
AT5G18110	322.858	646.268	1.00123	4.4e-24	1.88e-22	Up	gene_symbol:NCBP description:Eukaryotic translation initiation factor NCBP
AT1G26470	80.2103	239.764	1.57976	6.76e-24	2.88e-22	Up	description:Chromatin modification-like protein
AT2G28420	3.72465	84.6052	4.50557	6.76e-24	2.88e-22	Up	description:Expressed protein
AT1G74100	754.059	1544.18	1.03409	7.43e-24	3.15e-22	Up	gene_symbol:SOT16 description:Sulfotransferase
AT5G16470	390.459	845.534	1.11469	7.65e-24	3.23e-22	Up	description:At5g16470
AT2G26480	27.9367	147.322	2.39874	7.65e-24	3.23e-22	Up	gene_symbol:UGT76D1 description:UDP-glycosyltransferase 76D1
AT2G36530	6902.53	14079.3	1.02838	7.72e-24	3.25e-22	Up	gene_symbol:ENO2 description:LOS2
AT1G06073	27.5754	126.346	2.19592	7.93e-24	3.33e-22	Up	-
AT4G34590	191.226	457.17	1.25746	8.26e-24	3.47e-22	Up	gene_symbol:BZIP11 description:bZIP transcription factor 11
AT5G08620	174.998	394.964	1.17438	8.43e-24	3.53e-22	Up	gene_symbol:RH25 description:DEAD-box ATP-dependent RNA helicase 25
AT4G21110	292.434	590.432	1.01366	8.48e-24	3.54e-22	Up	description:At4g21110/F7J7_50
AT5G20020	1031.95	2139.23	1.05172	9.09e-24	3.79e-22	Up	gene_symbol:RAN2 description:GTP-binding nuclear protein
AT4G36250	593.136	1246.06	1.07094	9.99e-24	4.14e-22	Up	gene_symbol:ALDH3F1 description:Aldehyde dehydrogenase
AT2G27450	321.929	757.525	1.23455	1.42e-23	5.84e-22	Up	gene_symbol:CPA description:N-carbamoylputrescine amidase
AT2G21060	98.0217	371.125	1.92073	1.45e-23	5.96e-22	Up	gene_symbol:CSP4 description:GRP2B
AT1G06830	21.1174	184.894	3.13019	1.57e-23	6.42e-22	Up	gene_symbol:GRXS11 description:Monothiol glutaredoxin-S11
AT3G22630	141.274	382.116	1.43551	1.69e-23	6.91e-22	Up	gene_symbol:PBD1 description:Proteasome subunit beta type-2-A
AT1G71430	11.9492	87.0205	2.86444	1.88e-23	7.62e-22	Up	description:At1g71430
AT2G30750	29.8743	1355.71	5.504	2.26e-23	9.13e-22	Up	gene_symbol:CYP71A12 description:Cytochrome P450 71A12
AT3G07410	92.0095	246.874	1.42392	2.34e-23	9.44e-22	Up	gene_symbol:RABA5B description:Ras-related protein RABA5b
AT5G03285	52.7496	225.578	2.09639	2.35e-23	9.46e-22	Up	description:other RNA
AT2G42740	131.951	318.092	1.26944	2.38e-23	9.56e-22	Up	gene_symbol:RPL11A description:60S ribosomal protein L11-1
AT3G10720	455.44	1532.69	1.75073	2.68e-23	1.07e-21	Up	gene_symbol:PME25 description:Probable pectinesterase/pectinesterase inhibitor 25
AT2G29540	39.0604	164.299	2.07255	3.14e-23	1.25e-21	Up	gene_symbol:ATRPC14 description:RNApolymerase 14 kDa subunit
AT1G80120	13.47	100.475	2.89902	3.65e-23	1.45e-21	Up	description:Protein LURP-one-related 5
AT2G37410	357.095	941.67	1.39891	4.13e-23	1.63e-21	Up	gene_symbol:TIM17-2 description:Mitochondrial import inner membrane translocase subunit TIM17-2
AT4G34620	2739.91	6075.93	1.14898	5.24e-23	2.06e-21	Up	gene_symbol:RPS16-1 description:SSR16
AT4G34710	4391.96	10489.2	1.25597	5.62e-23	2.21e-21	Up	gene_symbol:ADC2 description:Arginine decarboxylase 2
AT5G60540	166.601	423.106	1.34462	7.24e-23	2.83e-21	Up	gene_symbol:PDX2 description:PDX2
AT3G24080	245.47	646.693	1.39753	7.46e-23	2.91e-21	Up	description:KRR1 family protein
AT3G19680	299.444	788.278	1.39642	7.58e-23	2.96e-21	Up	description:Uncharacterized protein At3g19680
AT1G71170	48.863	190.699	1.96448	7.72e-23	3.01e-21	Up	description:Probable 3-hydroxyisobutyrate dehydrogenase-like 2, mitochondrial
AT1G71100	84.7169	231.247	1.44872	8.61e-23	3.34e-21	Up	gene_symbol:RPI1 description:Probable ribose-5-phosphate isomerase 1
AT2G23690	28.303	125.71	2.15107	8.78e-23	3.4e-21	Up	description:HTH-type transcriptional regulator
AT3G07560	443.083	946.48	1.095	9.84e-23	3.79e-21	Up	gene_symbol:PEX13 description:Peroxisomal membrane protein 13
AT2G47690	268.775	608.651	1.17922	9.92e-23	3.82e-21	Up	description:NADH dehydrogenase [ubiquinone] iron-sulfur protein 5-A
AT5G08180	375.111	754.168	1.00757	1.15e-22	4.42e-21	Up	description:H/ACA ribonucleoprotein complex subunit 2-like protein
AT3G01350	24.3142	123.61	2.34592	1.21e-22	4.65e-21	Up	gene_symbol:NPF5.9 description:Protein NRT1/ PTR FAMILY 5.9
AT3G02610	8.74147	83.2453	3.25142	1.27e-22	4.86e-21	Up	description:Plant stearoyl-acyl-carrier desaturase family protein
AT1G27435	140.26	376.969	1.42634	1.28e-22	4.88e-21	Up	description:Uncharacterized protein At1g27435/F17L21.30
AT5G22330	178.638	405.445	1.18247	1.66e-22	6.3e-21	Up	gene_symbol:RIN1 description:RuvB-like protein 1
AT1G31320	82.2193	237	1.52734	1.67e-22	6.32e-21	Up	gene_symbol:LBD4 description:LOB domain-containing protein 4
AT3G58270	24.1554	129.407	2.4215	1.68e-22	6.36e-21	Up	description:MATH domain and coiled-coil domain-containing protein At3g58270
AT5G46840	254.27	532.446	1.06627	1.86e-22	7.04e-21	Up	description:At5g46840
AT1G55320	264.649	534.526	1.01418	1.87e-22	7.06e-21	Up	gene_symbol:AAE18 description:AAE18
AT4G12730	690.372	1683.77	1.28625	1.93e-22	7.26e-21	Up	gene_symbol:FLA2 description:Fasciclin-like arabinogalactan protein 2
AT3G18410	356.081	750.676	1.07598	2.02e-22	7.59e-21	Up	description:NADH dehydrogenase [ubiquinone] 1 beta subcomplex subunit 10-B
AT1G67940	137.408	373.698	1.4434	2.18e-22	8.16e-21	Up	gene_symbol:ABCI17 description:Sensitive to aluminum rhizotoxicity 1
AT1G05490	7.93053	80.1939	3.338	3.33e-22	1.24e-20	Up	gene_symbol:CLSY3 description:SNF2 domain-containing protein CLASSY 3
AT4G37420	0.994558	152.926	7.26456	3.34e-22	1.24e-20	Up	description:Glycosyltransferase
AT4G15770	153.525	484.945	1.65935	4.25e-22	1.57e-20	Up	description:60S ribosome subunit biogenesis protein NIP7 homolog
AT2G24180	403.867	1034.26	1.35664	4.81e-22	1.77e-20	Up	gene_symbol:CYP71B6 description:Cytochrome P450 71B6
AT5G67480	143.45	412.442	1.52364	5.19e-22	1.9e-20	Up	gene_symbol:BT4 description:BTB and TAZ domain protein 4
AT1G30040	17.6586	100.031	2.502	5.58e-22	2.04e-20	Up	gene_symbol:GA2OX2 description:Gibberellin 2-beta-dioxygenase 2
AT3G18910	36.2449	160.787	2.1493	5.77e-22	2.11e-20	Up	gene_symbol:ETP2 description:F-box protein ETP2
AT4G32240	185.087	493.361	1.41444	5.78e-22	2.11e-20	Up	description:At4g32240
AT3G59840	113.412	341.296	1.58945	6.11e-22	2.22e-20	Up	description:Allyl alcohol dehydrogenase-like protein
AT4G39200	1896.64	3848.93	1.02101	8.71e-22	3.14e-20	Up	gene_symbol:RPS25E description:40S ribosomal protein S25-4
AT3G22660	109.266	333.365	1.60925	9.09e-22	3.26e-20	Up	gene_symbol:EBP2 description:Probable rRNA-processing protein EBP2 homolog
AT4G29410	826.418	1952.8	1.2406	9.51e-22	3.41e-20	Up	gene_symbol:RPL28C description:60S ribosomal protein L28-2
AT5G02610	644.555	1318.77	1.03281	9.91e-22	3.55e-20	Up	description:Ribosomal L29 family protein
AT2G19730	1706.04	3464.39	1.02195	1.18e-21	4.22e-20	Up	gene_symbol:RPL28A description:60S ribosomal protein L28-1
AT1G64400	265.452	603.96	1.186	1.22e-21	4.33e-20	Up	gene_symbol:LACS3 description:Long chain acyl-CoA synthetase 3
AT5G58710	422.8	860.559	1.0253	1.34e-21	4.76e-20	Up	gene_symbol:CYP20-1 description:Peptidyl-prolyl cis-trans isomerase
AT5G65720	519.715	1175.11	1.177	1.35e-21	4.77e-20	Up	gene_symbol:NIFS1 description:Cysteine desulfurase, mitochondrial
AT3G52430	124.125	335.842	1.43599	1.35e-21	4.78e-20	Up	gene_symbol:PAD4 description:Lipase-like PAD4
AT3G13940	108.086	268.473	1.3126	1.49e-21	5.25e-20	Up	description:DNA binding / DNA-directed RNA polymerase
AT3G55730	68.6403	197.172	1.52233	1.75e-21	6.11e-20	Up	gene_symbol:MYB109 description:MYB transcription factor-like protein
AT3G57150	664.85	1391.29	1.06533	2.01e-21	6.98e-20	Up	gene_symbol:CBF5 description:Uncharacterized protein At3g57150 (Fragment)
AT5G52940	7.43346	111.085	3.90149	2.05e-21	7.13e-20	Up	description:Putative uncharacterized protein
AT4G02230	601.898	1456.63	1.27504	2.19e-21	7.6e-20	Up	gene_symbol:RPL19C description:60S ribosomal protein L19-3
AT1G67810	21.4738	146.555	2.7708	2.59e-21	8.97e-20	Up	gene_symbol:SUFE2 description:SufE-like protein 2, chloroplastic
AT3G01970	13.9066	87.3491	2.65103	2.6e-21	9e-20	Up	gene_symbol:WRKY45 description:Probable WRKY transcription factor 45
AT5G16750	203.811	420.879	1.04617	2.61e-21	9.01e-20	Up	gene_symbol:TOZ description:Transducin family protein / WD-40 repeat family protein
AT2G40475	203.982	470.602	1.20607	3.08e-21	1.06e-19	Up	description:Expressed protein
AT5G42150	150.283	329.546	1.1328	3.62e-21	1.24e-19	Up	description:Glutathione S-transferase family protein
AT5G60670	399.484	896.828	1.16669	3.69e-21	1.26e-19	Up	gene_symbol:RPL12C description:60S ribosomal protein L12-3
AT3G04720	598.184	1535.21	1.35977	4.41e-21	1.5e-19	Up	gene_symbol:HEL description:Hevein-like preproprotein
AT3G22100	9.97001	92.8989	3.22	4.45e-21	1.51e-19	Up	gene_symbol:BHLH117 description:Transcription factor bHLH117
AT1G74270	275.525	714.775	1.37531	5.11e-21	1.73e-19	Up	gene_symbol:RPL35AC description:60S ribosomal protein L35a-3
AT5G42830	46.8258	258.166	2.46292	5.16e-21	1.74e-19	Up	description:HXXXD-type acyl-transferase family protein
AT2G47485	45.9683	167.499	1.86544	5.16e-21	1.74e-19	Up	description:At2g47485
AT1G66680	253.404	512.788	1.01692	5.37e-21	1.8e-19	Up	gene_symbol:AR401 description:Protein-lysine N-methyltransferase At1g66680
AT5G07580	142.321	368.677	1.3732	6.8e-21	2.28e-19	Up	gene_symbol:ERF106 description:Ethylene-responsive transcription factor ERF106
AT2G19640	55.4864	175.491	1.66119	7.76e-21	2.59e-19	Up	gene_symbol:ASHR2 description:Histone-lysine N-methyltransferase ASHR2
AT1G66700	19.6695	162.235	3.04405	8.35e-21	2.78e-19	Up	gene_symbol:PXMT1 description:Paraxanthine methyltransferase 1
AT1G78020	555.613	1628.2	1.55113	8.52e-21	2.84e-19	Up	description:F28K19.24
AT1G07250	377.299	867.189	1.20064	1.16e-20	3.81e-19	Up	gene_symbol:UGT71C4 description:UDP-glycosyltransferase 71C4
AT5G09570	5.71989	70.2653	3.61875	1.38e-20	4.54e-19	Up	description:At5g09570
AT1G21110	109.339	317.52	1.53804	1.56e-20	5.1e-19	Up	gene_symbol:IGMT3 description:Indole glucosinolate O-methyltransferase 3
AT1G76060	15.4451	87.689	2.50524	1.67e-20	5.47e-19	Up	gene_symbol:EMB1793 description:At1g76060
AT3G58660	209.189	542.716	1.37539	1.7e-20	5.56e-19	Up	description:Ribosomal protein L1p/L10e family
AT3G03270	287.69	797.98	1.47184	1.75e-20	5.72e-19	Up	description:AT3G03270 protein
AT5G66860	221.095	465.895	1.07534	1.8e-20	5.87e-19	Up	description:Ribosomal protein L25/Gln-tRNA synthetase, anti-codon-binding domain-containing protein
AT1G04240	111.922	261.124	1.22224	2.09e-20	6.77e-19	Up	gene_symbol:SHY2 description:AUX/IAA transcriptional regulator family protein
AT4G23550	29.2313	145.594	2.31637	2.25e-20	7.29e-19	Up	gene_symbol:WRKY29 description:WRKY29
AT3G16420	2990.63	6184.52	1.04821	2.28e-20	7.37e-19	Up	gene_symbol:PBP1 description:PYK10-binding protein 1
AT4G14320	1053.46	2174.97	1.04586	2.35e-20	7.59e-19	Up	description:Zinc-binding ribosomal protein family protein
AT2G20940	49.9168	180.776	1.85661	2.75e-20	8.84e-19	Up	description:At2g20940
AT3G12050	273.56	628.138	1.19922	2.85e-20	9.11e-19	Up	description:Aha1 domain-containing protein
AT3G56360	854.242	2645.96	1.63107	2.96e-20	9.47e-19	Up	description:At3g56360
AT5G15880	117.696	337.295	1.51894	2.99e-20	9.53e-19	Up	description:At5g15880
AT5G67630	115.394	286.066	1.30978	3.37e-20	1.07e-18	Up	description:RuvB-like helicase
AT2G16700	123.965	309.264	1.3189	3.52e-20	1.12e-18	Up	gene_symbol:ADF5 description:ATADF5
AT5G63010	36.8575	134.221	1.86457	4.52e-20	1.43e-18	Up	description:Transducin/WD40 repeat-like superfamily protein
AT2G14247	38.9828	1303.35	5.06324	4.72e-20	1.49e-18	Up	description:Expressed protein
AT1G78380	2943.54	5974.61	1.02129	5.04e-20	1.58e-18	Up	gene_symbol:GSTU19 description:GSTU19
AT4G35630	210.686	501.955	1.25246	7.64e-20	2.37e-18	Up	gene_symbol:PSAT1 description:Phosphoserine aminotransferase 1, chloroplastic
AT5G27920	173.512	369.855	1.09192	8.15e-20	2.52e-18	Up	description:At5g27920
AT2G45200	189.399	409.468	1.11233	8.28e-20	2.55e-18	Up	gene_symbol:GOS12 description:Golgi SNAP receptor complex member 1-2
AT5G41190	261.517	562.205	1.10419	8.99e-20	2.77e-18	Up	description:RNA-binding NOB1-like protein
AT2G27550	92.0509	261.751	1.50769	1.15e-19	3.5e-18	Up	gene_symbol:CEN description:Protein CENTRORADIALIS-like
AT5G01340	194.443	415.126	1.0942	1.19e-19	3.64e-18	Up	gene_symbol:SFC1 description:Mitochondrial succinate-fumarate transporter 1
AT5G11260	163.984	379.451	1.21036	1.24e-19	3.78e-18	Up	gene_symbol:HY5 description:Basic-leucine zipper (bZIP) transcription factor family protein
AT3G25210	38.5532	141.431	1.87518	1.24e-19	3.78e-18	Up	description:Pentatricopeptide repeat-containing protein At3g25210, mitochondrial
AT5G49000	18.2067	100.663	2.467	1.28e-19	3.89e-18	Up	description:F-box/kelch-repeat protein At5g49000
AT5G58610	11.441	76.8145	2.74717	1.32e-19	4e-18	Up	description:Gb
AT4G31985	631.917	1405.14	1.1529	1.45e-19	4.38e-18	Up	gene_symbol:RPL39C description:60S ribosomal protein L39-1
AT2G21970	567.43	1358.89	1.25992	1.52e-19	4.58e-18	Up	gene_symbol:SEP2 description:SEP2
AT5G47830	52.6159	171.808	1.70723	1.57e-19	4.74e-18	Up	description:unknown protein; Has 35333 Blast hits to 34131 proteins in 2444 species: Archae - 798; Bacteria - 22429; Metazoa - 974; Fungi - 991; Plants - 531; Viruses - 0; Other Eukaryotes - 9610 (source: NCBI BLink).
AT3G23880	69.3366	203.047	1.55012	2e-19	5.97e-18	Up	description:F-box/kelch-repeat protein At3g23880
AT5G59030	327.832	681.791	1.05637	2.02e-19	6.04e-18	Up	gene_symbol:COPT1 description:Copper transporter 1
AT4G39880	212.328	477.869	1.17032	2.04e-19	6.08e-18	Up	description:At4g39880
AT5G07000	64.9204	181.844	1.48596	2.52e-19	7.49e-18	Up	gene_symbol:SOT14 description:Cytosolic sulfotransferase 14
AT3G49910	2013.04	4436.7	1.14011	2.57e-19	7.61e-18	Up	gene_symbol:RPL26A description:60S ribosomal protein L26-1
AT4G20240	106.668	263.799	1.30631	2.74e-19	8.09e-18	Up	gene_symbol:CYP71A27 description:cytochrome P450, family 71, subfamily A, polypeptide 27
AT5G12240	148.497	339.796	1.19424	3.24e-19	9.52e-18	Up	description:At5g12240
AT4G25890	269.502	585.284	1.11884	3.48e-19	1.02e-17	Up	gene_symbol:RPP3A description:60S acidic ribosomal protein P3-1
AT5G52220	14.4384	80.7243	2.48309	3.86e-19	1.13e-17	Up	description:Chromosome transmission fidelity-like protein
AT5G01250	52.1306	167.035	1.67995	4.7e-19	1.37e-17	Up	description:Alpha 1,4-glycosyltransferase family protein
AT1G56200	379.767	1251.24	1.72017	5.02e-19	1.45e-17	Up	gene_symbol:emb1303 description:EMB1303
AT2G34690	234.903	546.307	1.21765	5.19e-19	1.5e-17	Up	gene_symbol:ACD11 description:Accelerated cell death 11
AT3G03100	410.237	980.295	1.25676	6.05e-19	1.74e-17	Up	description:NADH dehydrogenase [ubiquinone] 1 alpha subcomplex subunit 12
AT2G24103	12.9605	87.9905	2.76322	6.07e-19	1.75e-17	Up	-
AT3G59650	73.2527	193.709	1.40294	6.34e-19	1.82e-17	Up	description:Mitochondrial ribosomal protein L51/S25/CI-B8 family protein
AT1G67250	163.141	378.212	1.21307	6.93e-19	1.98e-17	Up	description:At1g67250
AT1G03220	1391.33	2958.81	1.08856	7.19e-19	2.06e-17	Up	description:Eukaryotic aspartyl protease family protein
AT5G53045	51.8643	165.62	1.67506	7.62e-19	2.18e-17	Up	description:At5g53043
AT2G14210	79.396	776.439	3.28973	8.64e-19	2.46e-17	Up	gene_symbol:ANR1 description:AGAMOUS-like 44
AT2G28740	156.552	424.294	1.43842	1.06e-18	3e-17	Up	gene_symbol:HIS4 description:Histone H4
AT3G42800	81.0444	292.134	1.84984	1.07e-18	3.04e-17	Up	description:Protein BIG GRAIN 1-like C
AT1G29260	174.756	370.286	1.0833	1.39e-18	3.91e-17	Up	gene_symbol:PEX7 description:Peroxisome biogenesis protein 7
AT3G26210	48.1555	166.912	1.79332	1.4e-18	3.92e-17	Up	gene_symbol:CYP71B23 description:Cytochrome P450 71B23
AT3G15357	32.3158	133.639	2.04803	1.5e-18	4.19e-17	Up	description:At3g15357
AT3G13150	57.5233	176.169	1.61474	1.51e-18	4.21e-17	Up	description:Pentatricopeptide repeat-containing protein At3g13150
AT5G51550	371.709	807.553	1.11938	1.54e-18	4.31e-17	Up	gene_symbol:EXL3 description:Protein EXORDIUM-like 3
AT5G23220	56.2455	197.281	1.81044	1.71e-18	4.76e-17	Up	gene_symbol:NIC3 description:Nicotinamidase 3
AT2G47520	7.71555	73.16	3.24521	1.73e-18	4.81e-17	Up	gene_symbol:ERF071 description:Ethylene-responsive transcription factor ERF071
AT1G53560	131.49	330.043	1.3277	1.92e-18	5.31e-17	Up	description:At1g53560
AT2G32020	18.3462	106.152	2.53258	2.05e-18	5.65e-17	Up	description:Acyl-CoA N-acyltransferases (NAT) superfamily protein
AT5G10760	11.467	127.022	3.46952	2.08e-18	5.72e-17	Up	gene_symbol:AED1 description:Aspartyl protease AED1
AT2G40480	170.683	374.695	1.1344	2.2e-18	6.04e-17	Up	description:WEB family protein At2g40480
AT4G31930	32.4155	118.115	1.86543	2.36e-18	6.43e-17	Up	description:AT4g31930/F10N7_260
AT5G13170	850.898	2231.45	1.39093	2.37e-18	6.46e-17	Up	gene_symbol:SWEET15 description:Bidirectional sugar transporter SWEET15
AT5G63760	94.0191	233.479	1.31227	2.81e-18	7.62e-17	Up	gene_symbol:ARI15 description:Probable E3 ubiquitin-protein ligase ARI15
AT5G57370	114.238	270.683	1.24456	2.97e-18	8.01e-17	Up	description:U4/U6.U5 small nuclear ribonucleoprotein
AT2G15220	25.8571	157.875	2.61015	2.97e-18	8.01e-17	Up	description:At2g15220/F15A23.4
AT4G08850	425.892	1032.95	1.27821	3e-18	8.08e-17	Up	gene_symbol:MIK2 description:MDIS1-interacting receptor like kinase 2
AT1G02360	97.6691	355.776	1.86499	3.61e-18	9.68e-17	Up	description:Chitinase family protein
AT1G65870	61.2552	200.797	1.71284	3.89e-18	1.04e-16	Up	gene_symbol:DIR21 description:Dirigent protein 21
AT2G46535	89.019	214.356	1.26782	4.15e-18	1.11e-16	Up	description:Uncharacterized protein At2g46535
AT4G37090	92.5708	300.476	1.69862	5.04e-18	1.34e-16	Up	description:UDP-N-acetylmuramoyl-L-alanyl-D-glutamate-2, 6-diaminopimelate ligase
AT3G47610	155.753	334.13	1.10115	5.28e-18	1.4e-16	Up	description:Transcription regulator/ zinc ion binding protein
AT4G38150	34.7991	125.378	1.84916	5.76e-18	1.53e-16	Up	description:Pentatricopeptide repeat-containing protein At4g38150
AT4G16450	628.791	1284.3	1.03033	6.09e-18	1.61e-16	Up	description:At4g16450
AT1G14540	13.916	152.826	3.45708	7.12e-18	1.87e-16	Up	gene_symbol:PER4 description:Peroxidase
AT1G70890	472.064	1025.76	1.11964	7.14e-18	1.88e-16	Up	gene_symbol:MLP43 description:MLP-like protein 43
AT1G63750	57.5439	190.787	1.72923	7.5e-18	1.97e-16	Up	description:Disease resistance protein (TIR-NBS-LRR class) family
AT5G41270	28.8587	109.23	1.92029	8e-18	2.09e-16	Up	description:At5g41270
AT5G38910	7.94835	499.823	5.97462	9.46e-18	2.47e-16	Up	description:Putative germin-like protein subfamily 1 member 9
AT1G60870	307.316	639.803	1.0579	9.94e-18	2.59e-16	Up	gene_symbol:MEE9 description:Maternal effect embryo arrest 9
AT1G65520	34.0026	126.975	1.90083	1e-17	2.6e-16	Up	gene_symbol:ECI1 description:Enoyl-CoA delta isomerase 1, peroxisomal
AT1G16000	57.6443	194.49	1.75445	1.03e-17	2.67e-16	Up	description:GAG1At protein
AT3G04880	121.162	288.943	1.25384	1.06e-17	2.75e-16	Up	gene_symbol:DRT102 description:DNA damage-repair/toleration protein DRT102
AT3G24030	121.463	379.268	1.6427	1.24e-17	3.19e-16	Up	gene_symbol:THIM description:Hydroxyethylthiazole kinase
AT5G64060	19.8277	93.7997	2.24207	1.28e-17	3.29e-16	Up	gene_symbol:anac103 description:NAC domain containing protein 103
AT5G01350	333.669	680.858	1.02894	1.28e-17	3.3e-16	Up	description:AT5g01350/T10O8_60
AT2G27402	245.766	573.393	1.22224	1.33e-17	3.42e-16	Up	description:At2g27402
AT1G02920	170.776	2432.64	3.83234	1.45e-17	3.72e-16	Up	gene_symbol:GSTF7 description:Glutathione S-transferase F7
AT1G31280	156.708	374.096	1.25533	1.55e-17	3.97e-16	Up	gene_symbol:AGO2 description:Protein argonaute 2
AT1G22530	284.159	753.675	1.40724	1.86e-17	4.75e-16	Up	gene_symbol:PATL2 description:Patellin-2
AT5G65420	40.0561	176.665	2.14092	2.11e-17	5.38e-16	Up	gene_symbol:CYCD4;1 description:CYCLIN D41
AT1G12140	235.841	476.707	1.01529	2.35e-17	5.95e-16	Up	gene_symbol:FMOGS-OX5 description:Flavin-containing monooxygenase FMO GS-OX5
AT1G29850	226.789	547.348	1.27111	2.63e-17	6.65e-16	Up	description:double-stranded DNA-binding family protein
AT2G40510	507.546	1016.77	1.00239	2.95e-17	7.43e-16	Up	gene_symbol:RPS26B description:40S ribosomal protein S26
AT5G07990	226.022	737.682	1.70654	3.15e-17	7.91e-16	Up	gene_symbol:CYP75B1 description:TT7
AT5G09770	178.114	378.023	1.08568	3.17e-17	7.95e-16	Up	description:At5g09770
AT5G17800	36.7386	128.034	1.80116	3.24e-17	8.11e-16	Up	gene_symbol:MYB56 description:Transcription factor MYB56
AT1G31350	96.5816	234.535	1.27998	3.31e-17	8.27e-16	Up	gene_symbol:KUF1 description:KAR-UP F-box 1
AT3G15000	552.657	1196.07	1.11385	3.42e-17	8.53e-16	Up	gene_symbol:MORF8 description:Multiple organellar RNA editing factor 8, chloroplastic/mitochondrial
AT1G05060	93.1064	246.133	1.40248	3.53e-17	8.81e-16	Up	description:At1g05060
AT1G52070	121.706	346.962	1.51138	3.64e-17	9.07e-16	Up	gene_symbol:JAL10 description:Jacalin-related lectin 10
AT1G78190	21.6797	91.5359	2.07799	3.75e-17	9.3e-16	Up	gene_symbol:TRM112B description:Multifunctional methyltransferase subunit TRM112-like protein At1g78190
AT5G65880	50.2295	165.424	1.71956	3.81e-17	9.43e-16	Up	description:At5g65880
AT2G12462	132.825	310.797	1.22645	3.86e-17	9.53e-16	Up	description:Sterile alpha motif (SAM) domain protein
AT5G53230	1.48753	64.1171	5.42972	4.17e-17	1.03e-15	Up	description:Putative uncharacterized protein
AT1G76010	886.432	1822.88	1.04014	4.27e-17	1.05e-15	Up	description:Alba DNA/RNA-binding protein
AT1G26665	94.9279	223.034	1.23236	4.25e-17	1.05e-15	Up	description:Mediator complex, subunit Med10
AT2G01710	128.849	279.698	1.11819	4.73e-17	1.16e-15	Up	description:Chaperone DnaJ-domain superfamily protein
AT3G24300	273.997	560.973	1.03377	5.7e-17	1.39e-15	Up	gene_symbol:AMT1-3 description:Ammonium transporter 1 member 3
AT1G26420	2.98818	62.3567	4.38321	6.17e-17	1.5e-15	Up	gene_symbol:FOX5 description:Berberine bridge enzyme-like 7
AT2G46690	166.946	424.918	1.3478	6.75e-17	1.64e-15	Up	gene_symbol:SAUR32 description:Auxin-responsive protein SAUR32
AT5G55920	262.404	526.948	1.00587	7.69e-17	1.86e-15	Up	gene_symbol:OLI2 description:Nucleolar protein-like
AT3G53020	1511.32	3197.04	1.08092	7.75e-17	1.88e-15	Up	gene_symbol:RPL24B description:60S ribosomal protein L24-2
AT1G77030	180.071	391.595	1.12079	8e-17	1.93e-15	Up	gene_symbol:RH29 description:Putative DEAD-box ATP-dependent RNA helicase 29
AT1G26740	58.9368	183.714	1.64022	8.58e-17	2.07e-15	Up	description:At1g26740/T24P13_11
AT3G22310	232.419	529.188	1.18706	8.67e-17	2.09e-15	Up	gene_symbol:RH9 description:DEAD-box ATP-dependent RNA helicase 9
AT3G05000	115.42	271.032	1.23156	8.85e-17	2.13e-15	Up	description:Transport protein particle (TRAPP) component
AT1G14300	72.7425	192.303	1.40251	9e-17	2.16e-15	Up	description:ARM repeat superfamily protein
AT4G15800	227.355	582.615	1.3576	1.06e-16	2.53e-15	Up	gene_symbol:RALFL33 description:Protein RALF-like 33
AT5G65250	147.648	312.318	1.08085	1.07e-16	2.56e-15	Up	description:Transmembrane protein
AT5G04910	122.218	273.503	1.1621	1.21e-16	2.88e-15	Up	description:DNA repair REX1-B protein
AT5G55200	105.331	253.555	1.26736	1.23e-16	2.93e-15	Up	gene_symbol:Mge1 description:GrpE protein homolog 1, mitochondrial
AT2G03350	183.896	403.866	1.13498	1.3e-16	3.11e-15	Up	description:At2g03350
AT1G65690	101.506	272.679	1.42564	1.32e-16	3.15e-15	Up	gene_symbol:NHL6 description:NDR1/HIN1-like protein 6
AT3G63160	730.788	3416.39	2.22495	1.39e-16	3.3e-15	Up	description:AT3g63160/F16M2_10
AT4G04990	6.44154	75.4559	3.55016	1.43e-16	3.38e-15	Up	description:AT4g04990 protein
AT5G47090	79.9306	198.912	1.31531	1.46e-16	3.44e-15	Up	description:AT5g47090/K14A3_4
AT3G01490	193.219	524.615	1.44102	1.5e-16	3.53e-15	Up	description:AT3g01490/F4P13_4
AT4G22310	375.395	797.154	1.08645	1.59e-16	3.74e-15	Up	gene_symbol:MPC4 description:Mitochondrial pyruvate carrier
AT3G06790	131.594	306.098	1.2179	1.69e-16	3.95e-15	Up	gene_symbol:MORF3 description:Multiple organellar RNA editing factor 3, mitochondrial
AT4G16330	203.879	524.196	1.36239	1.71e-16	4e-15	Up	description:2-oxoglutarate (2OG) and Fe(II)-dependent oxygenase superfamily protein
AT1G58320	2.23859	80.3579	5.16578	1.76e-16	4.11e-15	Up	gene_symbol:PCR9 description:Protein PLANT CADMIUM RESISTANCE 9
AT3G06610	182.371	408.598	1.16381	1.83e-16	4.26e-15	Up	description:DNA-binding enhancer protein-like protein
AT3G62580	213.677	437.481	1.03379	1.83e-16	4.27e-15	Up	description:Late embryogenesis abundant protein (LEA) family protein
AT4G16380	692.812	1550.88	1.16255	2.03e-16	4.69e-15	Up	description:Heavy metal transport/detoxification superfamily protein
AT1G09290	58.7061	156.265	1.41241	2.07e-16	4.78e-15	Up	description:Uncharacterized protein At1g09290 (Fragment)
AT5G39580	40.9939	205.831	2.32798	2.12e-16	4.9e-15	Up	gene_symbol:PER62 description:Peroxidase 62
AT5G62480	66.5898	487.482	2.87198	2.23e-16	5.13e-15	Up	gene_symbol:GSTU9 description:Glutathione S-transferase U9
AT1G07090	84.0813	196.996	1.22831	2.52e-16	5.79e-15	Up	gene_symbol:LSH6 description:LSH6
AT5G05480	63.7351	169.204	1.4086	2.75e-16	6.28e-15	Up	description:At5g05480/MOP10_2
AT1G23205	273.72	596.463	1.12373	2.81e-16	6.42e-15	Up	description:At1g23205
AT5G11000	191.901	396.917	1.04847	2.94e-16	6.69e-15	Up	description:AT5g11000/T30N20_270
AT1G69900	25.7707	119.078	2.20811	3.2e-16	7.26e-15	Up	description:Actin cross-linking protein
AT1G75945	0.182765	70.457	8.59061	3.29e-16	7.45e-15	Up	-
AT3G27280	134.482	328.721	1.28945	3.38e-16	7.63e-15	Up	gene_symbol:PHB4 description:Prohibitin-4, mitochondrial
AT2G37750	56.9252	162.448	1.51284	3.4e-16	7.67e-15	Up	description:Expressed protein
AT1G54570	225.375	456.642	1.01874	3.72e-16	8.38e-15	Up	description:Acyltransferase-like protein At1g54570, chloroplastic
AT2G31410	342.711	710.522	1.05188	4.04e-16	9.08e-15	Up	description:Coiled-coil protein
AT1G72430	298.049	734.675	1.30156	4.11e-16	9.21e-15	Up	gene_symbol:SAUR78 description:Auxin-responsive protein SAUR78
AT2G04845	44.6151	135.19	1.59938	4.45e-16	9.97e-15	Up	description:Acyl-CoA N-acyltransferases (NAT) superfamily protein
AT5G57900	167.799	361.534	1.1074	4.95e-16	1.11e-14	Up	gene_symbol:SKIP1 description:F-box protein SKIP1
AT5G47870	295.587	596.259	1.01235	4.97e-16	1.11e-14	Up	gene_symbol:RAD52-2 description:DNA repair RAD52-like protein 2, chloroplastic
AT3G61830	179.993	406.217	1.17431	5.49e-16	1.22e-14	Up	gene_symbol:ARF18 description:Auxin response factor 18
AT1G64190	424.7	954.291	1.16798	5.52e-16	1.23e-14	Up	description:6-phosphogluconate dehydrogenase, decarboxylating 1, chloroplastic
AT1G44170	340.442	688.278	1.01558	6.14e-16	1.36e-14	Up	gene_symbol:ALDH3H1 description:Aldehyde dehydrogenase family 3 member H1
AT5G61770	139.245	292.831	1.07245	6.35e-16	1.4e-14	Up	gene_symbol:PPAN description:Peter Pan-like protein
AT3G62810	166.26	343.502	1.04688	6.71e-16	1.48e-14	Up	description:At3g62810
AT4G10750	103.892	274.024	1.39922	8.45e-16	1.85e-14	Up	description:Phosphoenolpyruvate carboxylase family protein
AT1G12020	56.2693	162.383	1.52898	8.68e-16	1.9e-14	Up	description:F12F1.11
AT1G10140	48.4516	148.057	1.61153	9.16e-16	2e-14	Up	description:At1g10140
AT5G05450	169.928	368.111	1.11522	9.21e-16	2.01e-14	Up	gene_symbol:RH18 description:DEAD-box ATP-dependent RNA helicase 18
AT3G47480	6.72662	59.7121	3.15007	9.27e-16	2.02e-14	Up	gene_symbol:CML47 description:Probable calcium-binding protein CML47
AT3G17210	398.458	913.611	1.19715	9.69e-16	2.11e-14	Up	gene_symbol:HS1 description:Stress-response A/B barrel domain-containing protein HS1
AT5G20600	160.41	337.101	1.07142	1.29e-15	2.78e-14	Up	description:AT5g20600/F7C8_190
AT1G23280	158.84	346.24	1.1242	1.35e-15	2.91e-14	Up	description:Protein MAK16 homolog
AT1G61740	502.739	1038.6	1.04676	1.41e-15	3.04e-14	Up	description:Sulfite exporter TauE/SafE family protein 2
AT2G32720	188.673	403.7	1.09739	1.45e-15	3.12e-14	Up	gene_symbol:CYTB5-B description:CYTB5-D
AT5G55270	2.48564	51.446	4.37137	1.49e-15	3.2e-14	Up	description:Putative uncharacterized protein
AT3G52220	134.389	395.898	1.55872	1.5e-15	3.23e-14	Up	description:At3g52220
AT5G16060	58.8767	170.888	1.53728	1.56e-15	3.34e-14	Up	description:At5g16060
AT1G49990	24.1031	91.3752	1.92258	1.62e-15	3.46e-14	Up	description:F-box protein At1g49990
AT4G26120	11.895	67.6356	2.50742	1.65e-15	3.52e-14	Up	description:Ankyrin repeat family protein / BTB/POZ domain-containing protein
AT1G18880	143.52	302.119	1.07386	1.74e-15	3.71e-14	Up	gene_symbol:NPF2.9 description:Protein NRT1/ PTR FAMILY 2.9
AT5G54100	150.577	449.107	1.57656	2.05e-15	4.33e-14	Up	description:At5g54100
AT5G55140	142.495	308.258	1.11322	2.08e-15	4.4e-14	Up	description:At5g55140
AT5G22080	232.936	468.631	1.00852	2.12e-15	4.46e-14	Up	description:Chaperone DnaJ-domain superfamily protein
AT1G10960	2928.87	6466.23	1.14258	2.14e-15	4.5e-14	Up	gene_symbol:FD1 description:Ferredoxin-1, chloroplastic
AT4G40042	58.9343	155.938	1.4038	2.38e-15	4.99e-14	Up	description:At4g40042
AT2G44790	552.563	1191.62	1.10872	2.49e-15	5.22e-14	Up	gene_symbol:UCC2 description:Uclacyanin-2
AT4G37910	1252.73	2608.7	1.05826	2.76e-15	5.77e-14	Up	gene_symbol:HSP70-9 description:Heat shock 70 kDa protein 9, mitochondrial
AT3G02700	94.9545	241.453	1.34643	2.88e-15	6e-14	Up	description:At3g02700
AT4G08555	8.68793	72.1501	3.05392	3.06e-15	6.37e-14	Up	description:At4g08555
AT3G06445	5.49666	57.8792	3.39642	3.2e-15	6.63e-14	Up	-
AT3G12630	721.643	1484.52	1.04064	3.42e-15	7.08e-14	Up	gene_symbol:SAP5 description:Zinc finger A20 and AN1 domain-containing stress-associated protein 5
AT3G46900	178.953	440.954	1.30105	3.46e-15	7.15e-14	Up	gene_symbol:COPT2 description:COPT2
AT1G17120	165.664	338.533	1.03104	3.71e-15	7.65e-14	Up	gene_symbol:CAT8 description:Cationic amino acid transporter 8, vacuolar
AT5G54710	72.3069	218.077	1.59263	4.68e-15	9.6e-14	Up	description:Ankyrin repeat family protein
AT1G41880	519.724	1334.1	1.36005	4.93e-15	1.01e-13	Up	gene_symbol:RPL35AB description:60S ribosomal protein L35a-2
AT5G15970	607.499	1671.98	1.4606	5.67e-15	1.15e-13	Up	gene_symbol:KIN2 description:KIN2
AT1G68450	4.97262	65.1062	3.71072	5.73e-15	1.16e-13	Up	gene_symbol:VQ8 description:VQ motif-containing protein 8, chloroplastic
AT5G60700	162.768	327.155	1.00716	6.28e-15	1.27e-13	Up	description:Glycosyltransferase family protein 2
AT2G42540	334.006	988.302	1.56508	6.77e-15	1.36e-13	Up	gene_symbol:COR15A description:Protein COLD-REGULATED 15A, chloroplastic
AT1G77200	18.9294	88.2856	2.22155	6.91e-15	1.39e-13	Up	gene_symbol:ERF037 description:Ethylene-responsive transcription factor ERF037
AT1G80550	96.5982	214.375	1.15007	7.36e-15	1.48e-13	Up	description:Pentatricopeptide repeat-containing protein At1g80550, mitochondrial
AT5G22100	87.2742	217.326	1.31623	8.08e-15	1.61e-13	Up	description:RNA 3'-terminal phosphate cyclase-like protein
AT3G10210	61.9696	176.519	1.51019	8.6e-15	1.71e-13	Up	description:AT3g10210/F14P13_19
AT3G05120	164.512	439.766	1.41854	9.07e-15	1.8e-13	Up	gene_symbol:GID1A description:GID1A
AT1G48300	1448.35	2905.18	1.00421	9.29e-15	1.84e-13	Up	description:unknown protein; FUNCTIONS IN: molecular_function unknown; INVOLVED IN: biological_process unknown; LOCATED IN: endomembrane system; EXPRESSED IN: 24 plant structures; EXPRESSED DURING: 15 growth stages; Has 96 Blast hits to 87 proteins in 37
AT2G38860	396.617	908.496	1.19573	9.34e-15	1.85e-13	Up	gene_symbol:DJ1E description:DJ-1 protein homolog E
AT4G05380	0.301418	82.3332	8.09356	9.43e-15	1.87e-13	Up	description:P-loop containing nucleoside triphosphate hydrolases superfamily protein
AT2G35555	0.745498	81.3106	6.7691	9.74e-15	1.93e-13	Up	description:Serpin
AT2G38250	7.44279	68.0187	3.19202	9.89e-15	1.95e-13	Up	gene_symbol:GT-3B description:Trihelix transcription factor GT-3b
AT4G30840	46.7062	134.996	1.53123	1.03e-14	2.04e-13	Up	gene_symbol:NUP43 description:Nuclear pore complex protein NUP43
AT2G36620	910.481	2263.65	1.31395	1.06e-14	2.08e-13	Up	gene_symbol:RPL24A description:60S ribosomal protein L24-1
AT4G26670	89.5084	201.875	1.17337	1.1e-14	2.15e-13	Up	gene_symbol:TIM22-2 description:Mitochondrial import inner membrane translocase subunit TIM22-2
AT1G75230	102.971	222.202	1.10963	1.12e-14	2.19e-13	Up	description:DNA glycosylase superfamily protein
AT1G14060	54.0861	226.887	2.06864	1.12e-14	2.2e-13	Up	description:F7A19.14 protein
AT1G15250	66.2101	224.733	1.76309	1.2e-14	2.34e-13	Up	gene_symbol:RPL37A description:60S ribosomal protein L37-1
AT1G22150	22.6033	114.436	2.33994	1.2e-14	2.35e-13	Up	gene_symbol:SULTR1;3 description:Sulfate transporter 1.3
AT5G19875	90.7223	223.774	1.30251	1.22e-14	2.37e-13	Up	description:At5g19875
AT1G28660	61.3574	183.66	1.58173	1.23e-14	2.39e-13	Up	description:GDSL esterase/lipase At1g28660
AT3G50690	199.997	401.283	1.00464	1.33e-14	2.58e-13	Up	description:Acidic leucine-rich nuclear phosphoprotein 32-related protein
AT4G26230	103.241	381.041	1.88394	1.34e-14	2.61e-13	Up	gene_symbol:RPL31B description:Putative ribosomal protein
AT3G07720	329.527	780.795	1.24455	1.36e-14	2.64e-13	Up	description:AT3g07720/F17A17_6
AT5G24090	52.4579	174.789	1.73638	1.44e-14	2.78e-13	Up	gene_symbol:CHIB1 description:Acidic endochitinase
AT1G71750	37.5586	109.553	1.54442	1.61e-14	3.1e-13	Up	gene_symbol:HGPT description:Hypoxanthine-guanine phosphoribosyltransferase
AT4G22960	7.21608	58.217	3.01215	1.62e-14	3.12e-13	Up	description:Protein of unknown function (DUF544)
AT5G19300	64.791	172.405	1.41194	1.62e-14	3.12e-13	Up	description:At5g19300
AT1G60730	294.025	608.317	1.04888	1.84e-14	3.53e-13	Up	description:NAD(P)-linked oxidoreductase superfamily protein
AT4G33640	48.469	156.717	1.69303	1.88e-14	3.61e-13	Up	description:unknown protein; Has 30201 Blast hits to 17322 proteins in 780 species: Archae - 12; Bacteria - 1396; Metazoa - 17338; Fungi - 3422; Plants - 5037; Viruses - 0; Other Eukaryotes - 2996 (source: NCBI BLink).
AT3G44720	603.792	1293.09	1.0987	1.88e-14	3.61e-13	Up	gene_symbol:ADT4 description:Arogenate dehydratase 4, chloroplastic
AT1G58100	188.797	385.614	1.03033	1.92e-14	3.68e-13	Up	gene_symbol:TCP8 description:Transcription factor TCP8
AT5G13890	93.3858	206.422	1.14432	1.99e-14	3.81e-13	Up	description:At5g13890
AT1G09815	87.5016	209.265	1.25795	2.02e-14	3.85e-13	Up	gene_symbol:POLD4 description:POLD4
AT1G24575	34.7422	158.449	2.18925	2.03e-14	3.87e-13	Up	description:At1g24575
AT1G78320	29.7565	96.1678	1.69235	2.36e-14	4.47e-13	Up	gene_symbol:GSTU23 description:Glutathione S-transferase U23
AT2G30250	83.7791	249.864	1.57648	2.37e-14	4.49e-13	Up	gene_symbol:WRKY25 description:Probable WRKY transcription factor 25
AT2G46495	7.23774	59.9662	3.05054	2.53e-14	4.77e-13	Up	gene_symbol:ATL21A description:Putative RING-H2 finger protein ATL21A
AT3G57140	65.2428	161.86	1.31085	2.54e-14	4.79e-13	Up	gene_symbol:SDP1L description:Triacylglycerol lipase SDP1L
AT1G71740	24.6109	99.9054	2.02127	2.55e-14	4.8e-13	Up	description:F14O23.12
AT5G40010	10.8944	66.7735	2.61569	2.75e-14	5.18e-13	Up	gene_symbol:AATP1 description:AAA-ATPase ASD, mitochondrial
AT3G06270	115.252	281.875	1.29027	3.34e-14	6.25e-13	Up	description:Probable protein phosphatase 2C 35
AT5G24840	60.7228	147.061	1.27611	3.38e-14	6.32e-13	Up	description:tRNA (guanine-N(7)-)-methyltransferase
AT3G26830	77.1028	697.648	3.17764	3.43e-14	6.41e-13	Up	gene_symbol:CYP71B15 description:Bifunctional dihydrocamalexate synthase/camalexin synthase
AT5G07010	36.6648	131.82	1.84611	3.56e-14	6.63e-13	Up	gene_symbol:SOT15 description:Cytosolic sulfotransferase 15
AT1G14680	8.67497	70.2891	3.01837	3.77e-14	7e-13	Up	description:Early endosome antigen
AT4G17940	104.434	265.827	1.34789	3.79e-14	7.02e-13	Up	description:Tetratricopeptide repeat (TPR)-like superfamily protein
AT4G17670	75.2904	192.863	1.35704	4.12e-14	7.61e-13	Up	description:Senescence-associated family protein (DUF581)
AT5G51120	240.684	504.8	1.06857	4.12e-14	7.61e-13	Up	gene_symbol:PABN1 description:Polyadenylate-binding protein 1
AT3G51100	164.524	330.676	1.00712	4.18e-14	7.72e-13	Up	description:Altered inheritance of mitochondria protein
AT1G79180	10.9263	61.1461	2.48446	4.39e-14	8.1e-13	Up	gene_symbol:ATMYB63 description:myb domain protein 63
AT5G09830	94.6063	235.076	1.31312	4.65e-14	8.55e-13	Up	gene_symbol:BOLA2 description:Protein BOLA2
AT2G44730	119.34	275.022	1.20448	5.01e-14	9.17e-13	Up	description:Alcohol dehydrogenase transcription factor Myb/SANT-like family protein
AT1G58983	27.5292	90.3056	1.71385	5.3e-14	9.69e-13	Up	gene_symbol:RPS2B description:40S ribosomal protein S2-2
AT1G15810	109.275	259.097	1.24552	5.78e-14	1.05e-12	Up	description:At1g15810/F7H2_23
AT3G24100	111.401	288.942	1.37502	6.1e-14	1.11e-12	Up	description:Putative uncharacterized protein AT3g24100
AT3G14900	63.9903	167.398	1.38735	6.51e-14	1.18e-12	Up	description:Uncharacterized protein At3g14900
AT5G20740	76.8195	193.019	1.3292	7e-14	1.26e-12	Up	description:Plant invertase/pectin methylesterase inhibitor superfamily protein
AT1G15420	118.962	243.659	1.03436	7.1e-14	1.28e-12	Up	description:Uncharacterized protein At1g15425
AT4G16260	707.898	1517.13	1.09973	7.76e-14	1.39e-12	Up	description:Probable glucan endo-1,3-beta-glucosidase At4g16260
AT3G16990	44.5235	145.768	1.71104	8.25e-14	1.48e-12	Up	gene_symbol:TENA_E description:Bifunctional TENA-E protein
AT2G35635	376.467	947.838	1.33212	8.25e-14	1.48e-12	Up	gene_symbol:RUB2 description:UBQ7
AT5G42146	39.7389	112.569	1.50219	8.35e-14	1.49e-12	Up	description:At5g42146
AT1G54575	41.879	187.058	2.15919	8.47e-14	1.51e-12	Up	description:unknown protein; Has 35333 Blast hits to 34131 proteins in 2444 species: Archae - 798; Bacteria - 22429; Metazoa - 974; Fungi - 991; Plants - 531; Viruses - 0; Other Eukaryotes - 9610 (source: NCBI BLink).
AT5G25260	1.25455	120.83	6.58967	8.66e-14	1.55e-12	Up	gene_symbol:FLOT2 description:Flotillin-like protein 2
AT4G15610	230.152	656.513	1.51223	8.95e-14	1.6e-12	Up	description:CASP-like protein 1D1
AT4G37150	80.8998	202.353	1.32267	1.01e-13	1.79e-12	Up	gene_symbol:MES9 description:MES9
AT3G16330	21.3835	84.3052	1.97912	1.04e-13	1.84e-12	Up	description:At3g16330
AT3G03600	123.805	253.353	1.03308	1.14e-13	2.01e-12	Up	gene_symbol:RPS2 description:Putative ribosomal protein S2
AT3G10745	0.181836	44.4783	7.93432	1.36e-13	2.38e-12	Up	-
AT1G64490	65.6069	169.49	1.36928	1.38e-13	2.41e-12	Up	description:At1g64490
AT2G23340	71.434	182.199	1.35083	1.51e-13	2.64e-12	Up	gene_symbol:ERF008 description:Ethylene-responsive transcription factor ERF008
AT5G63530	513.071	1125.08	1.1328	1.56e-13	2.72e-12	Up	gene_symbol:HIPP07 description:Heavy metal-associated isoprenylated plant protein 7
AT5G57685	82.3969	229.222	1.47608	1.6e-13	2.78e-12	Up	gene_symbol:GDU3 description:Protein GLUTAMINE DUMPER 3
AT3G61620	103.024	246.139	1.25649	1.7e-13	2.95e-12	Up	gene_symbol:RRP41 description:Exosome complex component RRP41 homolog
AT2G41990	26.7591	110.136	2.04119	1.99e-13	3.41e-12	Up	description:At2g41990
AT3G03420	107.82	246.173	1.19105	1.99e-13	3.41e-12	Up	description:Mitochondrial inner membrane protease ATP23
AT3G57490	124.374	267.023	1.10228	2.02e-13	3.45e-12	Up	gene_symbol:RPS2D description:40S ribosomal protein S2-4
AT5G17760	127.458	282.758	1.14955	2.37e-13	4.03e-12	Up	description:AAA-ATPase At5g17760
AT4G28510	165.421	334.471	1.01574	2.38e-13	4.05e-12	Up	gene_symbol:PHB1 description:PHB1
AT2G41945	80.6038	203.873	1.33875	2.4e-13	4.07e-12	Up	description:unknown protein; BEST Arabidopsis thaliana protein match is: unknown protein (TAIR:AT3G04040.1); Has 35333 Blast hits to 34131 proteins in 2444 species: Archae - 798; Bacteria - 22429; Metazoa - 974; Fungi - 991; Plants - 531; Viruses - 0; Oth
AT1G17510	61.1293	170.091	1.47638	2.52e-13	4.26e-12	Up	description:F1L3.22
AT1G27050	60.598	161.925	1.41798	2.57e-13	4.34e-12	Up	gene_symbol:ATHB54 description:Uncharacterized protein At1g27050
AT4G34700	897.157	1963.46	1.12996	2.57e-13	4.34e-12	Up	gene_symbol:CIB22 description:NADH dehydrogenase [ubiquinone] 1 beta subcomplex subunit 9
AT4G37660	40.8688	122.387	1.58238	2.66e-13	4.47e-12	Up	description:AT4g37660/F19F18_150
AT4G38260	100.003	210.115	1.07113	2.71e-13	4.55e-12	Up	description:Protein of unknown function (DUF833)
AT2G02010	31.4058	109.138	1.79706	2.86e-13	4.8e-12	Up	gene_symbol:GAD4 description:glutamate decarboxylase 4
AT5G39760	58.2746	153.878	1.40084	3e-13	5.03e-12	Up	gene_symbol:ZHD10 description:Zinc-finger homeodomain protein 10
AT4G25010	12.39	69.2438	2.48251	3.15e-13	5.26e-12	Up	gene_symbol:SWEET14 description:Bidirectional sugar transporter SWEET
AT1G08050	32.8636	118.055	1.8449	3.2e-13	5.36e-12	Up	description:T6D22.13
AT3G59880	6.45167	59.4624	3.20423	3.27e-13	5.46e-12	Up	description:Expressed protein
AT3G22800	75.4016	217.197	1.52634	3.42e-13	5.7e-12	Up	gene_symbol:LRX6 description:Leucine-rich repeat extensin-like protein 6
AT1G05160	97.1131	207.19	1.09322	3.65e-13	6.08e-12	Up	gene_symbol:KAO1 description:Ent-kaurenoic acid oxidase 1
AT5G24155	50.0952	142.196	1.50514	3.81e-13	6.33e-12	Up	description:At5g24155
AT5G03390	29.0698	95.2881	1.71277	4.12e-13	6.81e-12	Up	description:At5g03390
AT1G55850	465.982	1234.23	1.40527	4.5e-13	7.39e-12	Up	gene_symbol:CSLE1 description:Cellulose synthase-like protein E1
AT5G60530	48.5357	176.749	1.86458	4.54e-13	7.46e-12	Up	description:At5g60530/muf9_180
AT1G26390	6.07282	654.078	6.75095	4.55e-13	7.47e-12	Up	gene_symbol:FOX2 description:Berberine bridge enzyme-like 4
AT1G15760	34.0298	115.279	1.76026	5.77e-13	9.39e-12	Up	description:At1g15760
AT1G21190	114.098	234.079	1.03673	6.07e-13	9.86e-12	Up	gene_symbol:LSM3A description:Sm-like protein LSM3A
AT4G14130	37.7358	113.218	1.5851	6.14e-13	9.96e-12	Up	gene_symbol:XTH15 description:Xyloglucan endotransglucosylase/hydrolase protein 15
AT2G17870	158.181	336.949	1.09095	6.34e-13	1.03e-11	Up	gene_symbol:CSP3 description:Cold shock domain-containing protein 3
AT1G60660	95.3865	214.552	1.16947	6.53e-13	1.06e-11	Up	gene_symbol:CB5LP description:Cytochrome B5-like protein
AT1G32583	15.4102	63.8881	2.05166	6.72e-13	1.09e-11	Up	gene_symbol:TDL1 description:TPD1 protein homolog 1
AT1G79470	78.3969	182.514	1.21914	7.25e-13	1.17e-11	Up	gene_symbol:IMPDH description:Inosine-5'-monophosphate dehydrogenase 1
AT5G55510	78.5193	189.587	1.27174	7.42e-13	1.19e-11	Up	gene_symbol:TIM22-3 description:Mitochondrial import inner membrane translocase subunit TIM22-3
AT5G06200	19.4766	80.5057	2.04735	7.47e-13	1.2e-11	Up	gene_symbol:CASP4 description:CASP-like protein
AT5G19580	20.4164	81.2289	1.99227	8.01e-13	1.28e-11	Up	description:Glyoxal oxidase-related protein
AT2G24762	180.621	368.963	1.03051	8.11e-13	1.3e-11	Up	gene_symbol:GDU4 description:Protein GLUTAMINE DUMPER 4
AT4G03320	50.922	137.647	1.43461	8.32e-13	1.33e-11	Up	gene_symbol:TIC20-IV description:Protein TIC 20-IV, chloroplastic
AT5G17980	71.4715	162.358	1.18374	9.23e-13	1.47e-11	Up	description:C2 calcium/lipid-binding plant phosphoribosyltransferase family protein
AT4G22710	5.20806	52.7963	3.34162	9.47e-13	1.5e-11	Up	gene_symbol:CYP706A2 description:Cytochrome P450 - like protein
AT4G12490	47.2499	220.967	2.22545	9.85e-13	1.56e-11	Up	description:pEARLI1-like lipid transfer protein 2
AT4G15620	234.035	519.713	1.15099	1.03e-12	1.63e-11	Up	description:CASP-like protein 1E2
AT1G07367	8.21736	811.71	6.62615	1.06e-12	1.68e-11	Up	-
AT5G59140	142.868	297.039	1.05597	1.1e-12	1.74e-11	Up	description:BTB/POZ domain-containing protein
AT5G15870	149.881	360.87	1.26766	1.17e-12	1.84e-11	Up	description:Glycosyl hydrolase family 81 protein
AT2G46540	250.934	549.433	1.13064	1.2e-12	1.89e-11	Up	description:At2g46540/F11C10.23
AT3G13650	96.9992	200.708	1.04905	1.21e-12	1.9e-11	Up	gene_symbol:DIR7 description:Dirigent protein 7
AT1G55020	710.526	1696.09	1.25526	1.27e-12	1.99e-11	Up	gene_symbol:LOX1 description:Linoleate 9S-lipoxygenase 1
AT3G24230	10.1798	58.3022	2.51783	1.35e-12	2.12e-11	Up	description:Probable pectate lyase 9
AT2G24720	4.22601	49.4559	3.54877	1.38e-12	2.15e-11	Up	gene_symbol:GLR2.2 description:Glutamate receptor 2.2
AT5G02580	13.1834	58.5767	2.1516	1.41e-12	2.2e-11	Up	description:Argininosuccinate lyase
AT2G47990	39.0143	120.118	1.62238	1.43e-12	2.22e-11	Up	gene_symbol:SWA1 description:Protein SLOW WALKER 1
AT4G31970	3.54266	863.872	7.92984	1.43e-12	2.22e-11	Up	gene_symbol:CYP82C2 description:Cytochrome P450 82C2
AT2G17670	38.9516	108.77	1.48153	1.45e-12	2.25e-11	Up	description:Pentatricopeptide repeat-containing protein At2g17670
AT3G28900	304.002	726.835	1.25755	1.58e-12	2.45e-11	Up	gene_symbol:RPL34C description:60S ribosomal protein L34-3
AT1G75670	58.5217	145.27	1.31169	1.58e-12	2.45e-11	Up	description:DNA-directed RNA polymerase
AT1G01600	94.4112	235.065	1.31603	1.61e-12	2.5e-11	Up	gene_symbol:CYP86A4 description:Cytochrome P450 86A4
AT5G63830	38.5901	106.237	1.46098	1.63e-12	2.52e-11	Up	description:HIT-type Zinc finger family protein
AT5G44170	46.186	123.086	1.41414	1.65e-12	2.54e-11	Up	description:At5g44170
AT4G36580	33.2246	100.128	1.59152	1.66e-12	2.56e-11	Up	description:AAA-type ATPase family protein
AT5G48335	121.076	263.541	1.12212	1.67e-12	2.57e-11	Up	description:At5g48335
AT1G64160	2.24215	41.7406	4.2185	1.83e-12	2.81e-11	Up	gene_symbol:DIR5 description:Dirigent protein 5
AT3G06680	189.308	404.514	1.09545	1.93e-12	2.96e-11	Up	description:60S ribosomal protein L29
AT1G61570	147.177	310.372	1.07645	1.95e-12	2.98e-11	Up	gene_symbol:TIM13 description:Mitochondrial import inner membrane translocase subunit TIM13
AT1G47920	1.74125	38.5742	4.46944	2.08e-12	3.17e-11	Up	description:RNI-like superfamily protein
AT1G43910	95.1392	322.519	1.76127	2.14e-12	3.25e-11	Up	description:AAA-ATPase At1g43910
AT1G33560	213.093	469.876	1.14079	2.29e-12	3.46e-11	Up	gene_symbol:ADR1 description:Disease resistance protein ADR1
AT1G21120	32.4687	163.999	2.33656	2.59e-12	3.91e-11	Up	description:O-methyltransferase family protein
AT2G22100	67.1126	158.467	1.23953	2.66e-12	4.02e-11	Up	gene_symbol:UBA1B description:UBP1-associated proteins 1B
AT3G59820	150.019	354.914	1.24232	2.68e-12	4.04e-11	Up	description:LETM1-like protein
AT4G22070	30.9228	123.191	1.99415	2.94e-12	4.42e-11	Up	gene_symbol:WRKY31 description:Probable WRKY transcription factor 31
AT4G23140	3.21726	45.3878	3.8184	3.06e-12	4.6e-11	Up	gene_symbol:CRK6 description:cysteine-rich RLK (RECEPTOR-like protein kinase) 6
AT5G41920	71.1417	157.643	1.1479	3.19e-12	4.77e-11	Up	gene_symbol:SCL23 description:Scarecrow-like protein 23
AT1G74590	46.0237	133.925	1.54098	3.31e-12	4.95e-11	Up	gene_symbol:GSTU10 description:Glutathione S-transferase U10
AT1G52750	50.226	142.398	1.50342	3.39e-12	5.06e-11	Up	description:Alpha/beta-Hydrolases superfamily protein
AT4G14630	28.4184	367.575	3.69314	3.51e-12	5.23e-11	Up	gene_symbol:GLP9 description:At4g14630
AT1G10170	519.647	1203.29	1.21138	3.64e-12	5.42e-11	Up	gene_symbol:ATNFXL1 description:NF-X-like 1
AT5G64480	77.5895	163.94	1.07923	3.76e-12	5.58e-11	Up	description:Putative uncharacterized protein
AT5G09800	30.1136	95.4905	1.66494	3.8e-12	5.63e-11	Up	gene_symbol:PUB28 description:U-box domain-containing protein 28
AT5G46920	92.0405	188.341	1.03301	3.89e-12	5.76e-11	Up	gene_symbol:NMAT2 description:Nuclear intron maturase 2, mitochondrial
AT3G57157	45.2988	136.086	1.58698	4.01e-12	5.92e-11	Up	description:other RNA
AT1G02870	86.9625	237.384	1.44876	4.05e-12	5.97e-11	Up	description:At1g02870
AT3G58150	6.18894	51.2293	3.04921	4.07e-12	6e-11	Up	description:Optic atrophy 3 protein (OPA3)
AT1G08940	43.0139	124.437	1.53254	4.16e-12	6.11e-11	Up	description:Phosphoglycerate mutase-like protein AT74H
AT5G15190	30.9195	121.562	1.97511	4.29e-12	6.31e-11	Up	description:At5g15190
AT3G19150	44.777	121.665	1.44209	4.49e-12	6.58e-11	Up	gene_symbol:KRP6 description:At3g19150
AT5G38010	47.9713	142.181	1.56748	4.83e-12	7.04e-11	Up	gene_symbol:UGT76E9 description:UDP-glycosyltransferase 76E9
AT1G67195	105.94	255.52	1.27018	5.11e-12	7.43e-11	Up	-
AT4G14716	242.348	504.71	1.05838	5.23e-12	7.58e-11	Up	gene_symbol:ARD2 description:1,2-dihydroxy-3-keto-5-methylthiopentene dioxygenase
AT1G56150	26.5867	92.6	1.80031	5.23e-12	7.59e-11	Up	gene_symbol:SAUR71 description:Auxin-responsive protein SAUR71
AT4G14580	51.9647	130.88	1.33264	5.73e-12	8.27e-11	Up	gene_symbol:CIPK4 description:CBL-interacting serine/threonine-protein kinase 4
AT1G75040	39.5444	173.897	2.13668	5.76e-12	8.3e-11	Up	gene_symbol:PR5 description:Pathogenesis-related protein 5
AT1G58225	0.999974	45.0564	5.4937	6.06e-12	8.7e-11	Up	description:At1g58225
AT5G59320	105.086	248.17	1.23975	7.19e-12	1.03e-10	Up	gene_symbol:LTP3 description:Non-specific lipid-transfer protein 3
AT5G47060	182.02	375.24	1.04372	7.54e-12	1.07e-10	Up	description:Putative uncharacterized protein
AT1G65845	97.439	234.26	1.26554	7.95e-12	1.13e-10	Up	description:At1g65844
AT3G55750	495.178	1180.35	1.2532	8.06e-12	1.14e-10	Up	gene_symbol:RPL35AD description:60S ribosomal protein L35a-4
AT2G38290	86.7736	196.307	1.17778	8.92e-12	1.26e-10	Up	gene_symbol:AMT2 description:Ammonium transporter 2
AT3G56990	187.8	385.155	1.03624	9.16e-12	1.29e-10	Up	gene_symbol:EDA7 description:AT3g56990/F24I3_70
AT4G14615	186.57	379.017	1.02255	9.45e-12	1.33e-10	Up	description:At4g14615
AT2G19385	72.0203	159.237	1.1447	1.04e-11	1.45e-10	Up	description:At2g19385
AT5G23290	95.9029	200.523	1.06412	1.04e-11	1.45e-10	Up	gene_symbol:PFD5 description:Probable prefoldin subunit 5
AT5G14490	0.300938	45.1258	7.22834	1.08e-11	1.51e-10	Up	gene_symbol:anac085 description:NAC domain containing protein 85
AT3G48700	51.2782	138.763	1.43621	1.14e-11	1.59e-10	Up	gene_symbol:CXE13 description:Probable carboxylesterase 13
AT1G64690	32.567	97.668	1.58448	1.16e-11	1.61e-10	Up	gene_symbol:BLT description:branchless trichome
AT3G45730	31.6802	106.009	1.74253	1.24e-11	1.72e-10	Up	description:Uncharacterized protein At3g45730
AT4G40020	4.19716	46.5777	3.47216	1.36e-11	1.88e-10	Up	description:Myosin heavy chain-related protein
AT4G23840	73.423	164.695	1.16549	1.43e-11	1.97e-10	Up	description:Leucine-rich repeat (LRR) family protein
AT2G46290	58.9862	133.439	1.17773	1.48e-11	2.04e-10	Up	description:Eukaryotic translation initiation factor 3 subunit I
AT1G05000	128.147	274.36	1.09827	1.5e-11	2.06e-10	Up	description:Phosphotyrosine protein phosphatases superfamily protein
AT1G73000	0.300779	48.6705	7.3382	1.54e-11	2.11e-10	Up	gene_symbol:PYL3 description:RCAR13
AT5G61030	106.248	243.743	1.19792	1.71e-11	2.32e-10	Up	gene_symbol:RBG3 description:GR-RBP3
AT4G27970	11.1692	61.7828	2.46768	1.77e-11	2.41e-10	Up	gene_symbol:SLAH2 description:S-type anion channel SLAH2
AT1G64170	63.1973	174.364	1.46417	1.78e-11	2.42e-10	Up	gene_symbol:CHX16 description:Cation/H(+) antiporter 16
AT1G65481	0.994155	45.6372	5.5206	1.81e-11	2.46e-10	Up	description:unknown protein; FUNCTIONS IN: molecular_function unknown; INVOLVED IN: biological_process unknown; LOCATED IN: endomembrane system.
AT1G30480	88.6877	192.696	1.11952	1.81e-11	2.46e-10	Up	gene_symbol:DRT111 description:DNA-damage-repair/toleration protein DRT111, chloroplastic
AT5G00650	5.70963	42.2536	2.88761	1.87e-11	2.54e-10	Up	-
AT5G44460	8.43243	59.095	2.80902	1.95e-11	2.64e-10	Up	gene_symbol:CML43 description:Probable calcium-binding protein CML43
AT3G22240	161.929	441.381	1.44667	2.03e-11	2.74e-10	Up	description:Cysteine-rich/transmembrane domain PCC1-like protein
AT5G43580	102.906	353.249	1.77936	2.03e-11	2.74e-10	Up	description:Serine protease inhibitor, potato inhibitor I-type family protein
AT1G79440	209.828	449.656	1.09962	2.05e-11	2.77e-10	Up	gene_symbol:ALDH5F1 description:Succinate-semialdehyde dehydrogenase, mitochondrial
AT1G54890	16.4182	75.8964	2.20873	2.2e-11	2.95e-10	Up	description:Late embryogenesis abundant (LEA) protein-like protein
AT3G22370	443.534	1535.25	1.79136	2.24e-11	3e-10	Up	gene_symbol:AOX1A description:Ubiquinol oxidase 1a, mitochondrial
AT1G70590	125.397	255.244	1.02537	2.24e-11	3e-10	Up	description:F-box protein At1g70590
AT1G01590	0.496171	65.2884	7.03985	2.28e-11	3.05e-10	Up	gene_symbol:FRO1 description:Probable ferric reduction oxidase 1
AT1G75390	123.845	252.574	1.02817	2.29e-11	3.06e-10	Up	gene_symbol:BZIP44 description:bZIP transcription factor 44
AT2G20800	10.4222	168.719	4.01689	2.36e-11	3.14e-10	Up	gene_symbol:NDB4 description:External alternative NAD(P)H-ubiquinone oxidoreductase B4, mitochondrial
AT3G61100	72.6036	152.805	1.07358	2.43e-11	3.23e-10	Up	description:Putative endonuclease or glycosyl hydrolase
AT3G18295	37.7128	102.383	1.44084	2.49e-11	3.31e-10	Up	description:At3g18295
AT4G21490	1.24154	37.2713	4.90786	2.56e-11	3.4e-10	Up	gene_symbol:NDB3 description:External alternative NAD(P)H-ubiquinone oxidoreductase B3, mitochondrial
AT4G19850	3.2356	36.3913	3.49149	2.59e-11	3.43e-10	Up	gene_symbol:ATPP2-A2 description:Lectin-like protein
AT5G23020	790.41	1737.69	1.1365	2.69e-11	3.55e-10	Up	gene_symbol:MAM3 description:Methylthioalkylmalate synthase 3, chloroplastic
AT1G30170	0.30081	43.2128	7.16646	2.82e-11	3.72e-10	Up	description:Uncharacterized protein T2H7.3
AT2G26240	78.4794	212.656	1.43814	2.83e-11	3.72e-10	Up	gene_symbol:FAX7 description:Protein FATTY ACID EXPORT 7
AT3G18760	72.205	160.79	1.15501	3.02e-11	3.95e-10	Up	description:Translation elongation factor EF1B/ribosomal protein S6 family protein
AT2G44860	103.654	240.609	1.21491	3.03e-11	3.97e-10	Up	description:Probable ribosome biogenesis protein RLP24
AT2G31865	30.0668	88.8457	1.56313	3.25e-11	4.24e-10	Up	gene_symbol:PARG2 description:poly(ADP-ribose) glycohydrolase 2
AT5G40590	11.4938	89.8507	2.96667	3.44e-11	4.48e-10	Up	description:At5g40590
AT3G19430	29.0459	148.953	2.35845	3.53e-11	4.59e-10	Up	description:Late embryogenesis abundant protein-related / LEA protein-like protein
AT1G14550	0.746354	58.6861	6.29702	3.56e-11	4.62e-10	Up	gene_symbol:PER5 description:Peroxidase 5
AT2G36330	79.5998	168.146	1.07888	3.71e-11	4.81e-10	Up	description:CASP-like protein 4A3
AT1G13590	47.0763	131.175	1.47842	3.72e-11	4.82e-10	Up	gene_symbol:PSK1 description:Phytosulfokines 1
AT5G37260	154.494	329.317	1.09193	3.72e-11	4.82e-10	Up	gene_symbol:RVE2 description:Protein REVEILLE 2
AT3G18250	2.71651	46.7	4.1036	3.82e-11	4.93e-10	Up	description:Putative membrane lipoprotein
AT4G26810	12.9366	52.9782	2.03394	3.85e-11	4.97e-10	Up	description:At4g26810
AT4G04925	52.8084	130.386	1.30395	3.99e-11	5.16e-10	Up	description:At4g04925
AT4G36430	302.671	606.792	1.00345	4.04e-11	5.21e-10	Up	gene_symbol:PER49 description:Peroxidase 49
AT1G53460	81.1064	169.021	1.05931	4.19e-11	5.39e-10	Up	description:At1g53460/T3F20_21
AT5G58650	48.9914	129.4	1.40124	4.28e-11	5.49e-10	Up	gene_symbol:PSY1 description:PSY1
AT1G22230	32.9802	92.202	1.4832	4.31e-11	5.53e-10	Up	description:Nucleolar GTP-binding protein
AT1G13520	15.8076	240.338	3.92638	4.57e-11	5.85e-10	Up	description:At1g13520
AT2G28815	10.002	63.4443	2.66521	4.99e-11	6.36e-10	Up	description:60S ribosomal protein L16-like, mitochondrial
AT3G49750	50.0674	125.972	1.33116	5.16e-11	6.57e-10	Up	gene_symbol:AtRLP44 description:RLP44
AT1G60680	101.717	233.307	1.19767	5.23e-11	6.65e-10	Up	gene_symbol:AGD2 description:Probable aldo-keto reductase 2
AT2G13790	117.588	250.804	1.09282	5.36e-11	6.8e-10	Up	gene_symbol:SERK4 description:Somatic embryogenesis receptor kinase 4
AT2G42060	11.1226	60.4456	2.44215	5.78e-11	7.31e-10	Up	description:At2g42060
AT4G26200	12.5814	66.2075	2.3957	5.82e-11	7.36e-10	Up	gene_symbol:ACS7 description:1-aminocyclopropane-1-carboxylate synthase 7
AT1G14960	14.6714	89.0792	2.60208	5.97e-11	7.54e-10	Up	description:Major latex protein, putative
AT1G73250	71.7978	164.461	1.19573	6.4e-11	8.06e-10	Up	gene_symbol:GER1 description:GDP-L-fucose synthase 1
AT3G06700	943.484	2045.33	1.11626	6.53e-11	8.22e-10	Up	gene_symbol:RPL29A description:60S ribosomal protein L29-1
AT4G02820	85.6367	174.09	1.02353	6.74e-11	8.45e-10	Up	description:Pentatricopeptide repeat-containing protein At4g02820, mitochondrial
AT2G26820	12.4248	65.4472	2.39711	6.74e-11	8.46e-10	Up	gene_symbol:ATPP2-A3 description:phloem protein 2-A3
AT1G06800	15.9688	70.0047	2.1322	6.78e-11	8.5e-10	Up	gene_symbol:PLA-I{gamma}1 description:PLA-I(gamma)1
AT5G24500	99.4697	202.47	1.02538	6.9e-11	8.64e-10	Up	description:Fantom protein
AT3G19990	95.8708	199.593	1.0579	7.06e-11	8.82e-10	Up	description:E3 ubiquitin-protein ligase
AT3G09230	43.1039	118.117	1.45433	7.34e-11	9.16e-10	Up	gene_symbol:MYB1 description:Transcription factor MYB1
AT2G42065	3.72349	40.4183	3.44028	7.55e-11	9.41e-10	Up	description:DnaJ domain protein
AT5G54550	0.181349	26.6686	7.20023	7.63e-11	9.5e-10	Up	description:Putative uncharacterized protein
AT1G30720	57.544	178.803	1.63563	7.92e-11	9.86e-10	Up	description:Berberine bridge enzyme-like 10
AT4G32480	144.145	411.045	1.51178	8.15e-11	1.01e-09	Up	description:AT4g32480/F8B4_180
AT4G22880	845.678	1853.31	1.13193	8.34e-11	1.03e-09	Up	gene_symbol:LDOX description:AT4G22880 protein
AT1G70880	17.3457	71.2292	2.03789	8.5e-11	1.05e-09	Up	description:Major latex-like protein
AT1G10270	102.905	247.8	1.26787	8.88e-11	1.1e-09	Up	gene_symbol:GRP23 description:Pentatricopeptide repeat-containing protein At1g10270
AT4G12500	51.1953	159.842	1.64256	9.12e-11	1.12e-09	Up	description:pEARLI1-like lipid transfer protein 3
AT3G50650	38.4821	102.243	1.40975	9.12e-11	1.12e-09	Up	gene_symbol:SCL7 description:Uncharacterized protein At3g50650 (Fragment)
AT4G02995	65.3115	145.472	1.15534	9.07e-11	1.12e-09	Up	-
AT4G37900	52.4754	140.351	1.41933	9.24e-11	1.14e-09	Up	gene_symbol:GRDP2 description:Glycine-rich domain-containing protein 2
AT2G43000	9.14039	50.6209	2.4694	9.7e-11	1.19e-09	Up	gene_symbol:JUB1 description:Transcription factor JUNGBRUNNEN 1
AT5G49550	37.5617	98.0075	1.38363	1.02e-10	1.25e-09	Up	gene_symbol:BLOS2 description:Biogenesis of lysosome-related organelles complex 1 subunit 2
AT4G08869	0.181354	25.7281	7.14839	1.03e-10	1.27e-09	Up	description:Defensin-like protein 210
AT5G01740	17.4461	75.5478	2.11449	1.09e-10	1.33e-09	Up	description:AT5g01740/T20L15_10
AT3G01430	51.7677	123.309	1.25215	1.09e-10	1.33e-09	Up	description:NHL domain protein
AT4G08867	0.300485	38.8727	7.01532	1.1e-10	1.34e-09	Up	description:Putative uncharacterized protein
AT3G55340	88.3565	177.689	1.00795	1.21e-10	1.47e-09	Up	gene_symbol:PHIP1 description:PHIP1
AT3G06200	110.493	254.652	1.20457	1.25e-10	1.52e-09	Up	gene_symbol:GK3 description:Guanylate kinase 3, chloroplastic
AT1G13480	31.7238	99.2784	1.64591	1.35e-10	1.63e-09	Up	description:At1g13480
AT1G67910	45.349	131.18	1.5324	1.35e-10	1.63e-09	Up	description:AT1G67910 protein
AT3G05250	55.9588	124.905	1.15839	1.41e-10	1.7e-09	Up	description:At3g05250
AT4G09820	57.1956	146.619	1.3581	1.41e-10	1.7e-09	Up	gene_symbol:TT8 description:Transcription factor TT8
AT1G55440	1.24933	40.7754	5.02847	1.44e-10	1.73e-09	Up	description:Cysteine/Histidine-rich C1 domain family protein
AT3G62460	57.1278	149.834	1.3911	1.46e-10	1.75e-09	Up	description:AT3g62460/T12C14_160
AT5G62440	126.258	257.9	1.03044	1.46e-10	1.76e-09	Up	gene_symbol:EMB514 description:Protein EMBRYO DEFECTIVE 514
AT1G07900	3.48071	34.8759	3.32478	1.48e-10	1.77e-09	Up	gene_symbol:LBD1 description:LBD1
AT3G05200	155.304	324.306	1.06226	1.52e-10	1.82e-09	Up	gene_symbol:ATL6 description:E3 ubiquitin-protein ligase ATL6
AT1G06380	52.7843	131.62	1.3182	1.54e-10	1.85e-09	Up	description:Ribosomal protein L1p/L10e family
AT5G05440	102.495	224.975	1.13421	1.6e-10	1.9e-09	Up	gene_symbol:PYL5 description:Abscisic acid receptor PYL5
AT4G00231	95.5985	203.781	1.09196	1.64e-10	1.95e-09	Up	gene_symbol:MEE50 description:MEE50
AT4G14090	153.948	356.639	1.21202	1.74e-10	2.06e-09	Up	gene_symbol:UGT75C1 description:UDP-glycosyltransferase 75C1
AT1G35230	4.47845	38.5871	3.10705	1.83e-10	2.15e-09	Up	gene_symbol:AGP5 description:Classical arabinogalactan protein 5
AT3G04230	85.873	183.983	1.09929	1.83e-10	2.16e-09	Up	gene_symbol:RPS16B description:40S ribosomal protein S16-2
AT2G26695	66.041	193.847	1.55349	1.86e-10	2.19e-09	Up	description:At2g26695
AT3G49360	87.2787	190.199	1.12381	1.9e-10	2.23e-09	Up	gene_symbol:PGL2 description:Probable 6-phosphogluconolactonase 2
AT2G32220	33.8207	97.466	1.52699	1.91e-10	2.24e-09	Up	gene_symbol:RPL27A description:60S ribosomal protein L27-1
AT1G53625	5.7492	60.6483	3.39903	1.95e-10	2.29e-09	Up	description:At1g53625
AT2G01660	68.5682	159.53	1.21822	2.1e-10	2.46e-09	Up	gene_symbol:CRRSP12 description:Cysteine-rich repeat secretory protein 12
AT2G34340	9.42898	44.8384	2.24956	2.18e-10	2.55e-09	Up	description:At2g34340
AT5G26731	15.3927	58.5845	1.92827	2.26e-10	2.63e-09	Up	description:AT5g26741
AT3G58840	83.8353	183.149	1.12739	2.34e-10	2.73e-09	Up	gene_symbol:PMD1 description:Peroxisomal and mitochondrial division factor 1
AT5G60100	10.7048	47.5027	2.14975	2.37e-10	2.76e-09	Up	gene_symbol:PRR3 description:Pseudo-response regulator 3
AT1G03940	179.025	452.4	1.33744	2.65e-10	3.07e-09	Up	gene_symbol:3AT1 description:Coumaroyl-CoA:anthocyanidin 3-O-glucoside-6''-O-coumaroyltransferase 1
AT1G71790	83.4411	167.364	1.00415	2.67e-10	3.09e-09	Up	description:Probable F-actin-capping protein subunit beta
AT1G53610	0.181346	22.2093	6.93627	2.84e-10	3.28e-09	Up	description:Transmembrane protein
AT1G04470	0.181244	24.9023	7.10221	2.91e-10	3.35e-09	Up	description:F19P19.6 protein
AT5G58070	643.915	1482.9	1.20348	2.96e-10	3.4e-09	Up	gene_symbol:TIL description:TIL
AT4G20780	28.5278	80.764	1.50134	2.97e-10	3.42e-09	Up	gene_symbol:CML42 description:Calcium-binding protein CML42
AT3G06470	141.385	293.466	1.05357	2.98e-10	3.42e-09	Up	description:F24P17.3 protein
AT5G48990	45.0222	108.662	1.27114	2.98e-10	3.42e-09	Up	description:F-box/kelch-repeat protein At5g48990
AT2G27775	51.2266	120.09	1.22915	3e-10	3.44e-09	Up	description:At2g27775
AT3G46790	63.003	136.385	1.1142	3.11e-10	3.57e-09	Up	gene_symbol:CRR2 description:Pentatricopeptide repeat-containing protein At3g46790, chloroplastic
AT2G19460	31.8368	100.136	1.65319	3.2e-10	3.66e-09	Up	description:Protein of unknown function (DUF3511)
AT1G76560	26.5443	84.4216	1.66921	3.24e-10	3.71e-09	Up	gene_symbol:CP12-3 description:CP12-3
AT3G21351	14.2539	57.9715	2.02399	3.26e-10	3.73e-09	Up	description:Transmembrane protein
AT3G10630	45.4817	135.846	1.57862	3.59e-10	4.09e-09	Up	description:Mannosyltransferase, putative
AT1G52200	153.04	326.362	1.09256	3.83e-10	4.36e-09	Up	gene_symbol:PCR8 description:Protein PLANT CADMIUM RESISTANCE 8
AT1G16730	83.35	200.384	1.26552	4.34e-10	4.91e-09	Up	gene_symbol:UP6 description:F17F16.6 protein
AT4G15260	31.303	89.7479	1.51958	4.36e-10	4.94e-09	Up	description:At4g15260
AT5G41560	70.8378	162.23	1.19545	4.5e-10	5.09e-09	Up	description:At5g41560
AT3G01890	81.5304	175.466	1.10578	4.61e-10	5.21e-09	Up	description:At3g01890
AT1G26240	2.27318	178.097	6.29181	4.63e-10	5.23e-09	Up	description:Proline-rich extensin-like family protein
AT5G05950	57.5939	134.255	1.22099	4.91e-10	5.52e-09	Up	gene_symbol:MEE60 description:At5g05950
AT3G02190	63.492	146.945	1.21063	5.28e-10	5.92e-09	Up	gene_symbol:RPL39B description:60S ribosomal protein L39-2
AT4G32960	106.89	221.06	1.04831	5.3e-10	5.95e-09	Up	description:At4g32960
AT5G51570	121.628	250.555	1.04265	5.33e-10	5.98e-09	Up	gene_symbol:HIR4 description:Hypersensitive-induced response protein 4
AT1G08710	52.4945	114.796	1.12884	5.38e-10	6.03e-09	Up	gene_symbol:SKIP24 description:F-box protein SKIP24
AT1G02160	56.1657	127.116	1.17838	5.45e-10	6.1e-09	Up	description:Cox19 family protein (CHCH motif)
AT3G07440	60.8628	138.415	1.18537	5.62e-10	6.29e-09	Up	description:F21O3.15 protein
AT5G26960	72.9463	155.559	1.09255	5.73e-10	6.4e-09	Up	description:F-box/kelch-repeat protein At5g26960
AT4G05020	325.106	723.355	1.15379	6.96e-10	7.72e-09	Up	gene_symbol:NDB2 description:NAD(P)H dehydrogenase B2
AT1G19250	0.745451	36.8476	5.62731	7.11e-10	7.88e-09	Up	gene_symbol:FMO1 description:Probable flavin-containing monooxygenase 1
AT4G19970	1.9771	34.5872	4.12878	7.23e-10	8e-09	Up	description:CONTAINS InterPro DOMAIN/s: Nucleotide-diphospho-sugar transferase, predicted (InterPro:IPR005069); BEST Arabidopsis thaliana protein match is: Nucleotide-diphospho-sugar transferase family protein (TAIR:AT5G44820.1); Has 801 Blast hits to 466
AT1G15400	198.024	412.701	1.05942	7.46e-10	8.24e-09	Up	description:Uncharacterized protein At1g15400
AT3G16740	90.5572	183.242	1.01685	7.47e-10	8.25e-09	Up	description:F-box/kelch-repeat protein At3g16740
AT1G14780	40.9385	108.46	1.40563	7.67e-10	8.45e-09	Up	description:MACPF domain-containing protein At1g14780
AT4G18610	53.672	123.074	1.19728	8.49e-10	9.3e-09	Up	gene_symbol:LSH9 description:Protein LIGHT-DEPENDENT SHORT HYPOCOTYLS 9
AT3G15060	43.2582	129.545	1.58241	8.74e-10	9.55e-09	Up	gene_symbol:RABA1G description:Ras-related protein RABA1g
AT5G06240	60.0251	128.725	1.10066	9.45e-10	1.03e-08	Up	gene_symbol:emb2735 description:Embryo defective 2735
AT4G31800	47.8887	124.33	1.37642	9.81e-10	1.06e-08	Up	gene_symbol:WRKY18 description:WRKY like transcription factor
AT5G50760	115.145	243.443	1.08014	1.03e-09	1.11e-08	Up	description:At5g50760
AT4G01990	32.1539	93.2124	1.53553	1.02e-09	1.11e-08	Up	description:Pentatricopeptide repeat-containing protein At4g01990, mitochondrial
AT4G23760	57.1921	134.364	1.23226	1.09e-09	1.18e-08	Up	description:Cox19-like CHCH family protein
AT4G34950	74.3532	157.697	1.08469	1.11e-09	1.19e-08	Up	description:Major facilitator superfamily protein
AT1G60740	19.9619	64.9159	1.70133	1.15e-09	1.23e-08	Up	gene_symbol:PRXIID description:At1g60740
AT4G25433	1.97647	31.528	3.99563	1.22e-09	1.3e-08	Up	description:At4g25433
AT2G36400	115.863	244.961	1.08013	1.23e-09	1.31e-08	Up	gene_symbol:GRF3 description:Growth-regulating factor 3
AT1G09310	2526.58	8593.2	1.76601	1.3e-09	1.39e-08	Up	description:Putative uncharacterized protein
AT5G25230	8.21413	41.1763	2.32563	1.42e-09	1.51e-08	Up	gene_symbol:GFL description:109 kDa U5 small nuclear ribonucleoprotein component GFL
AT2G35900	94.6211	207.749	1.13461	1.45e-09	1.53e-08	Up	description:Mal d 1-associated protein
AT5G06550	57.5647	151.882	1.3997	1.44e-09	1.53e-08	Up	description:F-box protein At5g06550
AT2G25210	365.081	760.439	1.05862	1.51e-09	1.59e-08	Up	description:Ribosomal protein L39 family protein
AT3G52748	15.0694	69.8091	2.2118	1.52e-09	1.61e-08	Up	description:other RNA
AT2G29720	21.9617	79.8772	1.86279	1.54e-09	1.62e-08	Up	gene_symbol:CTF2B description:FAD/NAD(P)-binding oxidoreductase family protein
AT1G70150	66.0941	159.885	1.27444	1.55e-09	1.64e-08	Up	description:Zinc ion binding protein
AT1G77400	42.6476	121.688	1.51265	1.58e-09	1.66e-08	Up	description:At1g77400
AT1G07840	96.268	212.044	1.13924	1.58e-09	1.66e-08	Up	description:AT1G07840 protein
AT5G49770	23.3773	87.6099	1.90599	1.62e-09	1.7e-08	Up	description:Probable leucine-rich repeat receptor-like protein kinase At5g49770
AT1G01940	61.9047	150.021	1.27704	1.68e-09	1.75e-08	Up	gene_symbol:CYP18-1 description:Peptidyl-prolyl cis-trans isomerase CYP18-1
AT3G23800	38.103	109.969	1.52912	1.73e-09	1.81e-08	Up	gene_symbol:SBP3 description:SBP3
AT5G28630	5.22639	36.8954	2.81955	1.75e-09	1.82e-08	Up	description:Glycine-rich protein
AT3G21680	14.4301	58.739	2.02524	1.82e-09	1.9e-08	Up	description:unknown protein; FUNCTIONS IN: molecular_function unknown; INVOLVED IN: N-terminal protein myristoylation; LOCATED IN: cellular_component unknown; EXPRESSED IN: root, flower, stamen; EXPRESSED DURING: 4 anthesis, petal differentiation and expa
AT1G13609	125.915	2087.19	4.05104	1.87e-09	1.95e-08	Up	description:Defensin-like protein 287
AT4G28990	61.2247	163.039	1.41303	1.89e-09	1.96e-08	Up	description:RNA-binding protein-like protein
AT2G43260	63.7055	133.985	1.07259	1.98e-09	2.04e-08	Up	description:F-box and associated interaction domains-containing protein
AT4G25225	7.68277	39.5256	2.36309	2e-09	2.06e-08	Up	description:unknown protein; LOCATED IN: endomembrane system; BEST Arabidopsis thaliana protein match is: unknown protein (TAIR:AT2G35736.2); Has 78 Blast hits to 78 proteins in 13 species: Archae - 0; Bacteria - 0; Metazoa - 0; Fungi - 0; Plants - 78; Vi
AT4G35685	7.19054	39.116	2.44359	2.04e-09	2.1e-08	Up	description:DNA-directed RNA polymerase III subunit
AT1G21250	75.227	203.844	1.43814	2.07e-09	2.13e-08	Up	gene_symbol:WAK1 description:Wall-associated receptor kinase 1
AT1G53130	7.7482	40.8762	2.39933	2.07e-09	2.13e-08	Up	gene_symbol:GRI description:GRI
AT2G41730	24.1667	755.453	4.96625	2.08e-09	2.14e-08	Up	description:Calcium-binding site protein
AT4G21140	42.8804	109.202	1.34861	2.14e-09	2.19e-08	Up	description:BEST Arabidopsis thaliana protein match is: copper ion binding (TAIR:AT4G05400.2); Has 41 Blast hits to 41 proteins in 16 species: Archae - 0; Bacteria - 0; Metazoa - 0; Fungi - 0; Plants - 40; Viruses - 0; Other Eukaryotes - 1 (source: NCBI B
AT5G65520	48.2278	125.757	1.3827	2.17e-09	2.23e-08	Up	description:Tetratricopeptide repeat (TPR)-like superfamily protein
AT5G58920	59.1149	126.715	1.1	2.23e-09	2.29e-08	Up	description:Homeobox prospero protein
AT5G01840	63.4704	151.087	1.25123	2.33e-09	2.38e-08	Up	gene_symbol:OFP1 description:Transcription repressor OFP1
AT5G57950	78.4564	164.634	1.0693	2.37e-09	2.41e-08	Up	description:26S proteasome regulatory subunit, putative
AT3G07030	82.9764	173.644	1.06536	2.48e-09	2.52e-08	Up	description:Alba DNA/RNA-binding protein
AT2G39210	73.6811	168.359	1.19217	2.68e-09	2.7e-08	Up	description:At2g39210/T16B24.15
AT3G13910	40.9449	140.382	1.7776	2.95e-09	2.97e-08	Up	description:Protein of unknown function (DUF3511)
AT1G27300	70.1442	154.079	1.13527	2.99e-09	3e-08	Up	description:F17L21.9
AT1G09190	14.4243	56.9592	1.98143	3.3e-09	3.3e-08	Up	gene_symbol:PCMP-E70 description:Pentatricopeptide repeat-containing protein At1g09190
AT4G02730	33.8581	86.0617	1.34587	3.48e-09	3.46e-08	Up	gene_symbol:WDR5B description:COMPASS-like H3K4 histone methylase component WDR5B
AT1G13608	6.5748	159.969	4.6047	3.5e-09	3.49e-08	Up	description:Putative defensin-like protein 288
AT5G66052	12.1969	49.2918	2.01483	3.7e-09	3.67e-08	Up	description:Transmembrane protein
AT2G31240	79.577	159.247	1.00085	3.81e-09	3.78e-08	Up	description:Putative kinesin light chain
AT1G71850	43.1737	103.072	1.25542	3.82e-09	3.78e-08	Up	description:F14O23.23 protein
AT2G36090	44.4091	131.476	1.56587	3.82e-09	3.79e-08	Up	description:Probable F-box protein At2g36090
AT4G34360	29.8813	77.1888	1.36915	3.93e-09	3.89e-08	Up	description:At4g34360
AT2G01510	15.4013	52.4163	1.76696	3.93e-09	3.89e-08	Up	gene_symbol:PCMP-H37 description:Pentatricopeptide repeat-containing protein At2g01510, mitochondrial
AT2G29220	0.180901	20.8798	6.85076	4.28e-09	4.22e-08	Up	gene_symbol:LECRK31 description:Probable inactive L-type lectin-domain containing receptor kinase III.1
AT2G41650	147.224	296.625	1.01063	4.34e-09	4.28e-08	Up	description:At2g41650
AT1G64220	4.2168	30.4134	2.85049	4.51e-09	4.44e-08	Up	gene_symbol:TOM7-2 description:Mitochondrial import receptor subunit TOM7-2
AT1G02700	11.677	55.5568	2.25029	4.53e-09	4.46e-08	Up	description:GATA transcription factor-like protein
AT1G71180	69.8583	176.689	1.33871	4.64e-09	4.56e-08	Up	description:Probable 3-hydroxyisobutyrate dehydrogenase-like 3, mitochondrial
AT3G61550	113.606	232.003	1.0301	4.88e-09	4.77e-08	Up	gene_symbol:ATL68 description:RING-H2 finger protein ATL68
AT1G11125	7.20211	36.454	2.33959	4.87e-09	4.77e-08	Up	description:unknown protein; BEST Arabidopsis thaliana protein match is: unknown protein (TAIR:AT1G61170.1).
AT3G07650	39.9482	98.0267	1.29504	4.94e-09	4.82e-08	Up	gene_symbol:COL9 description:AT3G07650 protein
AT5G57220	21.1859	315.888	3.89824	4.96e-09	4.84e-08	Up	gene_symbol:CYP81F2 description:Cytochrome P450 81F2
AT2G42650	30.9714	87.4422	1.49739	5.37e-09	5.22e-08	Up	description:Ribosomal protein L1p/L10e family
AT3G28910	148.145	303.073	1.03265	6.36e-09	6.12e-08	Up	gene_symbol:MYB30 description:Transcription factor MYB30
AT2G43510	31.4885	216.408	2.78086	6.35e-09	6.12e-08	Up	gene_symbol:ATTI1 description:TI1
AT3G02620	6.99642	43.6927	2.6427	6.47e-09	6.23e-08	Up	description:Plant stearoyl-acyl-carrier-protein desaturase family protein
AT5G43370	2.49356	31.2972	3.64976	6.54e-09	6.29e-08	Up	gene_symbol:PHT1-2 description:Probable inorganic phosphate transporter 1-2
AT1G04635	15.1811	53.2731	1.81113	7.06e-09	6.77e-08	Up	gene_symbol:EMB1687 description:Probable ribonuclease P/MRP protein subunit POP5
AT4G23810	30.8226	118.371	1.94125	7.33e-09	7.01e-08	Up	gene_symbol:WRKY53 description:Probable WRKY transcription factor 53
AT2G03130	0.739849	31.5242	5.41308	7.51e-09	7.17e-08	Up	description:50S ribosomal protein L7/L12
AT1G23100	24.8594	79.4888	1.67696	7.54e-09	7.2e-08	Up	description:GroES-like family protein
AT2G40240	15.6545	53.9451	1.78492	8.06e-09	7.67e-08	Up	description:Pentatricopeptide repeat-containing protein At2g40240, mitochondrial
AT5G13830	9.45785	40.2862	2.0907	8.13e-09	7.74e-08	Up	description:FtsJ
AT5G36960	4.9681	33.0808	2.73523	8.27e-09	7.85e-08	Up	description:Putative uncharacterized protein
AT5G63500	31.4359	107.204	1.76987	8.28e-09	7.86e-08	Up	description:At5g63500
AT5G42460	21.7007	68.0274	1.64837	8.54e-09	8.09e-08	Up	description:F-box protein At5g42460
AT2G43610	152.7	394.573	1.36959	8.63e-09	8.17e-08	Up	description:Endochitinase At2g43610
AT1G03360	73.5793	150.061	1.02818	8.71e-09	8.23e-08	Up	gene_symbol:RRP4 description:RRP4
AT3G15080	57.7379	125.542	1.12057	8.94e-09	8.44e-08	Up	description:At3g15080
AT2G47130	73.9809	166.91	1.17385	9.04e-09	8.53e-08	Up	gene_symbol:SDR3A description:Short-chain dehydrogenase reductase 3a
AT4G14400	140.422	366.261	1.38311	1.04e-08	9.73e-08	Up	gene_symbol:ACD6 description:Protein ACCELERATED CELL DEATH 6
AT1G65500	5.49682	42.5329	2.95191	1.04e-08	9.76e-08	Up	description:F5I14.4 protein
AT1G30700	139.836	362.536	1.37439	1.05e-08	9.85e-08	Up	description:Berberine bridge enzyme-like 8
AT2G21130	17.6013	59.7692	1.76372	1.06e-08	9.9e-08	Up	gene_symbol:CYP19-2 description:Peptidyl-prolyl cis-trans isomerase CYP19-2
AT5G46790	167.405	351.324	1.06946	1.06e-08	9.92e-08	Up	gene_symbol:PYL1 description:Abscisic acid receptor PYL1
AT3G44798	40.4237	99.6521	1.3017	1.1e-08	1.03e-07	Up	description:other RNA
AT1G68150	38.9006	97.7827	1.32979	1.13e-08	1.05e-07	Up	gene_symbol:WRKY9 description:WRKY9
AT1G10230	50.3064	108.825	1.11319	1.18e-08	1.1e-07	Up	gene_symbol:ASK18 description:SKP1-like protein 18
AT4G23220	7.40058	52.504	2.82672	1.35e-08	1.25e-07	Up	gene_symbol:CRK14 description:Cysteine-rich receptor-like protein kinase 14
AT5G53650	125.472	284.41	1.18061	1.4e-08	1.29e-07	Up	description:ABC transporter A family protein
AT4G29340	5.23111	30.5859	2.54768	1.55e-08	1.42e-07	Up	gene_symbol:PRO3 description:Profilin-3
AT4G25020	10.458	44.176	2.07865	1.57e-08	1.43e-07	Up	description:At4g25020
AT2G36970	67.3295	152.723	1.18161	1.62e-08	1.48e-07	Up	gene_symbol:UGT86A1 description:Glycosyltransferase (Fragment)
AT5G30490	83.7571	171.379	1.0329	1.64e-08	1.5e-07	Up	description:At5g30145
AT2G31230	40.0208	101.459	1.34208	1.69e-08	1.54e-07	Up	gene_symbol:ERF15 description:Ethylene-responsive transcription factor 15
AT1G08957	1.74113	25.0787	3.84837	1.78e-08	1.61e-07	Up	-
AT5G48657	46.6034	113.967	1.29011	1.79e-08	1.62e-07	Up	description:defense protein-related
AT3G25597	26.4791	74.9654	1.50137	1.8e-08	1.63e-07	Up	description:Transmembrane protein
AT1G74240	28.8943	73.452	1.34602	1.84e-08	1.66e-07	Up	description:Mitochondrial substrate carrier family protein
AT4G22212	27.5043	83.124	1.59561	1.87e-08	1.68e-07	Up	description:Defensin-like protein 98
AT2G02120	56.8151	124.973	1.13727	2.01e-08	1.81e-07	Up	gene_symbol:PDF2.1 description:Defensin-like protein 4
AT1G23200	23.8859	73.1129	1.61397	2.13e-08	1.9e-07	Up	gene_symbol:PME6 description:Probable pectinesterase/pectinesterase inhibitor 6
AT1G16650	60.5496	131.314	1.11683	2.2e-08	1.97e-07	Up	description:S-adenosyl-L-methionine-dependent methyltransferases superfamily protein
AT5G54450	0.30033	23.8387	6.31061	2.28e-08	2.04e-07	Up	description:Putative uncharacterized protein
AT3G52420	23.2659	73.1509	1.65266	2.37e-08	2.11e-07	Up	gene_symbol:OEP7 description:OEP7
AT5G14330	49.4166	134.821	1.44798	2.47e-08	2.2e-07	Up	description:Transmembrane protein
AT3G49320	35.807	84.9087	1.24567	2.49e-08	2.21e-07	Up	description:Metal-dependent protein hydrolase
AT1G28680	40.6112	91.6431	1.17415	2.51e-08	2.22e-07	Up	description:Anthranilate N-hydroxycinnamoyl/benzoyltransferase, putative
AT1G05880	1.73265	24.7026	3.83361	2.53e-08	2.24e-07	Up	gene_symbol:ARI12 description:Probable E3 ubiquitin-protein ligase ARI12
AT1G16130	23.7651	74.8894	1.65591	2.61e-08	2.31e-07	Up	gene_symbol:WAKL2 description:Wall-associated receptor kinase-like 2
AT4G10925	62.5164	127.327	1.02623	2.64e-08	2.34e-07	Up	gene_symbol:SKIP8 description:F-box protein SKIP8
AT3G08950	63.4801	138.843	1.12908	2.64e-08	2.34e-07	Up	gene_symbol:HCC1 description:Protein SCO1 homolog 1, mitochondrial
AT4G19380	67.304	165.401	1.29721	2.7e-08	2.38e-07	Up	description:Long-chain fatty alcohol dehydrogenase family protein
AT2G25625	67.881	165.202	1.28315	2.77e-08	2.44e-07	Up	description:Expressed protein
AT1G56080	37.2937	91.0824	1.28824	2.84e-08	2.5e-07	Up	description:At1g56080
AT4G36710	94.1691	191.701	1.02553	2.85e-08	2.51e-07	Up	gene_symbol:SCL15 description:HAM4
AT3G27880	82.3923	166.284	1.01307	2.93e-08	2.58e-07	Up	description:At3g27880
AT5G05340	5.99891	39.0811	2.7037	3.18e-08	2.78e-07	Up	gene_symbol:PER52 description:Peroxidase 52
AT1G23840	2.74967	27.5127	3.32277	3.24e-08	2.83e-07	Up	description:At1g23840/F5O8_37
AT5G67160	71.1861	144.073	1.01713	3.26e-08	2.85e-07	Up	gene_symbol:EPS1 description:Protein ENHANCED PSEUDOMONAS SUSCEPTIBILTY 1
AT2G21640	37.5231	299.255	2.99552	3.4e-08	2.96e-07	Up	description:Marker for oxidative stress response protein
AT5G45990	3.72127	28.2483	2.9243	3.55e-08	3.09e-07	Up	description:crooked neck protein, putative / cell cycle protein, putative
AT2G29740	20.8431	64.8357	1.63722	3.57e-08	3.1e-07	Up	gene_symbol:UGT71C2 description:Glycosyltransferase (Fragment)
AT1G08810	81.3707	184.533	1.1813	3.61e-08	3.13e-07	Up	gene_symbol:MYB60 description:MYB60
AT4G07400	28.1284	72.3023	1.36201	3.65e-08	3.16e-07	Up	gene_symbol:FBL8 description:Putative F-box/LRR-repeat protein 8
AT2G41240	39.9924	4385.64	6.77692	3.67e-08	3.18e-07	Up	gene_symbol:BHLH100 description:BHLH100
AT4G09970	63.6662	133.848	1.072	3.84e-08	3.32e-07	Up	description:At4g09970
AT1G50040	9.44649	46.8226	2.30935	3.96e-08	3.41e-07	Up	description:F2J10.8 protein
AT5G40780	72.3463	206.929	1.51614	4.02e-08	3.46e-07	Up	gene_symbol:LHT1 description:Lysine histidine transporter 1
AT1G26976	0.180438	14.7419	6.35227	4.65e-08	3.97e-07	Up	description:unknown protein; FUNCTIONS IN: molecular_function unknown; INVOLVED IN: biological_process unknown; LOCATED IN: cellular_component unknown; Has 0 Blast hits to 0 proteins in 0 species (source: NCBI BLink).
AT4G15680	2.22171	27.0053	3.6035	4.72e-08	4.02e-07	Up	gene_symbol:GRXS4 description:Monothiol glutaredoxin-S4
AT5G64120	230.134	726	1.6575	4.72e-08	4.02e-07	Up	gene_symbol:PER71 description:Peroxidase
AT4G29530	27.91	71.4056	1.35525	4.91e-08	4.17e-07	Up	description:Thiamine phosphate phosphatase-like protein
AT2G46390	16.2331	82.6071	2.34733	5.38e-08	4.54e-07	Up	gene_symbol:SDH8 description:Succinate dehydrogenase subunit 8, mitochondrial
AT4G22000	117.06	246.491	1.07429	5.71e-08	4.81e-07	Up	description:At4g22000
AT1G31258	30.6611	104.461	1.76848	5.78e-08	4.86e-07	Up	description:other RNA
AT2G46160	66.6042	134.957	1.01882	5.83e-08	4.9e-07	Up	gene_symbol:ATL67 description:RING-H2 finger protein ATL67
AT1G01680	1.23825	23.8755	4.26916	5.85e-08	4.92e-07	Up	gene_symbol:PUB54 description:U-box domain-containing protein 54
AT1G63860	35.6616	111.046	1.63872	6.02e-08	5.05e-07	Up	description:Disease resistance protein (TIR-NBS-LRR class) family
AT2G45280	53.8064	113.421	1.07583	6.09e-08	5.11e-07	Up	gene_symbol:ATRAD51C description:RAS associated with diabetes protein 51C
AT3G16030	57.6178	116.292	1.01317	6.31e-08	5.27e-07	Up	gene_symbol:CES101 description:Lectin protein kinase family protein
AT1G68238	75.0751	193.909	1.36897	6.47e-08	5.39e-07	Up	description:Putative uncharacterized protein
AT1G12010	53.734	122.903	1.19362	7.11e-08	5.91e-07	Up	description:1-aminocyclopropane-1-carboxylate oxidase 3
AT3G60415	50.5756	119.911	1.24545	7.3e-08	6.05e-07	Up	description:At3g60420
AT2G42955	3.47609	28.2081	3.02057	7.7e-08	6.37e-07	Up	description:unknown protein; BEST Arabidopsis thaliana protein match is: unknown protein (TAIR:AT2G30615.1); Has 60 Blast hits to 45 proteins in 3 species: Archae - 0; Bacteria - 0; Metazoa - 0; Fungi - 0; Plants - 60; Viruses - 0; Other Eukaryotes - 0 (s
AT1G61170	58.9733	119.743	1.02181	8.07e-08	6.65e-07	Up	description:At1g61170
AT1G30760	43.5762	106.942	1.29521	8.87e-08	7.27e-07	Up	description:FAD-binding Berberine family protein
AT4G02090	24.332	67.0667	1.46274	8.97e-08	7.35e-07	Up	description:AGAA.5
AT5G20650	41.7145	110.862	1.41015	9.01e-08	7.38e-07	Up	gene_symbol:COPT5 description:Copper transporter 5
AT1G67980	0.496428	35.9455	6.17808	9.2e-08	7.52e-07	Up	gene_symbol:CCOAMT description:Putative caffeoyl-CoA O-methyltransferase At1g67980
AT2G43720	14.9192	51.4205	1.78518	9.35e-08	7.63e-07	Up	description:At2g43720/F18O19.17
AT3G28510	26.016	84.9349	1.70696	9.61e-08	7.84e-07	Up	description:AAA-ATPase At3g28510
AT2G17740	0.180429	15.1616	6.39285	9.67e-08	7.88e-07	Up	description:At2g17740
AT4G16447	23.6508	63.853	1.43287	9.74e-08	7.95e-07	Up	description:At4g16447
AT4G15850	53.7003	116.457	1.11679	1.02e-07	8.3e-07	Up	gene_symbol:RH1 description:DEAD-box ATP-dependent RNA helicase 1
AT1G48170	32.4872	77.1465	1.24773	1.04e-07	8.47e-07	Up	description:Proteasome assembly chaperone
AT5G06740	17.6896	53.9858	1.60968	1.04e-07	8.47e-07	Up	description:Concanavalin A-like lectin protein kinase family protein
AT3G09480	18.994	65.1653	1.77856	1.06e-07	8.61e-07	Up	description:Histone H2B
AT1G71280	1.24789	21.3323	4.09548	1.08e-07	8.76e-07	Up	gene_symbol:RH55 description:DEAD-box ATP-dependent RNA helicase 55
AT1G02220	109.555	255.302	1.22055	1.1e-07	8.93e-07	Up	gene_symbol:NAC003 description:NAC domain-containing protein 3
AT3G52460	13.9399	46.0934	1.72534	1.11e-07	8.98e-07	Up	description:Hydroxyproline-rich glycoprotein family protein
AT5G16930	64.0146	140.04	1.12937	1.11e-07	9e-07	Up	description:AAA-type ATPase family protein
AT4G33050	106.645	280.008	1.39265	1.16e-07	9.37e-07	Up	gene_symbol:EDA39 description:calmodulin-binding family protein
AT3G19508	12.9555	46.2827	1.83691	1.18e-07	9.48e-07	Up	description:LYR motif-containing protein At3g19508
AT1G27020	38.7473	124.934	1.689	1.38e-07	1.1e-06	Up	description:Plant/protein
AT2G39310	653.765	1806.92	1.46669	1.38e-07	1.1e-06	Up	gene_symbol:JAL22 description:Jacalin-related lectin 22
AT2G34570	46.2079	102.639	1.15136	1.4e-07	1.11e-06	Up	gene_symbol:MEE21 description:PIN domain-like family protein
AT4G13890	8.95247	37.495	2.06634	1.46e-07	1.16e-06	Up	gene_symbol:SHM5 description:Serine hydroxymethyltransferase 5
AT1G73810	18.7081	59.6663	1.67326	1.5e-07	1.19e-06	Up	description:Core-2/I-branching beta-1,6-N-acetylglucosaminyltransferase family protein
AT1G52050	28.0681	92.1788	1.7155	1.51e-07	1.2e-06	Up	gene_symbol:JAL8 description:Jacalin-related lectin 8
AT1G12060	39.7817	93.0557	1.22599	1.53e-07	1.21e-06	Up	gene_symbol:BAG5 description:BAG5
AT5G53240	0.494234	29.19	5.88414	1.56e-07	1.23e-06	Up	description:Putative uncharacterized protein
AT3G63390	63.8961	137.323	1.10377	1.58e-07	1.25e-06	Up	description:At3g63390
AT5G52930	4.46445	28.6953	2.68426	1.58e-07	1.25e-06	Up	description:Expressed protein
AT1G16445	27.8658	73.9469	1.40799	1.7e-07	1.34e-06	Up	description:S-adenosyl-L-methionine-dependent methyltransferases superfamily protein
AT3G18610	8.49218	39.1023	2.20305	1.79e-07	1.4e-06	Up	gene_symbol:NUCL2 description:Nucleolin 2
AT5G39850	57.9266	118.051	1.02712	1.82e-07	1.43e-06	Up	gene_symbol:RPS9C description:40S ribosomal protein S9-2
AT4G31320	31.0287	89.534	1.52883	1.83e-07	1.43e-06	Up	description:Auxin induced like-protein
AT2G42900	37.6566	99.1985	1.39742	1.88e-07	1.47e-06	Up	description:At2g42900
AT4G09600	0.301365	18.9573	5.9751	1.97e-07	1.54e-06	Up	gene_symbol:GASA3 description:Gibberellin-regulated protein 3
AT5G46890	66.16	180.369	1.44692	1.97e-07	1.54e-06	Up	description:Bifunctional inhibitor/lipid-transfer protein/seed storage 2S albumin superfamily protein
AT5G41763	2.47749	22.4614	3.18049	2.04e-07	1.59e-06	Up	description:Uncharacterized protein (Fragment)
AT5G54560	0.495934	26.56	5.74297	2.11e-07	1.63e-06	Up	description:Putative uncharacterized protein
AT5G22890	69.5338	149.712	1.1064	2.12e-07	1.64e-06	Up	gene_symbol:STOP2 description:Protein SENSITIVE TO PROTON RHIZOTOXICITY 2
AT5G27460	41.735	89.8308	1.10595	2.15e-07	1.66e-06	Up	description:Pentatricopeptide repeat-containing protein At5g27460
AT2G32030	16.9736	53.5278	1.657	2.22e-07	1.71e-06	Up	description:Acyl-CoA N-acyltransferases (NAT) superfamily protein
AT2G03010	7.73804	46.7191	2.59397	2.28e-07	1.76e-06	Up	description:Family of unknown function (DUF577)
AT3G12650	9.96236	40.0025	2.00553	2.37e-07	1.83e-06	Up	description:AT3g12650/T2E22_103
AT2G37580	22.6554	74.8087	1.72335	2.52e-07	1.93e-06	Up	gene_symbol:ATL33 description:RING-H2 finger protein ATL33
AT1G02580	0.745295	21.6859	4.8628	2.61e-07	1.99e-06	Up	gene_symbol:MEA description:Histone-lysine N-methyltransferase MEDEA
AT3G61390	3.95652	26.0096	2.71674	2.69e-07	2.05e-06	Up	gene_symbol:PUB36 description:U-box domain-containing protein 36
AT4G11910	7.45756	36.2478	2.28112	2.71e-07	2.07e-06	Up	gene_symbol:SGR2 description:Protein STAY-GREEN 2, chloroplastic
AT1G57630	1.96802	25.9261	3.71959	2.75e-07	2.09e-06	Up	description:Disease resistance protein RPP1-WsB, putative
AT1G54050	61.8649	128.592	1.05561	2.76e-07	2.1e-06	Up	gene_symbol:HSP17.4B description:17.4 kDa class III heat shock protein
AT5G41765	4.70589	26.6436	2.50125	2.85e-07	2.16e-06	Up	description:Probable transcription factor At5g41765
AT2G16570	41.7659	98.7553	1.24153	2.84e-07	2.16e-06	Up	gene_symbol:ASE1 description:Amidophosphoribosyltransferase 1, chloroplastic
AT2G25735	13.1148	55.1455	2.07205	2.98e-07	2.25e-06	Up	description:Expressed protein
AT2G25680	22.4513	66.1977	1.55998	3.04e-07	2.3e-06	Up	gene_symbol:MOT1 description:Molybdate transporter 1
AT1G14010	56.709	125.657	1.14784	3.07e-07	2.31e-06	Up	description:Transmembrane emp24 domain-containing protein p24delta7
AT2G46140	72.1873	152.5	1.07899	3.14e-07	2.37e-06	Up	description:Desiccation-related protein At2g46140
AT4G18372	8.15454	37.8446	2.21441	3.21e-07	2.42e-06	Up	description:Small nuclear ribonucleoprotein family protein
AT2G43370	46.2693	100.719	1.12221	3.24e-07	2.44e-06	Up	gene_symbol:SNRNP35 description:U11/U12 small nuclear ribonucleoprotein 35 kDa protein
AT2G30330	47.862	99.2354	1.05197	3.37e-07	2.53e-06	Up	gene_symbol:BLOS1 description:Biogenesis of lysosome-related organelles complex 1 subunit 1
AT4G10720	5.93135	29.3066	2.3048	3.41e-07	2.56e-06	Up	description:Ankyrin repeat family protein
AT5G24110	5.68569	45.4455	2.99873	3.53e-07	2.64e-06	Up	gene_symbol:WRKY30 description:Probable WRKY transcription factor 30
AT2G18600	21.2429	60.9547	1.52076	3.59e-07	2.69e-06	Up	gene_symbol:RCE2 description:Probable NEDD8-conjugating enzyme Ubc12-like
AT5G05130	38.1571	96.3347	1.3361	3.59e-07	2.69e-06	Up	description:Putative SWI/SNF-related matrix-associated actin-dependent regulator of chromatin subfamily A member 3-like 1
AT4G30800	41.1956	91.8966	1.15752	3.6e-07	2.69e-06	Up	gene_symbol:RPS11B description:40S ribosomal protein S11-2
AT3G24500	32.5329	90.1969	1.47118	3.61e-07	2.7e-06	Up	gene_symbol:MBF1C description:MBF1C
AT2G18190	0.496075	23.957	5.59374	3.7e-07	2.76e-06	Up	description:AAA-ATPase At2g18190
AT5G60460	66.6509	175.235	1.3946	3.79e-07	2.83e-06	Up	description:Protein transport protein Sec61 subunit beta
AT4G33905	6.94935	31.9601	2.20132	3.84e-07	2.86e-06	Up	description:AT4g33900
AT5G13320	40.9273	95.0535	1.21568	3.94e-07	2.93e-06	Up	gene_symbol:PBS3 description:Auxin-responsive GH3 family protein
AT3G04045	27.5459	65.7315	1.25475	3.98e-07	2.96e-06	Up	-
AT4G19390	31.7219	82.2645	1.37479	4.24e-07	3.13e-06	Up	description:AT4g19390/T5K18_170
AT5G16320	39.3714	85.2041	1.11377	4.24e-07	3.13e-06	Up	gene_symbol:FRL1 description:FRIGIDA-like protein 1
AT1G67520	22.5376	60.1666	1.41663	4.23e-07	3.13e-06	Up	description:lectin protein kinase family protein
AT1G77380	24.6172	76.9558	1.64436	4.37e-07	3.22e-06	Up	gene_symbol:AAP3 description:ATAAP3
AT1G73040	5.72099	27.065	2.24209	4.4e-07	3.24e-06	Up	gene_symbol:JAL19 description:Jacalin-related lectin 19
AT5G04520	46.9784	102.015	1.11872	4.48e-07	3.3e-06	Up	description:3-oxoacyl-[acyl-carrier-protein] synthase-like protein
AT1G17020	53.9325	146.405	1.44074	4.58e-07	3.36e-06	Up	gene_symbol:SRG1 description:Protein SRG1
AT1G62440	33.161	85.6099	1.36829	4.61e-07	3.38e-06	Up	gene_symbol:LRX2 description:Leucine-rich repeat extensin-like protein 2
AT1G08965	0.179947	11.1463	5.95284	4.67e-07	3.42e-06	Up	-
AT4G15700	6.47978	37.8601	2.54666	5.28e-07	3.84e-06	Up	gene_symbol:GRXS3 description:Monothiol glutaredoxin-S3
AT1G63530	40.2678	85.3666	1.08404	5.31e-07	3.86e-06	Up	description:BEST Arabidopsis thaliana protein match is: hydroxyproline-rich glycoprotein family protein (TAIR:AT1G63540.1); Has 10212 Blast hits to 4024 proteins in 434 species: Archae - 1; Bacteria - 1259; Metazoa - 3608; Fungi - 2247; Plants - 291; Viru
AT2G05995	5.22215	29.567	2.50127	5.35e-07	3.89e-06	Up	description:other RNA
AT2G32795	27.3721	69.6314	1.34703	5.41e-07	3.93e-06	Up	description:other RNA
AT1G63310	41.6876	102.797	1.30211	5.68e-07	4.11e-06	Up	description:Uncharacterized protein At1g63310
AT2G30770	0.988102	20.2952	4.36033	5.75e-07	4.16e-06	Up	gene_symbol:CYP71A13 description:Indoleacetaldoxime dehydratase
AT2G38310	332.091	670.541	1.01375	5.95e-07	4.29e-06	Up	gene_symbol:PYL4 description:Abscisic acid receptor PYL4
AT1G01210	56.6329	121.394	1.09999	6.48e-07	4.65e-06	Up	description:DNA-directed RNA polymerase subunit
AT3G57260	4.28425	126.165	4.88013	6.6e-07	4.74e-06	Up	gene_symbol:BGL2 description:Beta-1,3-glucanase 2
AT3G09085	4.98017	28.73	2.52829	6.68e-07	4.79e-06	Up	description:At3g09085
AT4G15160	180.004	565.663	1.65192	7.58e-07	5.4e-06	Up	description:Bifunctional inhibitor/lipid-transfer protein/seed storage 2S albumin superfamily protein
AT3G22860	0.497931	21.4643	5.42985	7.6e-07	5.41e-06	Up	gene_symbol:TIF3C2 description:Eukaryotic translation initiation factor 3 subunit C
AT1G72330	72.7949	182.569	1.32653	7.78e-07	5.53e-06	Up	gene_symbol:ALAAT2 description:alanine aminotransferase 2
AT4G21610	34.7931	74.9701	1.10751	7.78e-07	5.53e-06	Up	gene_symbol:LOL2 description:Protein LOL2
AT1G53635	2.97146	22.581	2.92587	8.17e-07	5.79e-06	Up	description:Putative uncharacterized protein
AT1G65790	0.179854	10.2021	5.8259	8.45e-07	5.98e-06	Up	gene_symbol:SD17 description:Receptor-like serine/threonine-protein kinase SD1-7
AT3G12820	23.2662	92.3314	1.98859	8.63e-07	6.09e-06	Up	gene_symbol:AtMYB10 description:Transcription factor MYB10
AT1G20350	2.23218	21.6027	3.27469	8.72e-07	6.14e-06	Up	gene_symbol:TIM17-1 description:Mitochondrial import inner membrane translocase subunit TIM17-1
AT3G60140	12.6553	65.9293	2.38117	8.83e-07	6.21e-06	Up	gene_symbol:BGLU30 description:Beta-glucosidase 30
AT1G74440	15.4651	67.2134	2.11973	8.82e-07	6.21e-06	Up	description:ER membrane protein, putative (DUF962)
AT5G16970	525.033	1410.9	1.42613	8.84e-07	6.22e-06	Up	gene_symbol:AER description:NADPH-dependent oxidoreductase 2-alkenal reductase
AT4G15670	0.179876	12.2173	6.08578	8.86e-07	6.23e-06	Up	gene_symbol:GRXS7 description:Monothiol glutaredoxin-S7
AT3G63090	41.9303	89.8833	1.10006	8.98e-07	6.3e-06	Up	description:Ubiquitin carboxyl-terminal hydrolase family protein
AT4G10500	25.9437	75.7211	1.54531	9.01e-07	6.32e-06	Up	gene_symbol:DLO1 description:Protein DMR6-LIKE OXYGENASE 1
AT4G32870	43.2048	92.2035	1.09363	9.18e-07	6.44e-06	Up	description:At4g32870
AT2G23680	21.5701	65.8088	1.60925	9.21e-07	6.45e-06	Up	description:Cold-regulated 413 plasma membrane protein 3
AT1G50290	72.3307	156.731	1.11561	9.29e-07	6.5e-06	Up	description:At1g50290/F14I3_12
AT1G70440	6.8789	37.6632	2.45291	9.59e-07	6.69e-06	Up	gene_symbol:SRO3 description:Probable inactive poly [ADP-ribose] polymerase SRO3
AT3G21352	2.74409	29.5156	3.42708	9.61e-07	6.71e-06	Up	description:Putative uncharacterized protein
AT4G39070	15.9563	54.3216	1.7674	9.94e-07	6.92e-06	Up	gene_symbol:BBX20 description:B-box zinc finger protein 20
AT1G03495	119.803	294.34	1.29682	1.04e-06	7.18e-06	Up	description:HXXXD-type acyl-transferase family protein
AT3G50610	5.70744	28.3971	2.31483	1.04e-06	7.19e-06	Up	gene_symbol:CEP9 description:Precursor of CEP9
AT1G21210	13.1912	40.6902	1.6251	1.05e-06	7.25e-06	Up	gene_symbol:WAK4 description:Wall-associated receptor kinase 4
AT1G05730	7.9622	32.0989	2.01129	1.08e-06	7.46e-06	Up	description:FAM136A-like protein (DUF842)
AT3G27010	57.5287	121.118	1.07406	1.1e-06	7.59e-06	Up	gene_symbol:TCP20 description:TCP20
AT1G32870	142.589	332.569	1.22179	1.11e-06	7.65e-06	Up	gene_symbol:ANAC13 description:NAC domain protein 13
AT4G38410	5.98358	31.523	2.39732	1.11e-06	7.67e-06	Up	description:At4g38410
AT4G29560	15.1772	44.8777	1.56409	1.13e-06	7.77e-06	Up	description:Fanconi anemia group E protein FANCE protein
AT5G13210	29.756	172.892	2.53862	1.16e-06	7.94e-06	Up	description:AT5g13210/T31B5_30
AT1G11300	37.4031	88.1925	1.2375	1.18e-06	8.12e-06	Up	description:G-type lectin S-receptor-like serine/threonine-protein kinase At1g11300
AT2G48090	17.759	51.2826	1.52991	1.2e-06	8.2e-06	Up	description:unknown protein; FUNCTIONS IN: molecular_function unknown; INVOLVED IN: biological_process unknown; LOCATED IN: chloroplast; EXPRESSED IN: male gametophyte, root, flower, carpel; EXPRESSED DURING: 4 anthesis, petal differentiation and expansio
AT2G46430	67.6339	137.625	1.02492	1.2e-06	8.2e-06	Up	gene_symbol:CNGC3 description:Probable cyclic nucleotide-gated ion channel 3
AT3G47810	143.497	306.437	1.09457	1.24e-06	8.5e-06	Up	gene_symbol:VPS29 description:Vacuolar protein sorting-associated protein 29
AT5G46230	34.39	77.0826	1.16441	1.3e-06	8.88e-06	Up	description:At5g46230
AT5G40730	99.1662	208.38	1.07129	1.33e-06	9.03e-06	Up	gene_symbol:AGP24 description:Arabinogalactan peptide 24
AT5G26230	40.5324	84.5308	1.0604	1.51e-06	1.01e-05	Up	gene_symbol:MAKR1 description:Probable membrane-associated kinase regulator 1
AT5G66480	46.7032	101.857	1.12495	1.51e-06	1.02e-05	Up	description:Bacteriophage N4 adsorption B protein
AT2G25940	24.9015	60.682	1.28503	1.54e-06	1.03e-05	Up	gene_symbol:ALPHA-VPE description:Vacuolar-processing enzyme alpha-isozyme
AT2G02930	2.50213	20.494	3.03397	1.53e-06	1.03e-05	Up	gene_symbol:GSTF3 description:Glutathione S-transferase F3
AT1G14520	24.5085	68.1368	1.47515	1.65e-06	1.1e-05	Up	gene_symbol:MIOX1 description:myo-inositol oxygenase 1
AT1G10480	23.8368	61.9957	1.37898	1.67e-06	1.11e-05	Up	gene_symbol:ZFP5 description:Zinc finger protein 5
AT1G15870	6.94974	31.2313	2.16796	1.76e-06	1.17e-05	Up	description:At1g15870/F7H2_19
AT5G08360	22.6344	61.9174	1.45182	1.86e-06	1.23e-05	Up	description:At5g08360
AT1G70350	40.6838	85.9613	1.07923	1.99e-06	1.31e-05	Up	description:At1g70350
AT1G07050	11.7134	40.0049	1.77202	2.13e-06	1.4e-05	Up	description:CCT motif family protein
AT3G47530	21.3717	53.1028	1.31309	2.15e-06	1.41e-05	Up	gene_symbol:PCMP-H76 description:Pentatricopeptide repeat-containing protein At3g47530
AT2G03690	49.0467	98.3132	1.00323	2.18e-06	1.43e-05	Up	description:Ubiquinone biosynthesis protein COQ4 homolog, mitochondrial
AT4G11890	2.71937	27.246	3.3247	2.24e-06	1.46e-05	Up	description:Protein kinase superfamily protein
AT1G75335	14.2055	42.5551	1.58289	2.34e-06	1.52e-05	Up	description:Nucleolar-like protein
AT2G20700	1.75179	19.0617	3.44377	2.39e-06	1.55e-05	Up	gene_symbol:LLG2 description:GPI-anchored protein LLG2
AT2G04430	34.9151	87.086	1.31859	2.6e-06	1.68e-05	Up	gene_symbol:NUDT5 description:Nudix hydrolase 5
AT3G44690	46.7801	94.9149	1.02074	2.6e-06	1.68e-05	Up	description:unknown protein; Has 30201 Blast hits to 17322 proteins in 780 species: Archae - 12; Bacteria - 1396; Metazoa - 17338; Fungi - 3422; Plants - 5037; Viruses - 0; Other Eukaryotes - 2996 (source: NCBI BLink).
AT5G46720	6.71	27.5848	2.03949	2.72e-06	1.75e-05	Up	description:AIG2-like (Avirulence induced gene) family protein
AT5G66130	45.3328	90.7335	1.00108	2.82e-06	1.81e-05	Up	gene_symbol:RAD17 description:Cell cycle checkpoint protein RAD17
AT5G01700	20.3953	51.3893	1.33323	2.89e-06	1.85e-05	Up	description:Probable protein phosphatase 2C 65
AT4G23130	0.995705	17.2402	4.11392	2.91e-06	1.86e-05	Up	gene_symbol:CRK5 description:cysteine-rich RLK (RECEPTOR-like protein kinase) 5
AT5G25250	14.5922	105.081	2.84824	2.91e-06	1.86e-05	Up	gene_symbol:FLOT1 description:Flotillin-like protein 1
AT3G13210	4.7172	30.4799	2.69185	2.93e-06	1.88e-05	Up	description:Crooked neck protein, putative / cell cycle protein
AT3G28570	3.46397	22.1145	2.67449	3e-06	1.92e-05	Up	description:P-loop containing nucleoside triphosphate hydrolases superfamily protein
AT2G21220	3.96852	23.2228	2.54887	3.06e-06	1.95e-05	Up	description:Putative auxin-regulated protein
AT4G15380	33.174	71.9639	1.11722	3.14e-06	2e-05	Up	gene_symbol:CYP705A4 description:Cytochrome P450, family 705, subfamily A, polypeptide 4
AT1G66690	6.4686	28.1501	2.12161	3.2e-06	2.03e-05	Up	description:Paraxanthine methyltransferase 2
AT3G16360	42.1582	102.495	1.28167	3.25e-06	2.06e-05	Up	gene_symbol:AHP4 description:AHP4
AT4G01540	53.9084	115.534	1.09973	3.29e-06	2.08e-05	Up	gene_symbol:NAC68 description:NAC domain-containing protein 68
AT5G59310	5.71057	39.7442	2.79904	3.68e-06	2.32e-05	Up	gene_symbol:LTP4 description:Non-specific lipid-transfer protein 4
AT1G60470	28.425	82.2164	1.53226	3.96e-06	2.48e-05	Up	gene_symbol:GOLS4 description:Galactinol synthase 4
AT1G63230	19.4079	52.8016	1.44394	4.08e-06	2.55e-05	Up	description:At1g63230
AT5G13860	44.1493	93.3808	1.08073	4.33e-06	2.69e-05	Up	gene_symbol:ELCL description:Protein ELC-like
AT5G01330	26.0625	66.1918	1.34468	4.41e-06	2.74e-05	Up	gene_symbol:PDC3 description:Pyruvate decarboxylase 3
AT1G67365	19.6034	51.4588	1.39231	4.6e-06	2.84e-05	Up	description:other RNA
AT3G23120	2.00127	19.1817	3.26074	4.78e-06	2.94e-05	Up	gene_symbol:AtRLP38 description:Receptor-like protein 38
AT5G64150	37.6664	78.7852	1.06465	4.88e-06	3.01e-05	Up	description:At5g64156
AT3G07910	103.181	221.944	1.10502	4.92e-06	3.02e-05	Up	description:AT3g07910/F17A17_25
AT2G37530	4.99254	23.954	2.26242	5.1e-06	3.13e-05	Up	description:unknown protein; BEST Arabidopsis thaliana protein match is: unknown protein (TAIR:AT1G07795.1); Has 39 Blast hits to 39 proteins in 11 species: Archae - 0; Bacteria - 0; Metazoa - 0; Fungi - 0; Plants - 39; Viruses - 0; Other Eukaryotes - 0 (
AT4G02810	11.9344	40.1827	1.75145	5.34e-06	3.26e-05	Up	gene_symbol:FAF1 description:Protein FANTASTIC FOUR 1
AT2G45050	58.6156	126.002	1.10409	5.35e-06	3.27e-05	Up	gene_symbol:GATA2 description:GATA transcription factor 2
AT2G18520	32.6611	70.8049	1.11628	5.42e-06	3.31e-05	Up	description:Pentatricopeptide repeat-containing protein At2g18520, mitochondrial
AT3G60270	0.50058	53.4788	6.73922	5.59e-06	3.4e-05	Up	description:Cupredoxin superfamily protein
AT3G13090	23.7895	58.3832	1.29523	5.62e-06	3.42e-05	Up	gene_symbol:ABCC6 description:ABC transporter C family member 6
AT5G48070	66.4566	135.645	1.02935	5.77e-06	3.5e-05	Up	gene_symbol:XTH20 description:Xyloglucan endotransglucosylase/hydrolase protein 20
AT1G79490	49.2473	99.3869	1.01301	5.87e-06	3.55e-05	Up	gene_symbol:EMB2217 description:Pentatricopeptide repeat-containing protein At1g79490, mitochondrial
AT5G09260	59.8664	123.135	1.04042	5.95e-06	3.6e-05	Up	gene_symbol:VPS20.2 description:Vacuolar protein sorting-associated protein 20 homolog 2
AT5G58010	30.8254	78.4446	1.34755	6.1e-06	3.68e-05	Up	gene_symbol:BHLH82 description:LRL3
AT2G32190	20.1523	52.7667	1.38868	6.27e-06	3.78e-05	Up	description:Cysteine-rich/transmembrane domain A-like protein
AT1G09560	1363.24	3721.4	1.4488	6.36e-06	3.82e-05	Up	gene_symbol:GLP4 description:Germin-like protein subfamily 2 member 1
AT5G11210	7.71287	35.8235	2.21557	6.52e-06	3.91e-05	Up	gene_symbol:GLR2.5 description:Glutamate receptor 2.5
AT4G11170	0.985186	16.316	4.04974	6.53e-06	3.92e-05	Up	description:Putative disease resistance protein At4g11170
AT1G05810	35.6564	76.4067	1.09954	6.65e-06	3.98e-05	Up	gene_symbol:ARA description:RAB GTPase homolog A5E
AT1G13510	12.3925	38.5362	1.63675	6.77e-06	4.05e-05	Up	description:Uncharacterized protein At1g13510
AT1G78450	36.3525	85.6521	1.23644	6.81e-06	4.06e-05	Up	description:F3F9.4
AT2G39400	53.5912	110.76	1.04737	6.84e-06	4.08e-05	Up	description:Alpha/beta-Hydrolases superfamily protein
AT2G39725	17.6081	46.7857	1.40983	6.85e-06	4.08e-05	Up	description:Expressed protein
AT3G56890	3.99877	21.4272	2.42181	6.85e-06	4.09e-05	Up	description:F-box associated ubiquitination effector family protein
AT4G39580	6.63997	30.9827	2.22221	6.94e-06	4.13e-05	Up	description:F-box/kelch-repeat protein At4g39580
AT5G48400	7.16212	31.7914	2.15018	6.93e-06	4.13e-05	Up	gene_symbol:GLR1.2 description:Glutamate receptor 1.2
AT5G47740	22.4354	55.6499	1.3106	7.09e-06	4.21e-05	Up	description:Adenine nucleotide alpha hydrolases-like superfamily protein
AT4G08040	34.9202	106.879	1.61385	7.19e-06	4.26e-05	Up	gene_symbol:ACS11 description:1-aminocyclopropane-1-carboxylate synthase 11
AT3G63540	562.189	1335.44	1.24819	7.25e-06	4.3e-05	Up	description:Mog1/PsbP/DUF1795-like photosystem II reaction center PsbP family protein
AT1G14687	10.7011	33.5443	1.64831	7.3e-06	4.32e-05	Up	gene_symbol:ZHD14 description:ZHD14
AT3G08565	0.17959	8.78245	5.61185	7.35e-06	4.35e-05	Up	-
AT1G47915	0.179307	8.4896	5.56519	7.4e-06	4.37e-05	Up	description:Putative F-box protein At1g47915
AT1G69920	2.25061	20.6974	3.20106	7.41e-06	4.38e-05	Up	gene_symbol:GSTU12 description:Glutathione S-transferase U12
AT4G37022	7.19303	28.0871	1.96524	7.44e-06	4.39e-05	Up	description:unknown protein; FUNCTIONS IN: molecular_function unknown; INVOLVED IN: biological_process unknown; LOCATED IN: cellular_component unknown; Has 0 Blast hits to 0 proteins in 0 species (source: NCBI BLink).
AT5G06570	18.6381	49.3185	1.40387	7.59e-06	4.47e-05	Up	description:alpha/beta-Hydrolases superfamily protein
AT5G01175	10.2381	33.1897	1.69678	7.64e-06	4.5e-05	Up	description:other RNA
AT3G07860	55.7552	111.59	1.00103	7.86e-06	4.62e-05	Up	gene_symbol:SNRNP25 description:Ubiquitin-like superfamily protein
AT1G11970	0.178455	8.52141	5.57746	8.03e-06	4.71e-05	Up	description:F12F1.16 protein
AT1G61930	22.2332	59.4833	1.41977	8.12e-06	4.76e-05	Up	description:At1g61930
AT2G03760	255.496	1236.28	2.27463	8.29e-06	4.85e-05	Up	gene_symbol:SOT12 description:Cytosolic sulfotransferase 12
AT5G41670	1885.82	4166.72	1.14372	8.31e-06	4.86e-05	Up	description:6-phosphogluconate dehydrogenase, decarboxylating
AT3G25870	37.2524	82.4764	1.14665	8.46e-06	4.93e-05	Up	description:unknown protein; BEST Arabidopsis thaliana protein match is: unknown protein (TAIR:AT1G13360.1); Has 50 Blast hits to 50 proteins in 12 species: Archae - 0; Bacteria - 0; Metazoa - 0; Fungi - 0; Plants - 50; Viruses - 0; Other Eukaryotes - 0 (
AT1G23530	25.6307	57.2648	1.15978	8.44e-06	4.93e-05	Up	description:At1g23530
AT3G28560	1.2457	18.1975	3.8687	8.68e-06	5.05e-05	Up	description:BCS1 AAA-type ATPase
AT4G19130	26.2727	62.8094	1.25741	8.9e-06	5.17e-05	Up	description:Replication factor-A protein 1-related
AT3G53150	2.98128	20.0762	2.75148	8.89e-06	5.17e-05	Up	gene_symbol:UGT73D1 description:UDP-glucosyl transferase 73D1
AT5G16200	68.7998	159.04	1.20891	9.26e-06	5.37e-05	Up	description:50S ribosomal protein-like protein
AT3G62140	46.5526	96.5853	1.05294	9.35e-06	5.41e-05	Up	description:NEFA-interacting nuclear protein
AT4G37030	23.7461	60.8896	1.35851	9.75e-06	5.63e-05	Up	description:Membrane protein
AT4G06746	5.90863	29.0712	2.29869	1.01e-05	5.81e-05	Up	gene_symbol:RAP2-9 description:Ethylene-responsive transcription factor RAP2-9
AT2G23830	0.178508	7.88556	5.46515	1.01e-05	5.83e-05	Up	gene_symbol:PVA31 description:Vesicle-associated protein 3-1
AT3G54150	9.36054	36.1471	1.94922	1.04e-05	5.97e-05	Up	description:Embryonic abundant protein-like
AT4G20690	1.72217	17.967	3.38305	1.05e-05	6.01e-05	Up	description:Uncharacterized protein AT4g20690
AT5G40990	0.3003	12.7182	5.40435	1.07e-05	6.12e-05	Up	gene_symbol:GLIP1 description:GDSL esterase/lipase 1
AT1G30730	71.9779	170.189	1.24151	1.08e-05	6.18e-05	Up	description:Berberine bridge enzyme-like 11
AT4G02970	63.2764	273.643	2.11256	1.08e-05	6.19e-05	Up	-
AT1G67220	0.178661	8.13268	5.50843	1.11e-05	6.32e-05	Up	gene_symbol:HAC2 description:Histone acetyltransferase HAC2
AT2G47580	34.6479	69.782	1.01009	1.11e-05	6.34e-05	Up	gene_symbol:U1A description:U1A
AT1G18860	34.0623	72.1701	1.08323	1.12e-05	6.37e-05	Up	gene_symbol:WRKY61 description:WRKY DNA-binding protein 61
AT1G18680	38.6062	84.8171	1.13552	1.14e-05	6.51e-05	Up	description:F6A14.21 protein
AT5G24318	26.0832	66.0794	1.34108	1.23e-05	6.97e-05	Up	description:O-Glycosyl hydrolases family 17 protein
AT4G23410	22.6197	51.7475	1.19391	1.27e-05	7.19e-05	Up	gene_symbol:TET5 description:TET5
AT3G61920	5.4672	22.5152	2.04202	1.3e-05	7.34e-05	Up	description:At3g61920
AT1G69600	8.22011	28.5134	1.79441	1.31e-05	7.37e-05	Up	gene_symbol:ZHD11 description:Zinc-finger homeodomain protein 11
AT1G63270	40.3869	81.9818	1.02142	1.34e-05	7.54e-05	Up	gene_symbol:ABCI1 description:ABC transporter I family member 1
AT1G01560	6.21047	26.1371	2.07332	1.36e-05	7.68e-05	Up	gene_symbol:MPK11 description:Mitogen-activated protein kinase 11
AT5G48920	32.6708	92.6507	1.5038	1.48e-05	8.31e-05	Up	gene_symbol:TED7 description:At5g48920
AT1G27620	13.4242	39.9385	1.57294	1.49e-05	8.32e-05	Up	description:At1g27620
AT1G15190	1.49167	15.1612	3.34538	1.49e-05	8.32e-05	Up	gene_symbol:FLA19 description:Fasciclin-like arabinogalactan protein 19
AT5G51330	4.70407	22.0362	2.2279	1.49e-05	8.36e-05	Up	gene_symbol:DYAD description:Protein DYAD
AT3G03670	0.99142	18.7839	4.24386	1.53e-05	8.52e-05	Up	gene_symbol:PER28 description:Peroxidase 28
AT2G24255	0.178314	7.62601	5.41844	1.53e-05	8.55e-05	Up	description:LOW protein: F-box/kelch-repeat protein
AT2G01021	10.2487	38.7363	1.91824	1.54e-05	8.57e-05	Up	description:unknown protein; Has 30201 Blast hits to 17322 proteins in 780 species: Archae - 12; Bacteria - 1396; Metazoa - 17338; Fungi - 3422; Plants - 5037; Viruses - 0; Other Eukaryotes - 2996 (source: NCBI BLink).
AT1G13607	2.96998	18.6123	2.64773	1.56e-05	8.69e-05	Up	description:Defensin-like protein 286
AT5G11190	5.49555	22.5849	2.03902	1.6e-05	8.91e-05	Up	gene_symbol:SHN2 description:Ethylene-responsive transcription factor SHINE 2
AT1G52060	60.4353	127.203	1.07366	1.65e-05	9.14e-05	Up	gene_symbol:JAL9 description:Jacalin-related lectin 9
AT4G00590	42.1788	85.875	1.02572	1.66e-05	9.23e-05	Up	description:Putative threonine aspartase
AT5G40690	111.1	224.55	1.01518	1.68e-05	9.29e-05	Up	description:At5g40690
AT3G48360	193.273	627.356	1.69864	1.7e-05	9.4e-05	Up	gene_symbol:BT2 description:BTB/POZ and TAZ domain-containing protein 2
AT1G30660	3.96226	20.658	2.38231	1.74e-05	9.6e-05	Up	description:Primase homolog protein
AT5G09295	2.23948	15.9492	2.83225	1.74e-05	9.62e-05	Up	-
AT1G01480	12.1555	35.2439	1.53577	1.76e-05	9.71e-05	Up	gene_symbol:ACS2 description:1-aminocyclopropane-1-carboxylate synthase 2
AT5G04820	36.5345	76.1123	1.05887	1.85e-05	0.00010165	Up	gene_symbol:OFP13 description:Transcription repressor OFP13
AT3G01345	3.47678	20.886	2.58671	1.85e-05	0.00010167	Up	description:Expressed protein
AT4G31877	3.22509	18.5501	2.52402	1.86e-05	0.0001022	Up	-
AT1G53633	3.47442	18.7467	2.43179	1.86e-05	0.00010237	Up	description:unknown protein; FUNCTIONS IN: molecular_function unknown; INVOLVED IN: biological_process unknown; LOCATED IN: cellular_component unknown; Has 5 Blast hits to 5 proteins in 2 species: Archae - 0; Bacteria - 0; Metazoa - 2; Fungi - 0; Plants -
AT1G13330	14.6057	40.0372	1.45481	1.88e-05	0.00010314	Up	gene_symbol:HOP2 description:Homologous-pairing protein 2 homolog
AT3G56770	7.0024	27.7966	1.98899	1.89e-05	0.00010383	Up	gene_symbol:BHLH107 description:Putative transcription factor bHLH107
AT5G52630	14.9382	38.4759	1.36495	2.03e-05	0.00011091	Up	gene_symbol:PCMP-H52 description:Putative pentatricopeptide repeat-containing protein At5g52630
AT1G65680	2.01066	20.5809	3.35557	2.04e-05	0.00011135	Up	gene_symbol:EXPB2 description:Putative expansin-B2
AT4G18430	32.8358	72.1452	1.13564	2.1e-05	0.00011437	Up	gene_symbol:RABA1E description:Ras-related protein RABA1e
AT3G47965	33.6772	71.4004	1.08416	2.23e-05	0.00012079	Up	description:AT3g47961
AT5G48410	16.0952	41.8854	1.37982	2.27e-05	0.00012256	Up	gene_symbol:GLR1.3 description:Glutamate receptor 1.3
AT1G52315	17.8498	47.1503	1.40135	2.31e-05	0.00012475	Up	description:Regulator of Vps4 activity in the MVB pathway protein
AT5G19650	5.44273	22.9781	2.07785	2.37e-05	0.00012758	Up	gene_symbol:OFP8 description:Transcription repressor OFP8
AT1G14370	33.9506	69.8035	1.03986	2.41e-05	0.00012966	Up	gene_symbol:PBL2 description:PBL2
AT1G11760	32.6148	72.2698	1.14787	2.44e-05	0.00013108	Up	gene_symbol:MED32 description:MED32
AT2G44370	47.9674	106.676	1.15311	2.46e-05	0.00013189	Up	description:At2g44370
AT2G25297	1.47997	15.0579	3.34688	2.47e-05	0.00013233	Up	description:Transmembrane protein
AT2G45550	0.997796	13.0572	3.70995	2.48e-05	0.00013264	Up	gene_symbol:CYP76C4 description:Cytochrome P450 76C4
AT1G80150	31.106	63.661	1.03322	2.49e-05	0.00013315	Up	description:Pentatricopeptide repeat-containing protein At1g80150, mitochondrial
AT4G35660	0.179545	7.88695	5.45705	2.63e-05	0.00014012	Up	description:Expressed protein
AT1G68170	0.178582	7.01111	5.29499	2.66e-05	0.00014163	Up	description:nodulin MtN21 /EamA-like transporter family protein
AT1G63820	16.3857	41.5428	1.34216	2.74e-05	0.0001456	Up	description:CCT motif family protein
AT5G24570	33.0123	72.1077	1.12715	2.76e-05	0.0001464	Up	description:Putative uncharacterized protein
AT2G38823	26.1996	64.2311	1.29373	2.77e-05	0.00014687	Up	description:Putative uncharacterized protein
AT4G00970	33.1135	85.0736	1.36129	2.88e-05	0.0001519	Up	gene_symbol:CRK41 description:Cysteine-rich receptor-like protein kinase 41
AT5G25240	6.47777	25.8685	1.99763	2.9e-05	0.00015264	Up	description:Stress induced protein
AT3G16210	5.47697	21.9577	2.00328	2.94e-05	0.00015485	Up	description:Putative F-box protein At3g16210
AT5G49110	26.8225	56.9686	1.08672	2.94e-05	0.00015491	Up	description:unknown protein; INVOLVED IN: biological_process unknown; LOCATED IN: cellular_component unknown; EXPRESSED IN: cultured cell; Has 30201 Blast hits to 17322 proteins in 780 species: Archae - 12; Bacteria - 1396; Metazoa - 17338; Fungi - 3422;
AT1G04330	5.78239	32.4925	2.49037	3.06e-05	0.00016047	Up	description:At1g04330
AT2G43050	17.1438	44.2161	1.36689	3.26e-05	0.00017009	Up	gene_symbol:PME16 description:Probable pectinesterase/pectinesterase inhibitor 16
AT5G65495	29.1907	60.3038	1.04674	3.26e-05	0.00017032	Up	gene_symbol:SKIP34 description:Protein SKIP34
AT3G10110	28.5863	63.0928	1.14215	3.34e-05	0.00017403	Up	gene_symbol:TIM22-1 description:Mitochondrial import inner membrane translocase subunit TIM22-1
AT1G26410	1.72867	50.0592	4.8559	3.38e-05	0.00017616	Up	gene_symbol:FOX4 description:Berberine bridge enzyme-like 6
AT5G59240	14.4105	40.2372	1.48141	3.4e-05	0.00017705	Up	gene_symbol:RPS8B description:40S ribosomal protein S8
AT3G50770	5.23426	22.257	2.0882	3.46e-05	0.00018004	Up	gene_symbol:CML41 description:Probable calcium-binding protein CML41
AT2G21350	1.48347	14.3926	3.27827	3.51e-05	0.00018249	Up	description:RNA-binding CRS1 / YhbY (CRM) domain protein
AT3G48920	33.23	68.7719	1.04933	3.61e-05	0.00018733	Up	gene_symbol:AtMYB45 description:MYB transcription factor
AT5G09730	9.51541	31.8621	1.7435	3.63e-05	0.000188	Up	gene_symbol:BXL3 description:Beta-D-xylosidase 3
AT4G15120	21.7324	56.956	1.39	3.63e-05	0.000188	Up	description:Uncharacterized protein AT4g15120
AT1G71692	31.4647	67.7997	1.10754	3.63e-05	0.00018815	Up	gene_symbol:AGL12 description:Agamous-like MADS-box protein AGL12
AT1G29100	0.177609	7.04958	5.31076	3.8e-05	0.00019632	Up	description:Heavy metal transport/detoxification superfamily protein
AT2G26440	25.3566	57.3254	1.17682	3.81e-05	0.00019645	Up	gene_symbol:PME12 description:Probable pectinesterase/pectinesterase inhibitor 12
AT1G01640	36.4296	75.3691	1.04886	3.84e-05	0.00019786	Up	description:BTB/POZ domain-containing protein At1g01640
AT5G06300	49.7978	102.773	1.04531	3.85e-05	0.00019848	Up	gene_symbol:LOG7 description:Cytokinin riboside 5'-monophosphate phosphoribohydrolase LOG7
AT1G74810	62.9068	215.462	1.77615	3.88e-05	0.00019976	Up	gene_symbol:BOR5 description:Putative boron transporter 5
AT1G36622	5.73678	35.0315	2.61034	3.92e-05	0.000202	Up	description:Transmembrane protein
AT4G13680	8.85853	34.6655	1.96836	3.96e-05	0.00020357	Up	description:Uncharacterized protein AT4g13680
AT2G36295	3.7131	19.4267	2.38735	3.97e-05	0.00020421	Up	description:At2g36295
AT4G14380	8.92248	28.4682	1.67383	4.01e-05	0.00020625	Up	description:Cotton fiber protein
AT3G06805	10.4447	30.0579	1.52498	4.05e-05	0.00020799	Up	-
AT4G23190	78.7718	159.065	1.01387	4.09e-05	0.00020969	Up	gene_symbol:CRK11 description:Cysteine-rich receptor-like protein kinase 11
AT5G46960	0.178479	8.25511	5.53146	4.45e-05	0.00022725	Up	gene_symbol:PMEI12 description:Pectinesterase inhibitor 12
AT3G44290	2.23871	14.6766	2.71278	4.52e-05	0.00023021	Up	gene_symbol:NAC60 description:NAC domain-containing protein 60
AT3G27970	1.73267	13.9525	3.00945	4.66e-05	0.00023666	Up	description:At3g27970
AT3G27630	3.23345	16.9423	2.38949	4.66e-05	0.00023666	Up	gene_symbol:SMR7 description:Cyclin-dependent protein kinase inhibitor SMR7
AT1G68430	12.2057	33.7391	1.46686	4.81e-05	0.0002442	Up	description:At1g68430
AT2G35980	2.71422	20.2852	2.90182	4.84e-05	0.00024545	Up	gene_symbol:NHL10 description:NDR1/HIN1-like protein 10
AT4G02330	120.761	350.278	1.53634	4.86e-05	0.00024613	Up	gene_symbol:PME41 description:Probable pectinesterase/pectinesterase inhibitor 41
AT1G11655	1.24151	13.5912	3.4525	4.96e-05	0.00025081	Up	description:At1g11655
AT4G25250	7.46928	36.2235	2.27788	5.08e-05	0.00025674	Up	gene_symbol:PMEI4 description:Pectinesterase inhibitor 4
AT2G05380	848.908	4233.62	2.31821	5.24e-05	0.00026369	Up	gene_symbol:GRP3S description:glycine-rich protein 3 short isoform
AT4G02360	8.64001	29.7092	1.78181	5.43e-05	0.00027241	Up	description:T14P8.17
AT3G06390	51.0587	109.741	1.10388	5.44e-05	0.00027264	Up	description:CASP-like protein 1D2
AT5G43380	34.5888	72.2754	1.0632	5.52e-05	0.00027625	Up	gene_symbol:TOPP7 description:Serine/threonine-protein phosphatase PP1 isozyme 7
AT4G23890	53.4492	107.414	1.00694	5.54e-05	0.00027701	Up	gene_symbol:ndhS description:NAD(P)H-quinone oxidoreductase subunit S, chloroplastic
AT2G47110	886.095	2011.43	1.18269	5.64e-05	0.00028146	Up	gene_symbol:RPS27AB description:UBQ6
AT5G57570	2.73603	15.2475	2.47842	5.77e-05	0.0002877	Up	description:GCK domain-containing protein
AT5G08600	30.1365	63.0736	1.06552	5.9e-05	0.00029357	Up	description:U3 ribonucleoprotein (Utp) family protein
AT2G39530	40.8435	98.9141	1.27607	6.11e-05	0.00030304	Up	description:CASP-like protein 4D1
AT3G21720	29.1822	78.015	1.41866	6.14e-05	0.00030413	Up	gene_symbol:ICL description:Isocitrate lyase
AT4G23885	48.8694	116.053	1.24779	6.21e-05	0.00030729	Up	description:At4g23885
AT3G43580	10.6951	31.0879	1.53941	6.24e-05	0.00030875	Up	description:At3g43580
AT3G07568	7.47238	26.2069	1.81031	6.31e-05	0.00031201	Up	description:Fanconi anemia group D2 protein
AT2G43880	10.645	32.9306	1.62926	6.36e-05	0.00031425	Up	description:Pectin lyase-like superfamily protein
AT5G49700	39.5443	83.3997	1.07657	6.43e-05	0.00031727	Up	gene_symbol:AHL17 description:AT-hook motif nuclear-localized protein 17
AT4G11000	2.97451	16.3057	2.45465	6.43e-05	0.00031727	Up	description:Ankyrin repeat family protein
AT5G54720	13.2564	43.1823	1.70375	6.59e-05	0.00032453	Up	description:Ankyrin repeat family protein
AT5G64980	27.8596	56.4668	1.01923	6.64e-05	0.00032656	Up	description:At5g64980
AT5G44990	0.298822	9.41272	4.97725	6.69e-05	0.00032879	Up	description:Glutathione S-transferase family protein
AT2G23270	1.2431	14.8858	3.58192	6.75e-05	0.00033162	Up	description:At2g23270
AT3G54270	25.9896	55.3654	1.09105	6.85e-05	0.00033583	Up	gene_symbol:SPP3A description:Probable sucrose-phosphatase 3a
AT4G11210	5.95666	28.9265	2.27982	7.14e-05	0.00034915	Up	gene_symbol:DIR14 description:Dirigent protein
AT4G23700	66.4044	218.336	1.7172	7.16e-05	0.00034983	Up	gene_symbol:CHX17 description:Cation/H(+) antiporter 17
AT4G37295	5.73576	28.3656	2.30609	7.37e-05	0.00035985	Up	description:At4g37295
AT3G29765	2.73039	15.2649	2.48303	7.43e-05	0.00036278	Up	description:General transcription factor 2-related zinc finger protein
AT2G42680	402.268	1227.53	1.60953	7.45e-05	0.00036356	Up	gene_symbol:MBF1A description:MBF1A
AT1G21540	21.8787	48.0743	1.13574	7.62e-05	0.00037094	Up	gene_symbol:AEE9 description:Probable acyl-activating enzyme 9
AT5G56230	6.4613	22.6394	1.80894	7.69e-05	0.00037409	Up	gene_symbol:PRA1G2 description:PRA1 family protein G2
AT1G20400	10.6698	32.5415	1.60875	7.84e-05	0.00038034	Up	description:Protein of unknown function (DUF1204)
AT4G04595	9.79526	38.3574	1.96935	7.94e-05	0.00038475	Up	-
AT2G43445	24.1262	52.8704	1.13186	8.04e-05	0.00038937	Up	description:F-box/kelch-repeat protein At2g43445
AT5G06000	19.1997	46.3906	1.27275	8.1e-05	0.00039202	Up	gene_symbol:EIF3G2 description:Eukaryotic translation initiation factor 3 subunit G
AT5G05390	14.095	40.963	1.53914	8.12e-05	0.00039249	Up	gene_symbol:LAC12 description:Laccase-12
AT2G01390	18.9869	44.9446	1.24315	8.18e-05	0.00039516	Up	description:Pentatricopeptide repeat-containing protein At2g01390
AT2G03680	388.711	876.423	1.17293	8.58e-05	0.00041301	Up	gene_symbol:SPR1 description:Protein SPIRAL1
AT1G47250	18.1292	43.4837	1.26216	8.59e-05	0.0004137	Up	gene_symbol:PAF2 description:Proteasome subunit alpha type-1-B
AT4G25990	26.1824	61.2771	1.22675	8.65e-05	0.00041599	Up	gene_symbol:CIL description:CCT motif family protein (Fragment)
AT1G78860	25.2398	58.9677	1.22422	8.7e-05	0.00041789	Up	description:EP1-like glycoprotein 4
AT5G42440	38.8332	77.9684	1.0056	8.82e-05	0.00042344	Up	description:At5g42440
AT1G12810	70.9143	144.563	1.02755	8.91e-05	0.00042715	Up	description:Proline-rich family protein
AT3G60120	1.49706	14.0802	3.23346	9e-05	0.0004313	Up	gene_symbol:BGLU27 description:Beta-glucosidase 27
AT3G09490	25.3486	56.5353	1.15724	9.01e-05	0.00043147	Up	description:At3g09490
AT3G45860	16.4798	46.4869	1.49612	9.05e-05	0.00043306	Up	gene_symbol:CRK4 description:Cysteine-rich receptor-like protein kinase 4
AT5G65850	8.49744	27.1383	1.67523	9.9e-05	0.00047085	Up	description:F-box protein At5g65850
AT5G47950	31.7969	71.4578	1.1682	0.00010217	0.00048471	Up	description:Acetyl-CoA:benzylalcohol acetyltranferase-like protein
AT5G19170	17.9732	44.4567	1.30655	0.00010299	0.00048834	Up	description:Protein of Unknown Function (DUF239)
AT5G51760	0.992058	12.5514	3.66128	0.00010501	0.00049614	Up	gene_symbol:AHG1 description:Probable protein phosphatase 2C 75
AT2G27470	37.2648	79.5822	1.09463	0.00010499	0.00049614	Up	gene_symbol:NF-YB11 description:Nuclear factor Y, subunit B11
AT1G07357	0.177731	5.9957	5.07616	0.00010541	0.00049779	Up	-
AT3G60890	4.94142	20.7073	2.06714	0.00010602	0.00050031	Up	gene_symbol:ZPR2 description:Binding protein
AT5G01747	0.496282	11.4872	4.53272	0.00011002	0.00051734	Up	-
AT5G15360	2.75519	17.6137	2.67647	0.00011002	0.00051734	Up	description:Transmembrane protein
AT5G48670	12.2399	32.5752	1.41218	0.0001109	0.00052068	Up	gene_symbol:AGL80 description:Agamous-like MADS-box protein AGL80
AT5G28010	0.49581	11.4861	4.53396	0.00011519	0.00053918	Up	description:Polyketide cyclase/dehydrase and lipid transport superfamily protein
AT3G50740	555.902	1197.54	1.10717	0.0001166	0.00054458	Up	gene_symbol:UGT72E1 description:UDP-glycosyltransferase 72E1
AT3G50040	13.9016	33.8065	1.28205	0.00011745	0.00054804	Up	description:At3g50040
AT1G34180	11.2199	31.3357	1.48175	0.00011811	0.00055091	Up	gene_symbol:anac016 description:NAC domain containing protein 16
AT2G19500	0.178754	8.69396	5.60396	0.0001198	0.00055838	Up	gene_symbol:CKX2 description:Cytokinin dehydrogenase 2
AT1G07902	6.96542	22.6953	1.70411	0.0001217	0.00056624	Up	-
AT4G16700	23.1357	52.5687	1.18408	0.00012233	0.00056882	Up	gene_symbol:PSD1 description:Phosphatidylserine decarboxylase proenzyme 1, mitochondrial
AT5G62150	15.4867	43.6401	1.49462	0.00012385	0.00057509	Up	description:At5g62150
AT2G47275	1.23642	14.0597	3.50732	0.00012457	0.0005782	Up	-
AT3G12910	0.299558	8.56477	4.83751	0.00012666	0.00058748	Up	description:NAC (No Apical Meristem) domain transcriptional regulator superfamily protein
AT5G26920	82.3656	298.47	1.85747	0.00012858	0.0005954	Up	gene_symbol:CBP60G description:Calmodulin-binding protein 60 G
AT5G06195	1.75016	12.7814	2.86848	0.00013218	0.00061025	Up	-
AT4G18253	2.25027	13.7711	2.61347	0.0001339	0.00061704	Up	description:Receptor Serine/Threonine kinase-like protein
AT2G40330	32.656	65.7228	1.00904	0.00013453	0.00061937	Up	gene_symbol:PYL6 description:Abscisic acid receptor PYL6
AT3G24780	23.5469	50.5782	1.10298	0.00013472	0.00061992	Up	description:Uncharacterized conserved protein UCP015417, vWA
AT4G13420	28.2764	123.263	2.12407	0.00013511	0.00062124	Up	gene_symbol:POT5 description:Potassium transporter
AT1G61255	1.23159	12.0346	3.28859	0.00013811	0.00063387	Up	description:At1g61255
AT1G64405	15.9302	39.7029	1.31748	0.00013889	0.00063699	Up	description:At1g64405
AT5G51795	17.6447	41.4596	1.23247	0.00014162	0.00064819	Up	gene_symbol:KLP description:KIN17-like protein KLP
AT1G64700	16.6397	39.4907	1.24688	0.00014262	0.00065215	Up	description:At1g64700
AT3G29644	17.9281	50.0437	1.48097	0.0001442	0.00065842	Up	description:other RNA
AT1G10865	16.9769	46.9805	1.46849	0.00014548	0.00066377	Up	description:Cytochrome C oxidase assembly factor
AT2G27660	69.5176	139.134	1.00103	0.00014633	0.00066691	Up	description:Cysteine/Histidine-rich C1 domain family protein
AT3G05175	0.498205	11.2822	4.50116	0.00014809	0.0006742	Up	-
AT3G60940	0.299631	8.60328	4.84363	0.00015127	0.00068724	Up	description:Expressed protein
AT2G07355	1.23958	13.7562	3.47216	0.00015193	0.00068977	Up	-
AT1G68585	39.2617	83.6455	1.09116	0.00015427	0.00069966	Up	description:At1g68585
AT3G16050	33.9281	68.6613	1.01702	0.00015444	0.00070016	Up	gene_symbol:PDX12 description:Pyridoxal 5'-phosphate synthase-like subunit PDX1.2
AT4G28460	0.740429	11.4346	3.94891	0.000157	0.00071086	Up	gene_symbol:PIP1 description:PAMP-induced secreted peptide 1
AT4G11460	14.61	50.2752	1.78289	0.0001609	0.00072656	Up	gene_symbol:CRK30 description:Putative cysteine-rich receptor-like protein kinase 30
AT3G04105	1.25964	13.0496	3.37293	0.00016256	0.00073311	Up	-
AT1G03650	14.3706	36.92	1.36129	0.00016992	0.00076255	Up	description:Acyl-CoA N-acyltransferases (NAT) superfamily protein
AT4G38560	4.91726	21.2507	2.11159	0.00017152	0.00076891	Up	description:Phospholipase like protein
AT3G16650	29.5632	60.9836	1.04462	0.00017229	0.00077197	Up	gene_symbol:PRL2 description:Protein pleiotropic regulator PRL2
AT1G52330	14.4229	36.9313	1.35649	0.00017823	0.00079642	Up	description:Expressed protein
AT5G44575	1.99315	14.6222	2.87504	0.00017958	0.00080145	Up	description:At5g44575
AT4G38530	15.6924	40.3667	1.3631	0.00018	0.00080317	Up	gene_symbol:PLC3 description:Phosphoinositide phospholipase C
AT3G56030	20.4168	45.7488	1.16397	0.00018017	0.0008035	Up	description:Pentatricopeptide repeat-containing protein At3g56030, mitochondrial
AT5G38930	18.1774	47.9778	1.40022	0.00018792	0.0008351	Up	description:Germin-like protein subfamily 1 member 10
AT1G53530	28.4749	62.3957	1.13176	0.0001915	0.00084919	Up	description:At1g53530
AT1G64185	8.4337	25.4074	1.59101	0.00019178	0.00085013	Up	description:At1g64185
AT3G13080	753.731	1983.43	1.39587	0.00019207	0.00085109	Up	gene_symbol:ABCC3 description:MRP3
AT5G35732	13.4884	40.077	1.57106	0.0001941	0.00085934	Up	description:unknown protein; BEST Arabidopsis thaliana protein match is: unknown protein (TAIR:AT2G04795.1); Has 35333 Blast hits to 34131 proteins in 2444 species: Archae - 798; Bacteria - 22429; Metazoa - 974; Fungi - 991; Plants - 531; Viruses - 0; Oth
AT1G05530	7.23835	24.0245	1.73077	0.00019571	0.00086598	Up	gene_symbol:UGT75B2 description:UDP-glycosyltransferase 75B2
AT3G54520	1.22988	11.4759	3.22202	0.00019675	0.00087028	Up	description:Putative uncharacterized protein
AT1G08763	0.744187	12.4669	4.0663	0.00020235	0.00089219	Up	-
AT1G63380	6.1982	21.9543	1.82458	0.00020341	0.00089594	Up	description:F2K11.24
AT3G09400	3.45941	15.8532	2.19618	0.00020419	0.00089909	Up	gene_symbol:PLL3 description:Probable protein phosphatase 2C 36
AT2G23530	25.919	54.8645	1.08186	0.00020656	0.00090822	Up	description:Zinc-finger domain of monoamine-oxidase A repressor R1
AT3G50850	6.6924	21.7572	1.7009	0.00020929	0.00091937	Up	description:At3g50850
AT3G48020	19.5923	41.8078	1.09349	0.00021474	0.00094217	Up	description:At3g48020
AT1G13310	0.299819	7.15145	4.57607	0.00022454	0.00098068	Up	description:Endosomal targeting BRO1-like domain-containing protein
AT2G43390	6.29728	24.7291	1.97341	0.00022736	0.00099212	Up	description:Putative uncharacterized protein
AT2G30760	3.27239	17.2417	2.39748	0.00022918	0.00099953	Up	description:Uncharacterized protein At2g30760
AT1G35310	29.5481	64.0485	1.1161	0.00022987	0.00100202	Up	gene_symbol:MLP168 description:MLP-like protein 168
AT4G32950	14.6424	54.8197	1.90454	0.00023982	0.00104228	Up	description:Probable protein phosphatase 2C 61
AT3G09950	2.73289	13.7919	2.33532	0.0002459	0.00106576	Up	description:At3g09950
AT1G30160	7.1988	23.0394	1.67827	0.00024686	0.00106918	Up	description:At1g30160
AT1G01810	0.997577	10.8677	3.44547	0.00025615	0.00110708	Up	description:T1N6.23
AT3G02242	3.94969	16.2167	2.03767	0.00026257	0.00113227	Up	gene_symbol:GLV8 description:Protein GOLVEN 8
AT4G14368	0.176355	5.57419	4.98221	0.000266	0.0011459	Up	description:Regulator of chromosome condensation (RCC1) family protein
AT2G03360	3.21208	15.1329	2.23611	0.00026938	0.00115886	Up	description:Glycosyltransferase
AT5G52170	18.3624	41.2482	1.16758	0.00027489	0.00118091	Up	gene_symbol:HDG7 description:homeodomain GLABROUS 7
AT5G16080	8.24158	27.6661	1.74712	0.00028246	0.00120927	Up	gene_symbol:CXE17 description:Probable carboxylesterase 17
AT4G25330	0.298656	7.26635	4.60467	0.00028506	0.00121895	Up	description:SAWADEE protein
AT1G07143	0.176779	5.01214	4.82541	0.00029693	0.0012634	Up	-
AT1G19020	37.9147	82.5766	1.12298	0.00029911	0.00127205	Up	description:CDP-diacylglycerol-glycerol-3-phosphate 3-phosphatidyltransferase
AT5G00755	0.987622	10.8752	3.46094	0.00030219	0.00128318	Up	-
AT4G14548	19.6733	44.4995	1.17755	0.00030504	0.00129371	Up	description:other RNA
AT5G23660	110.263	221.61	1.00707	0.00031129	0.00131868	Up	gene_symbol:SWEET12 description:Bidirectional sugar transporter SWEET12
AT3G02140	46.4625	94.4593	1.02363	0.00031727	0.00134146	Up	gene_symbol:AFP4 description:TMAC2
AT4G23230	0.500986	10.3305	4.366	0.00031798	0.00134425	Up	gene_symbol:CRK15 description:Cysteine-rich receptor-like protein kinase 15
AT2G30540	21.4311	44.2898	1.04727	0.00031944	0.00134955	Up	gene_symbol:GRXS9 description:Monothiol glutaredoxin-S9
AT5G50930	13.5168	35.4173	1.38971	0.00033159	0.00139585	Up	gene_symbol:MHF1 description:Protein MHF1 homolog
AT1G02980	0.299092	6.80377	4.50768	0.00033313	0.00140188	Up	gene_symbol:CUL2 description:Cullin-2
AT5G44567	0.99666	11.5931	3.54002	0.0003514	0.00147379	Up	-
AT4G11340	0.176132	5.14132	4.86741	0.00035233	0.00147742	Up	description:Disease resistance protein (TIR-NBS-LRR class) family
AT5G53250	40.0339	90.6129	1.17849	0.00035758	0.00149743	Up	gene_symbol:AGP22 description:ATAGP22
AT3G52860	3.24569	14.4959	2.15904	0.00036202	0.00151452	Up	gene_symbol:MED28 description:Mediator of RNA polymerase II transcription subunit 28
AT1G02470	4.23532	16.9095	1.99729	0.00036625	0.00152964	Up	description:Polyketide cyclase/dehydrase and lipid transport superfamily protein
AT2G21430	10.961	27.8769	1.3467	0.00037271	0.00155374	Up	gene_symbol:RD19B description:Probable cysteine protease RD19B
AT5G59330	16.8783	49.336	1.54747	0.00037714	0.00157036	Up	description:Bifunctional inhibitor/lipid-transfer protein/seed storage 2S albumin superfamily protein
AT4G18250	7.95378	25.424	1.67648	0.00038008	0.00158157	Up	description:receptor serine/threonine kinase, putative
AT4G17710	0.298168	7.3708	4.62762	0.00038085	0.00158423	Up	gene_symbol:HDG4 description:Homeobox-leucine zipper protein HDG4
AT5G04310	17.4163	38.2566	1.13527	0.00038482	0.00159942	Up	description:Pectate lyase
AT3G61340	0.299833	6.93405	4.53147	0.00039014	0.00161962	Up	description:F-box and associated interaction domains-containing protein
AT3G07150	1.00526	10.216	3.34519	0.00039753	0.00164755	Up	description:Amino acid-ligase
AT1G17180	234.832	593.275	1.33707	0.00040122	0.00166091	Up	gene_symbol:GSTU25 description:Glutathione S-transferase U25
AT3G62780	11.1904	28.4271	1.34501	0.00040618	0.00168063	Up	description:At3g62780
AT2G23090	34.0653	73.9883	1.11899	0.00040697	0.00168334	Up	description:Uncharacterized protein At2g23090
AT1G17147	9.17584	29.5005	1.68483	0.00041508	0.00171193	Up	gene_symbol:VQ1 description:VQ motif-containing protein 1
AT2G42865	5.44249	19.5685	1.8462	0.00041771	0.00172204	Up	-
AT4G04223	17.9849	42.0925	1.22678	0.00044093	0.00180849	Up	description:other RNA
AT3G28890	0.997195	9.53991	3.25803	0.00045093	0.00184405	Up	gene_symbol:AtRLP43 description:Receptor-like protein 43
AT1G62045	25.0105	50.0469	1.00074	0.00045634	0.00186465	Up	description:Ankyrin repeat protein
AT1G03800	10.2199	30.6244	1.58331	0.00045646	0.00186482	Up	gene_symbol:ERF10 description:At1g03800
AT5G46140	4.45276	19.1999	2.10832	0.00048037	0.0019542	Up	description:Putative uncharacterized protein
AT3G63380	83.3118	296.341	1.83066	0.00048394	0.00196613	Up	gene_symbol:ACA12 description:Calcium-transporting ATPase
AT4G23150	1.00924	12.4882	3.62922	0.00048898	0.00198499	Up	gene_symbol:CRK7 description:Cysteine-rich receptor-like protein kinase 7
AT5G37440	6.71263	24.9868	1.89621	0.0004922	0.00199611	Up	description:At5g37440
AT4G19550	13.0317	32.6934	1.32698	0.00049409	0.00200282	Up	description:Zinc ion binding / transcription regulator
AT1G35515	11.9587	30.338	1.34307	0.00049833	0.00201934	Up	gene_symbol:MYB8 description:Transcription factor MYB8
AT2G01300	20.3352	54.2661	1.41607	0.00050495	0.00204317	Up	description:Mediator of RNA polymerase II transcription subunit
AT2G12461	21.7181	46.3508	1.0937	0.00052019	0.00209734	Up	description:unknown protein; Has 30201 Blast hits to 17322 proteins in 780 species: Archae - 12; Bacteria - 1396; Metazoa - 17338; Fungi - 3422; Plants - 5037; Viruses - 0; Other Eukaryotes - 2996 (source: NCBI BLink).
AT3G57785	18.6056	39.35	1.08062	0.00052892	0.00212945	Up	description:ESSS subunit of NADH:ubiquinone oxidoreductase (Complex I) protein
AT5G52750	28.451	69.5493	1.28955	0.00052937	0.0021309	Up	gene_symbol:HIPP13 description:Heavy metal-associated isoprenylated plant protein 13
AT3G03460	21.944	44.1502	1.00859	0.00053542	0.00215281	Up	description:Mediator of RNA polymerase II transcription subunit-like protein
AT1G67460	2.48104	12.5594	2.33975	0.00054276	0.00218022	Up	-
AT1G49000	9.64284	28.0293	1.53941	0.00054311	0.00218094	Up	description:At1g49000
AT2G20562	16.8902	37.6858	1.15784	0.00054465	0.00218642	Up	description:Putative uncharacterized protein
AT1G72690	14.9064	33.4624	1.16661	0.00056094	0.0022471	Up	description:At1g72690
AT4G38080	347.514	792.374	1.18911	0.0005614	0.00224823	Up	description:At4g38080
AT5G17540	9.43171	27.3519	1.53605	0.00056231	0.00225151	Up	description:At5g17540
AT2G03875	45.0333	96.0866	1.09334	0.00056812	0.00227258	Up	-
AT2G30766	49.9715	348.089	2.80028	0.00058235	0.00232428	Up	description:Putative uncharacterized protein
AT4G34810	2.74028	14.5001	2.40367	0.00058612	0.00233818	Up	description:SAUR-like auxin-responsive protein family
AT3G49890	20.3852	44.005	1.11014	0.00059152	0.00235745	Up	description:unknown protein; Has 27 Blast hits to 27 proteins in 13 species: Archae - 0; Bacteria - 0; Metazoa - 3; Fungi - 0; Plants - 21; Viruses - 0; Other Eukaryotes - 3 (source: NCBI BLink).
AT4G13235	24.9114	51.5396	1.04888	0.00060106	0.0023913	Up	gene_symbol:EDA21 description:EDA21
AT2G04050	53.7289	652.086	3.60129	0.00060213	0.00239386	Up	gene_symbol:DTX3 description:Protein DETOXIFICATION 3
AT2G20030	9.67586	26.7684	1.46807	0.00062425	0.0024721	Up	gene_symbol:ATL12 description:Putative RING-H2 finger protein ATL12
AT3G28210	28.9468	113.617	1.9727	0.00062492	0.00247434	Up	gene_symbol:SAP12 description:Zinc finger AN1 domain-containing stress-associated protein 12
AT5G41380	16.8473	38.2267	1.18206	0.00062743	0.00248353	Up	description:CCT motif family protein
AT4G15760	391.443	819.628	1.06617	0.00063246	0.0025021	Up	gene_symbol:MO1 description:monooxygenase 1
AT1G78410	1.49373	11.2174	2.90874	0.00063253	0.0025021	Up	gene_symbol:VQ10 description:VQ motif-containing protein 10
AT5G11310	25.8089	52.2046	1.01631	0.00063744	0.00251913	Up	description:Pentatricopeptide repeat-containing protein At5g11310, mitochondrial
AT4G21380	20.559	53.7984	1.38779	0.00063906	0.00252475	Up	gene_symbol:SD18 description:Receptor-like serine/threonine-protein kinase SD1-8
AT1G72100	0.990248	11.2435	3.50516	0.0006499	0.00256187	Up	description:Late embryogenesis abundant domain-containing protein / LEA domain-containing protein
AT1G61080	5.49902	23.658	2.10508	0.00065161	0.00256781	Up	description:Hydroxyproline-rich glycoprotein family protein
AT1G56165	2.47361	13.1237	2.40748	0.00066093	0.00260084	Up	description:other RNA
AT4G09110	1.98593	11.9221	2.58575	0.00066349	0.00260965	Up	gene_symbol:ATL35 description:Putative RING-H2 finger protein ATL35
AT1G26970	13.9284	34.6179	1.31349	0.00068381	0.00268195	Up	gene_symbol:PBL4 description:Probable serine/threonine-protein kinase PBL4
AT2G36270	3.4965	15.4696	2.14545	0.00069636	0.00272475	Up	gene_symbol:ABI5 description:Basic-leucine zipper (bZIP) transcription factor family protein
AT1G73805	5.42232	19.6282	1.85595	0.00071929	0.00280569	Up	gene_symbol:SARD1 description:Protein SAR DEFICIENT 1
AT5G02640	14.1776	32.4213	1.19332	0.00071968	0.0028063	Up	description:Uncharacterized protein T22P11_230
AT5G61360	9.17096	25.8409	1.49451	0.00072749	0.00283232	Up	description:At5g61360
AT3G26815	0.746459	8.68014	3.53958	0.00074118	0.00287979	Up	-
AT2G14820	17.789	39.8021	1.16186	0.00076974	0.00297727	Up	gene_symbol:NPY2 description:BTB/POZ domain-containing protein NPY2
AT1G16850	20.3885	42.508	1.05998	0.00077147	0.00298351	Up	description:At1g16880
AT3G21080	0.985912	10.195	3.37026	0.00078106	0.00301735	Up	description:ABC transporter-like protein
AT4G24370	14.9285	39.9322	1.41949	0.00078279	0.00302309	Up	description:Uncharacterized protein AT4g24370
AT5G49690	0.750983	10.0071	3.7361	0.000794	0.00306304	Up	gene_symbol:UGT91C1 description:UDP-glycosyltransferase 91C1
AT4G33170	7.89346	22.9201	1.53788	0.00079412	0.00306305	Up	gene_symbol:PCMP-H53 description:Pentatricopeptide repeat-containing protein At4g33170
AT1G15790	12.2018	29.6811	1.28246	0.00082437	0.00316892	Up	description:unknown protein; BEST Arabidopsis thaliana protein match is: unknown protein (TAIR:AT1G15780.1); Has 170 Blast hits to 94 proteins in 14 species: Archae - 0; Bacteria - 0; Metazoa - 0; Fungi - 0; Plants - 170; Viruses - 0; Other Eukaryotes - 0
AT5G36925	10.2038	27.3397	1.42189	0.00084695	0.00324619	Up	description:Putative uncharacterized protein
AT5G09585	1.99375	12.2464	2.61879	0.00087282	0.0033392	Up	gene_symbol:U2.5 description:U2.5; snRNA
AT3G02240	11.736	28.1581	1.26261	0.00089098	0.00340085	Up	gene_symbol:RGF7 description:Root meristem growth factor 7
AT5G33898	0.297605	6.42828	4.43296	0.00089759	0.00342292	Up	description:Protein of unknown function (DUF3287)
AT2G01580	14.6747	32.8371	1.162	0.00091041	0.0034644	Up	description:At2g01580
AT1G74080	2.2254	13.2982	2.5791	0.00091358	0.00347488	Up	gene_symbol:MYB122 description:Transcription factor MYB122
AT5G56670	282.508	942.139	1.73765	0.0009221	0.00350567	Up	gene_symbol:RPS30A description:40S ribosomal protein S30
AT1G01670	8.16666	22.5715	1.46668	0.00092254	0.00350682	Up	gene_symbol:PUB56 description:U-box domain-containing protein 56
AT4G14370	26.3966	55.1477	1.06295	0.00093391	0.00354463	Up	description:Disease resistance protein (TIR-NBS-LRR class) family
AT3G17520	1.972	45.6608	4.53322	0.00093884	0.00356116	Up	description:Late embryogenesis abundant protein (LEA) family protein
AT3G09290	4.72545	15.9571	1.75568	0.00094081	0.00356591	Up	gene_symbol:TAC1 description:TAC1
AT4G32860	17.8977	41.9253	1.22805	0.00094556	0.00358229	Up	description:At4g32860
AT3G44713	15.3557	32.8497	1.0971	0.00094818	0.00359109	Up	description:unknown protein; BEST Arabidopsis thaliana protein match is: unknown protein (TAIR:AT2G14800.1); Has 69 Blast hits to 64 proteins in 24 species: Archae - 2; Bacteria - 10; Metazoa - 4; Fungi - 4; Plants - 36; Viruses - 1; Other Eukaryotes - 12
AT1G10680	5.95909	18.5277	1.63652	0.00095769	0.00362164	Up	gene_symbol:ABCB10 description:ABC transporter B family member 10
AT5G57980	12.0895	30.1565	1.31871	0.00098144	0.00370527	Up	gene_symbol:NRPB5L1 description:DNA-directed RNA polymerase subunit 5-like protein 1
AT5G16340	21.2423	44.2019	1.05717	0.0009846	0.00371491	Up	gene_symbol:AAE6 description:Probable acyl-activating enzyme 6
AT1G24260	3.4523	19.7422	2.51565	0.00098615	0.00371966	Up	gene_symbol:SEP3 description:At1g24260
AT5G16950	18.6818	43.5058	1.21957	0.0009898	0.00373173	Up	description:AT5g16950/F2K13_100
AT1G50060	25.6966	53.4124	1.0556	0.00101215	0.0038068	Up	description:CAP (Cysteine-rich secretory proteins, Antigen 5, and Pathogenesis-related 1 protein) superfamily protein
AT1G60110	6.03167	21.5618	1.83785	0.00105249	0.00394364	Up	description:Mannose-binding lectin superfamily protein
AT5G58660	14.3325	32.5033	1.1813	0.00105475	0.00395032	Up	description:2-oxoglutarate (2OG) and Fe(II)-dependent oxygenase superfamily protein
AT5G44568	31.0935	69.521	1.16084	0.00105578	0.00395299	Up	description:Transmembrane protein
AT1G80880	16.1153	35.7935	1.15127	0.00105703	0.00395709	Up	description:Pentatricopeptide repeat-containing protein At1g80880, mitochondrial
AT5G27420	70.3374	145.819	1.05182	0.00107693	0.00402674	Up	gene_symbol:ATL31 description:E3 ubiquitin-protein ligase ATL31
AT3G53220	13.7527	34.2708	1.31726	0.00107937	0.00403465	Up	description:Thioredoxin-like 3-3
AT1G36940	12.1994	29.8812	1.29243	0.00110688	0.00412635	Up	description:unknown protein; Has 21 Blast hits to 21 proteins in 8 species: Archae - 0; Bacteria - 0; Metazoa - 0; Fungi - 0; Plants - 21; Viruses - 0; Other Eukaryotes - 0 (source: NCBI BLink).
AT1G67970	16.6411	36.5968	1.13696	0.00111041	0.00413641	Up	gene_symbol:HSFA8 description:Heat stress transcription factor A-8
AT5G59390	1.2303	9.60153	2.96426	0.00112248	0.00417576	Up	description:Transcription regulator-like
AT2G29370	9.45416	23.5014	1.31373	0.00112902	0.00419563	Up	description:Tropinone reductase homolog At2g29370
AT2G21450	0.299103	5.61242	4.22991	0.00113369	0.00420992	Up	gene_symbol:CHR34 description:chromatin remodeling 34
AT1G70470	4.98742	16.0749	1.68844	0.0011399	0.00423045	Up	description:At1g70470
AT5G01640	20.42	44.4205	1.12124	0.00114711	0.00425341	Up	gene_symbol:PRA1B5 description:PRA1 family protein
AT5G47850	1.72648	10.9851	2.66964	0.00114967	0.00426097	Up	gene_symbol:CCR4 description:Serine/threonine-protein kinase-like protein CCR4
AT3G14700	5.9896	19.7988	1.72488	0.00116112	0.00430024	Up	description:At3g14700
AT1G53080	0.176851	4.39107	4.63396	0.00119039	0.00438907	Up	description:Lectin-like protein At1g53080
AT2G44630	11.3931	26.6916	1.22823	0.00125602	0.00460246	Up	description:F-box/kelch-repeat protein At2g44630
AT5G59570	6.21024	19.1721	1.62629	0.0012694	0.0046467	Up	gene_symbol:BOA description:Transcription factor BOA
AT4G38495	9.1674	24.326	1.40791	0.00128381	0.00469532	Up	description:Chromatin-remodeling complex subunit
AT3G42860	17.8119	37.6452	1.07962	0.0012848	0.00469825	Up	description:DNA topoisomerase
AT1G33960	1.74186	14.2453	3.03178	0.00130197	0.00475543	Up	gene_symbol:AIG1 description:P-loop containing nucleoside triphosphate hydrolases superfamily protein
AT5G04780	16.6249	34.4741	1.05217	0.00130588	0.00476762	Up	gene_symbol:PCMP-H16 description:Pentatricopeptide repeat-containing protein At5g04780, mitochondrial
AT1G63390	2.24116	11.4096	2.34793	0.00131058	0.00478199	Up	description:Putative flavin-containing monooxygenase FMO GS-OX-like 11
AT5G05490	0.495527	7.39905	3.9003	0.00133703	0.00487153	Up	gene_symbol:SYN1 description:Sister chromatid cohesion 1 protein 1
AT2G18720	5.9273	18.3462	1.63003	0.00134571	0.00490229	Up	description:Translation elongation factor EF1A/initiation factor IF2gamma family protein
AT2G38830	19.1989	39.1616	1.02842	0.00138798	0.00504265	Up	description:Ubiquitin-conjugating enzyme/RWD-like protein
AT3G52790	18.1488	41.7051	1.20035	0.00141948	0.00514467	Up	description:At3g52790
AT5G06190	2.47189	12.1408	2.29617	0.00142611	0.00516722	Up	description:unknown protein; BEST Arabidopsis thaliana protein match is: unknown protein (TAIR:AT3G58540.1); Has 30201 Blast hits to 17322 proteins in 780 species: Archae - 12; Bacteria - 1396; Metazoa - 17338; Fungi - 3422; Plants - 5037; Viruses - 0; Ot
AT3G00260	3.47583	13.9842	2.00837	0.00143855	0.00521	Up	-
AT3G11080	20.5702	41.5068	1.01279	0.00144902	0.00524088	Up	gene_symbol:AtRLP35 description:Receptor-like protein 35
AT2G37925	6.46082	19.3345	1.58139	0.00145748	0.00526886	Up	gene_symbol:COPT4 description:Copper transporter 4
AT5G11410	8.13443	22.6157	1.47521	0.00147	0.00530995	Up	description:Protein kinase superfamily protein
AT5G13150	14.1616	30.0277	1.08431	0.00147308	0.00531959	Up	gene_symbol:ATEXO70C1 description:Exocyst subunit exo70 family protein C1
AT2G35612	3.96143	14.148	1.83651	0.00147519	0.00532644	Up	gene_symbol:CEP4 description:FUNCTIONS IN: molecular_function unknown; INVOLVED IN: biological_process unknown; LOCATED IN: endomembrane system; EXPRESSED IN: flower; BEST Arabidopsis thaliana protein match is: Copper amine oxidase family protein (TAIR:AT
AT4G08990	5.73883	17.0867	1.57404	0.00149094	0.00537633	Up	gene_symbol:MET2 description:DNA (cytosine-5)-methyltransferase 2
AT1G76690	183.638	387.84	1.07859	0.00151999	0.0054692	Up	gene_symbol:OPR2 description:OPR2
AT5G48430	10.7994	84.246	2.96365	0.00152624	0.00548616	Up	description:At5g48430
AT4G34320	13.8883	31.9658	1.20266	0.00162484	0.00580538	Up	description:UPF0496 protein At4g34320
AT4G11655	1.49806	9.15517	2.61149	0.00167665	0.00597252	Up	description:CASP-like protein
AT1G26680	7.21659	19.8064	1.45658	0.00168744	0.00600582	Up	description:transcriptional factor B3 family protein
AT5G45000	4.2435	16.3863	1.94916	0.00170511	0.00606006	Up	description:Disease resistance protein (TIR-NBS-LRR class) family
AT2G42860	4.20787	15.8113	1.9098	0.00172994	0.00613602	Up	description:Expressed protein
AT2G22790	10.6673	32.3157	1.59905	0.00173354	0.00614531	Up	description:Uncharacterized protein At2g22790
AT2G25470	0.29964	5.21212	4.12057	0.00174236	0.00617308	Up	gene_symbol:AtRLP21 description:receptor like protein 21
AT3G06710	3.72043	13.6914	1.87972	0.00176518	0.00624763	Up	description:E3 ubiquitin ligase
AT3G51680	2.74381	12.3653	2.17204	0.0017783	0.0062861	Up	gene_symbol:SDR2A description:Short-chain dehydrogenase reductase 2a
AT2G32830	1.7444	9.99474	2.51844	0.00178068	0.00629271	Up	gene_symbol:PHT1-5 description:Probable inorganic phosphate transporter 1-5
AT1G43000	0.299355	5.91548	4.30457	0.00178953	0.0063222	Up	description:PLATZ transcription factor family protein
AT2G40085	7.93931	20.4034	1.36173	0.0018256	0.00643412	Up	description:unknown protein; Has 35333 Blast hits to 34131 proteins in 2444 species: Archae - 798; Bacteria - 22429; Metazoa - 974; Fungi - 991; Plants - 531; Viruses - 0; Other Eukaryotes - 9610 (source: NCBI BLink).
AT5G24640	11.1165	99.234	3.15813	0.00186703	0.00656253	Up	description:Gb
AT2G42430	8.39139	22.8089	1.44261	0.00187384	0.00658273	Up	gene_symbol:LBD16 description:LOB domain-containing protein 16
AT4G12350	2.25911	11.2656	2.3181	0.00187616	0.00658997	Up	gene_symbol:MYB42 description:Myb domain protein 42
AT2G29420	19.2677	43.8014	1.18479	0.00188228	0.00660775	Up	gene_symbol:GSTU7 description:Glutathione S-transferase U7
AT5G43250	13.182	29.0894	1.14192	0.00188653	0.00661986	Up	gene_symbol:NF-YC13 description:Nuclear factor Y, subunit C13
AT4G10350	4.49004	17.3403	1.94933	0.00192181	0.00673039	Up	gene_symbol:BRN2 description:Protein BEARSKIN2
AT1G53035	17.8566	36.8297	1.04442	0.00196433	0.00686578	Up	description:unknown protein; FUNCTIONS IN: molecular_function unknown; INVOLVED IN: biological_process unknown; LOCATED IN: endomembrane system; EXPRESSED IN: 23 plant structures; EXPRESSED DURING: 13 growth stages; BEST Arabidopsis thaliana protein match
AT5G19880	4.74197	17.0177	1.84348	0.00197011	0.0068831	Up	gene_symbol:PER58 description:Peroxidase 58
AT3G13405	0.497233	7.35547	3.88682	0.00201095	0.00700711	Up	-
AT1G67100	1.73844	12.0059	2.78788	0.00201598	0.00702269	Up	gene_symbol:LBD40 description:LOB domain-containing protein 40
AT5G09540	10.4469	25.9976	1.3153	0.00205928	0.00715649	Up	description:At5g09540
AT5G46295	0.175641	4.25237	4.59756	0.00206834	0.00718399	Up	description:Transmembrane protein
AT3G08820	8.73828	23.1287	1.40427	0.00208692	0.00724248	Up	gene_symbol:PCMP-H84 description:Putative pentatricopeptide repeat-containing protein At3g08820
AT4G37170	14.7035	31.4273	1.09586	0.00208958	0.00724785	Up	gene_symbol:PCMP-H5 description:Pentatricopeptide repeat-containing protein At4g37170
AT3G28500	3.23901	13.385	2.04699	0.00210727	0.00730394	Up	gene_symbol:RPP2C description:60S acidic ribosomal protein P2-3
AT5G64990	6.74328	18.7062	1.47199	0.0021101	0.00731274	Up	gene_symbol:AtRABH1a description:RAB GTPase homolog H1A
AT2G26620	3.49725	14.5204	2.05379	0.00215311	0.00744626	Up	description:Pectin lyase-like superfamily protein
AT3G32040	9.93431	22.99	1.21052	0.00215932	0.00746564	Up	description:Geranylgeranyl pyrophosphate synthase 12, chloroplastic
AT3G46880	5.8886	18.6014	1.65941	0.00216431	0.00747979	Up	description:Uncharacterized protein T6H20.90
AT1G65570	3.94377	17.0796	2.11462	0.00217075	0.00749856	Up	description:F5I14.10
AT2G26560	21.6837	214.895	3.30895	0.0021723	0.00750115	Up	gene_symbol:PLP2 description:Patatin-like protein 2
AT1G53950	2.9968	13.4324	2.16422	0.00220727	0.00760612	Up	description:F15I1.4 protein
AT5G62490	1.48743	9.4951	2.67436	0.00222023	0.00764549	Up	gene_symbol:HVA22B description:HVA22-like protein b
AT1G17950	12.3498	28.5818	1.2106	0.00222133	0.00764821	Up	gene_symbol:MYB52 description:Transcription factor MYB52
AT5G65609	9.19609	23.4377	1.34974	0.00222602	0.00766118	Up	description:unknown protein; FUNCTIONS IN: molecular_function unknown; INVOLVED IN: biological_process unknown; LOCATED IN: chloroplast; BEST Arabidopsis thaliana protein match is: unknown protein (TAIR:AT5G67245.1); Has 30201 Blast hits to 17322 proteins
AT1G05853	0.175136	3.79913	4.43912	0.00228305	0.00783583	Up	-
AT2G04450	18.4066	39.5502	1.10346	0.00229066	0.00785544	Up	gene_symbol:NUDT6 description:Nudix hydrolase 6
AT3G48940	2.98909	12.4673	2.06037	0.00230791	0.00790589	Up	description:Remorin family protein
AT1G08630	4.47005	15.5293	1.79663	0.00231167	0.00791225	Up	gene_symbol:THA1 description:Probable low-specificity L-threonine aldolase 1
AT5G19151	6.23419	17.7138	1.5066	0.00233821	0.0079943	Up	description:unknown protein; FUNCTIONS IN: molecular_function unknown; INVOLVED IN: biological_process unknown; LOCATED IN: endomembrane system; Has 30201 Blast hits to 17322 proteins in 780 species: Archae - 12; Bacteria - 1396; Metazoa - 17338; Fungi -
AT2G28105	17.4663	37.5862	1.10563	0.00240893	0.0082001	Up	description:Replication factor-A carboxy-terminal domain protein
AT1G49700	3.97319	14.5783	1.87546	0.00245282	0.00833358	Up	description:Plant protein 1589 of unknown function
AT2G37805	0.175768	3.85958	4.4567	0.00246578	0.00837302	Up	description:Cysteine/histidine-rich C1 domain protein
AT5G16860	13.2788	30.5322	1.20121	0.00250777	0.00849824	Up	gene_symbol:PCMP-H92 description:Pentatricopeptide repeat-containing protein At5g16860
AT3G27185	0.176103	4.11056	4.54484	0.00253647	0.00858617	Up	description:Cyclin B1
AT2G29250	0.175891	4.85403	4.78642	0.00257297	0.00869553	Up	gene_symbol:LECRK32 description:Putative inactive L-type lectin-domain containing receptor kinase III.2
AT1G23540	5.22778	16.0179	1.61541	0.00258519	0.00873213	Up	gene_symbol:PERK12 description:Proline-rich receptor-like protein kinase PERK12
AT3G55790	0.297595	7.19505	4.59558	0.00267998	0.00901684	Up	description:Transmembrane protein
AT1G55010	3.2184	14.4145	2.16311	0.00273219	0.00917145	Up	gene_symbol:PDF1.5 description:Defensin-like protein 18
AT5G02490	172.694	400.247	1.21267	0.0027802	0.00931381	Up	gene_symbol:MED37D description:Probable mediator of RNA polymerase II transcription subunit 37c
AT1G76230	0.174473	3.53971	4.34256	0.00285291	0.00953048	Up	description:At1g76230
AT2G38220	1.00326	8.72336	3.12019	0.00288437	0.00962654	Up	description:RING/U-box superfamily protein
AT3G23860	0.173886	3.49168	4.32771	0.00293589	0.00977102	Up	description:GTP-binding protein-like protein
AT5G18350	1.23222	11.8008	3.25955	0.00298335	0.00990912	Up	description:Disease resistance protein (TIR-NBS-LRR class) family
AT5G39670	0.499273	6.65461	3.73645	0.00301941	0.0100102	Up	gene_symbol:CML46 description:Probable calcium-binding protein CML45
AT2G38500	10.3865	26.4168	1.34674	0.00303235	0.0100451	Up	description:2-oxoglutarate (2OG) and Fe(II)-dependent oxygenase superfamily protein
AT5G09735	5.24082	16.56	1.65984	0.00303802	0.0100572	Up	-
AT1G09415	41.9916	89.9909	1.09968	0.00307542	0.0101608	Up	gene_symbol:NIMIN-3 description:Protein NIM1-INTERACTING 3
AT5G20045	2.98716	12.2386	2.03459	0.00309711	0.0102229	Up	description:Transmembrane protein
AT2G15760	9.01849	22.661	1.32926	0.00309964	0.0102299	Up	description:At2g15760
AT2G41690	2.74412	11.7772	2.10158	0.00317224	0.0104376	Up	gene_symbol:HSFB3 description:Heat stress transcription factor B-3
AT2G03830	5.19969	17.4309	1.74515	0.00317263	0.0104376	Up	gene_symbol:RGF8 description:Probable root meristem growth factor 8
AT3G26220	14.9205	30.5667	1.03466	0.00318198	0.0104651	Up	gene_symbol:CYP71B3 description:Cytochrome P450 71B3
AT1G16905	0.983171	8.38934	3.09304	0.00318225	0.0104651	Up	description:Curculin-like (Mannose-binding) lectin family protein
AT3G30720	17.8084	42.1132	1.24171	0.00321091	0.0105497	Up	gene_symbol:QQS description:Protein QQS
AT5G07060	2.48633	11.0105	2.14679	0.00329181	0.0107842	Up	description:Zinc finger CCCH domain-containing protein 53
AT5G52300	5.47992	22.8515	2.06006	0.00330877	0.010834	Up	gene_symbol:LTI65 description:Low-temperature-induced 65 kDa protein
AT4G11470	1.25087	8.95479	2.83973	0.00335069	0.010954	Up	gene_symbol:CRK31 description:cysteine-rich RLK (RECEPTOR-like protein kinase) 31
AT1G32180	0.296331	4.94646	4.06111	0.00335736	0.0109729	Up	gene_symbol:CSLD6 description:Putative cellulose synthase-like protein D6
AT2G04795	26.5948	59.5943	1.16403	0.00338441	0.0110527	Up	description:AT2g04793
AT1G02490	0.739776	6.82986	3.2067	0.0034794	0.0113243	Up	description:unknown protein; Has 0 Blast hits to 0 proteins in 0 species (source: NCBI BLink).
AT1G73340	10.6715	26.8674	1.3321	0.00348346	0.011336	Up	description:Cytochrome P450 superfamily protein
AT3G61113	6.68109	18.2737	1.45161	0.0035322	0.0114767	Up	gene_symbol:URM1-2 description:Ubiquitin-related modifier 1 homolog 2
AT2G22380	23.0426	46.8548	1.02389	0.00354594	0.0115153	Up	description:pre-tRNA
AT4G35720	8.47106	21.1391	1.3193	0.00362319	0.0117386	Up	description:DUF241 domain protein, putative (DUF241)
AT4G28005	1.24177	8.55673	2.78466	0.00376365	0.0121322	Up	description:BEST Arabidopsis thaliana protein match is: NADH-ubiquinone oxidoreductase-related (TAIR:AT5G52840.1); Has 37 Blast hits to 37 proteins in 15 species: Archae - 0; Bacteria - 0; Metazoa - 2; Fungi - 0; Plants - 33; Viruses - 0; Other Eukaryotes
AT3G00700	0.994174	7.64012	2.94202	0.003768	0.0121431	Up	-
AT1G13530	10.6154	24.8429	1.22667	0.0038201	0.012284	Up	description:Protein of unknown function (DUF1262)
AT3G27620	5.04143	16.9853	1.75238	0.00386786	0.012423	Up	gene_symbol:AOX1C description:Ubiquinol oxidase 1c, mitochondrial
AT5G26790	10.673	23.5791	1.14354	0.00390394	0.0125229	Up	description:At5g26790
AT4G28703	3.48682	12.9033	1.88776	0.00390755	0.0125312	Up	description:RmlC-like cupins superfamily protein
AT1G29071	0.175596	4.2439	4.59506	0.00390714	0.0125312	Up	gene_symbol:SNOR105 description:SNOR105 (SMALL NUCLEOLAR RNA 105); snoRNA
AT4G28485	0.174485	3.337	4.25737	0.0039135	0.0125455	Up	gene_symbol:DMP7 description:Protein DMP7
AT3G22910	15.831	35.9198	1.18203	0.00410961	0.0131117	Up	gene_symbol:ACA13 description:Putative calcium-transporting ATPase 13, plasma membrane-type
AT2G39120	7.46384	18.6687	1.32263	0.00417052	0.013267	Up	description:Ubiquitin carboxyl-terminal hydrolase family protein
AT4G01670	4.73965	16.2638	1.77881	0.00418138	0.0132964	Up	description:AT4G01670 protein
AT1G50400	5.19838	14.7809	1.5076	0.00422272	0.0134142	Up	gene_symbol:TOM40-2 description:Probable mitochondrial import receptor subunit TOM40-2
AT5G02420	20.389	41.1289	1.01236	0.00425197	0.0134994	Up	gene_symbol:SMR3 description:Cyclin-dependent protein kinase inhibitor SMR3
AT3G42060	0.175273	3.61712	4.36717	0.00427681	0.013567	Up	description:Myosin heavy chain-like protein
AT1G48267	0.297848	4.34439	3.86651	0.00430262	0.0136367	Up	-
AT1G19500	2.52096	13.6136	2.433	0.00437172	0.0138329	Up	description:Putative uncharacterized protein
AT4G23210	6.47905	18.7146	1.53031	0.00448624	0.0141581	Up	gene_symbol:CRK13 description:Cysteine-rich receptor-like protein kinase 13
AT1G11530	13.235	29.243	1.14373	0.00450234	0.0142029	Up	gene_symbol:CXXS1 description:Thioredoxin-like protein CXXS1
AT1G18320	8.49235	22.3846	1.39827	0.00453662	0.0143056	Up	description:Mitochondrial import inner membrane translocase subunit Tim17/Tim22/Tim23 family protein
AT1G06120	9.91596	24.2702	1.29136	0.00455247	0.0143483	Up	description:Delta-9 desaturase-like 3 protein
AT3G00680	0.992216	7.08132	2.83529	0.00456028	0.0143693	Up	-
AT2G31141	5.92024	17.5652	1.56899	0.00474386	0.0148969	Up	description:unknown protein; Has 30201 Blast hits to 17322 proteins in 780 species: Archae - 12; Bacteria - 1396; Metazoa - 17338; Fungi - 3422; Plants - 5037; Viruses - 0; Other Eukaryotes - 2996 (source: NCBI BLink).
AT1G19200	8.94648	20.8729	1.22224	0.00476792	0.0149668	Up	description:Protein of unknown function (DUF581)
AT1G67600	8.86982	21.6027	1.28424	0.00477666	0.0149905	Up	description:Acid phosphatase/vanadium-dependent haloperoxidase-related protein
AT5G65600	6.49222	19.3203	1.57333	0.00480054	0.0150559	Up	gene_symbol:LECRK92 description:L-type lectin-domain containing receptor kinase IX.2
AT1G47890	4.45223	18.3484	2.04305	0.00480298	0.0150598	Up	-
AT1G50390	3.73473	12.9602	1.79502	0.00493	0.015398	Up	description:pfkB-like carbohydrate kinase family protein
AT2G21820	0.743309	6.74185	3.18111	0.00494458	0.0154319	Up	description:At2g21820
DA397_mgr02	964.411	1954.41	1.01901	0.00498174	0.0155382	Up	-
AT5G44610	43.4796	87.1227	1.00271	0.00501999	0.0156496	Up	gene_symbol:PCAP2 description:Plasma membrane-associated cation-binding protein 2
AT4G21780	5.74434	16.2415	1.49947	0.00502736	0.0156687	Up	description:Uncharacterized protein At4g21780
AT2G47530	8.7339	23.9913	1.45781	0.00503232	0.0156822	Up	description:Pollen Ole e 1 allergen and extensin family protein
AT1G28540	16.9289	36.3797	1.10365	0.00504715	0.0157245	Up	description:At1g28540
AT1G18075	5.01427	14.7982	1.56131	0.00506106	0.0157639	Up	-
AT4G15300	6.53032	20.0092	1.61544	0.00517899	0.016081	Up	gene_symbol:CYP702A2 description:Cytochrome P450 like protein
AT3G07255	0.173105	3.41416	4.30181	0.00525486	0.016278	Up	description:Nuclear transport factor 2/RNA recognition motif protein
AT5G00885	0.17491	4.48091	4.6791	0.00525754	0.0162822	Up	-
AT4G16610	10.9489	23.7714	1.11844	0.00531908	0.0164585	Up	description:C2H2-like zinc finger protein
AT5G01835	10.1921	21.962	1.10755	0.00542482	0.0167566	Up	-
AT3G04220	9.24965	23.7864	1.36267	0.00557066	0.0171603	Up	description:Disease resistance protein (TIR-NBS-LRR class) family
AT3G51380	11.1808	25.4534	1.18684	0.00558691	0.0172018	Up	gene_symbol:IQD20 description:At3g51380
AT4G34419	4.24719	13.084	1.62322	0.00565597	0.0173887	Up	description:Uncharacterized protein At4g34420
AT2G23260	0.174902	3.96808	4.50383	0.00569377	0.0174898	Up	gene_symbol:UGT84B1 description:UDP-glycosyltransferase 84B1
AT1G05400	6.47215	18.1064	1.48418	0.00573789	0.0175992	Up	description:Putative uncharacterized protein
AT2G32680	4.99009	18.2577	1.87137	0.00579972	0.0177714	Up	gene_symbol:AtRLP23 description:Receptor like protein 23
AT1G53640	7.97242	18.8879	1.24437	0.00588732	0.0180044	Up	description:unknown protein; FUNCTIONS IN: molecular_function unknown; INVOLVED IN: biological_process unknown; LOCATED IN: endomembrane system; EXPRESSED IN: 20 plant structures; EXPRESSED DURING: 11 growth stages; Has 1186 Blast hits to 678 proteins in
AT5G07325	0.174942	3.38507	4.27424	0.00589941	0.0180392	Up	-
AT2G18193	133.545	463.51	1.79527	0.00595352	0.0181823	Up	description:AAA-ATPase At2g18193
AT3G15670	1.97906	10.4548	2.40128	0.0061697	0.0187758	Up	gene_symbol:LEA29 description:Late embryogenesis abundant protein 29
AT5G26865	0.175169	3.40815	4.28217	0.00630697	0.0191608	Up	description:AGAMOUS-like MADS-box protein
AT5G02780	72.5787	198.907	1.45447	0.00643584	0.0195047	Up	gene_symbol:GSTL1 description:Glutathione S-transferase L1
AT4G32810	8.2141	19.8324	1.27168	0.00651112	0.0196922	Up	gene_symbol:CCD8 description:carotenoid cleavage dioxygenase 8
AT1G03980	3.99158	12.5354	1.65098	0.00667808	0.0201287	Up	gene_symbol:ATPCS2 description:phytochelatin synthase 2
AT1G53620	1.00658	7.63814	2.92375	0.0069321	0.0207844	Up	description:Transmembrane protein
AT1G61760	14.2645	29.4068	1.04372	0.00697543	0.0208961	Up	description:Late embryogenesis abundant (LEA) hydroxyproline-rich glycoprotein family
AT1G30515	10.4954	22.6798	1.11164	0.00707361	0.0211495	Up	description:At1g30515
AT5G05530	0.496032	5.65078	3.50994	0.00716958	0.0214108	Up	description:RING/U-box superfamily protein
AT1G26380	16.0295	97.9773	2.61172	0.00717483	0.0214239	Up	gene_symbol:FOX1 description:Berberine bridge enzyme-like 3
AT4G10650	6.99635	18.8772	1.43197	0.00718509	0.0214468	Up	gene_symbol:DGP2 description:DAR GTPase 2, mitochondrial
AT2G31850	1.49559	7.64607	2.354	0.00722115	0.0215416	Up	description:Uncharacterized protein At2g31850
AT3G57460	2.25177	11.6802	2.37494	0.00731058	0.0217604	Up	description:Catalytic/ metal ion binding / metalloendopeptidase/ zinc ion binding protein
AT4G15690	3.94848	14.5123	1.87791	0.00731968	0.0217729	Up	gene_symbol:GRXS5 description:Monothiol glutaredoxin-S5
AT2G19150	0.498801	5.46739	3.45432	0.00735117	0.0218353	Up	gene_symbol:PME10 description:Putative pectinesterase 10
AT5G00360	1.74194	7.93138	2.18687	0.00737875	0.0219094	Up	-
AT2G29110	0.492835	6.03222	3.61351	0.00738757	0.021933	Up	gene_symbol:ATGLR2.8 description:Glutamate receptor
AT5G00790	1.72524	9.04677	2.39061	0.00739727	0.0219592	Up	-
AT1G78360	2.9911	10.1356	1.76069	0.00744611	0.0220857	Up	gene_symbol:ATGSTU21 description:glutathione S-transferase TAU 21
AT5G42450	5.47749	14.397	1.39419	0.0074611	0.0221249	Up	gene_symbol:PCMP-E102 description:Pentatricopeptide repeat-containing protein At5g42450, mitochondrial
AT2G39370	19.905	43.3482	1.12284	0.00762482	0.0225514	Up	gene_symbol:MAKR4 description:Probable membrane-associated kinase regulator 4
AT5G52680	0.174361	3.13442	4.16805	0.00764715	0.0226121	Up	description:Copper transport protein family
AT2G14610	0.176189	3.95854	4.48977	0.0077823	0.0229491	Up	gene_symbol:PR1 description:Pathogenesis-related protein 1
AT1G29640	12.662	27.2547	1.106	0.00779904	0.0229903	Up	description:At1g29640
AT2G47770	2.93382	12.8557	2.13156	0.00785407	0.0231415	Up	gene_symbol:TSPO description:TSPO
AT1G79770	6.91076	17.8602	1.36983	0.00792286	0.023306	Up	description:CASP-like protein (DUF1677)
AT1G50910	12.6218	26.6655	1.07906	0.00794296	0.023351	Up	description:Uncharacterized protein At1g50910
AT5G48390	5.49234	14.8441	1.43439	0.00796483	0.023407	Up	gene_symbol:ZIP4 description:TPR repeat-containing protein ZIP4
AT1G21520	3.97314	13.4847	1.76297	0.00796918	0.0234115	Up	description:Uncharacterized protein At1g21520
AT5G51780	18.6141	39.3082	1.07844	0.0079746	0.0234247	Up	description:basic helix-loop-helix (bHLH) DNA-binding superfamily protein
AT3G62890	11.9519	24.5746	1.03993	0.00801332	0.0235107	Up	gene_symbol:PCMP-H82 description:Pentatricopeptide repeat-containing protein At3g62890
AT1G05660	9.53053	23.8091	1.32089	0.00814823	0.0238728	Up	description:F3F20.11 protein
AT2G15555	0.173653	3.79147	4.44848	0.00823639	0.0241027	Up	description:other RNA
AT1G26975	0.299086	4.25616	3.83092	0.00840915	0.0245363	Up	-
AT5G47590	6.93409	16.9496	1.28948	0.00841346	0.024546	Up	description:Heat shock protein HSP20/alpha crystallin family
AT4G26880	0.98719	6.91132	2.80756	0.00844975	0.0246346	Up	description:Stigma-specific STIG1-like protein 1
AT1G75590	13.2794	28.5472	1.10416	0.00846623	0.0246711	Up	description:SAUR-like auxin-responsive protein family
AT4G37290	2.48455	11.1491	2.16587	0.00849926	0.0247615	Up	gene_symbol:PIP2 description:unknown protein; FUNCTIONS IN: molecular_function unknown; INVOLVED IN: response to karrikin; LOCATED IN: endomembrane system; EXPRESSED IN: cotyledon, hypocotyl, leaf; EXPRESSED DURING: LP.04 four leaves visible; BEST Arabido
AT5G67050	6.84482	19.023	1.47466	0.00860286	0.0250107	Up	description:Alpha/beta-Hydrolases superfamily protein
AT1G29440	6.43107	16.5068	1.35993	0.00863779	0.0250976	Up	gene_symbol:SAUR63 description:Auxin-responsive protein SAUR63
AT4G21200	5.2039	14.3952	1.46792	0.00870584	0.0252629	Up	gene_symbol:GA2OX8 description:Gibberellin 2-beta-dioxygenase 8
AT2G13295	0.172718	3.1862	4.20534	0.00873115	0.0253217	Up	description:Protease inhibitor/seed storage/lipid transfer family protein
AT2G24850	1.24776	8.18078	2.7129	0.00884998	0.0256305	Up	gene_symbol:TAT3 description:Probable aminotransferase TAT3
AT1G04500	2.9556	10.8824	1.88048	0.00886545	0.0256723	Up	description:CCT motif family protein
AT5G02750	10.8443	23.7556	1.13133	0.00895381	0.0259011	Up	gene_symbol:SGR9 description:E3 ubiquitin-protein ligase SGR9, amyloplastic
AT1G63930	7.47439	18.8798	1.33682	0.0093122	0.0267886	Up	gene_symbol:ROH1 description:At1g63930
AT4G20210	11.2566	25.9825	1.20677	0.00946374	0.0271743	Up	gene_symbol:TPS08 description:Terpenoid synthase 8
AT2G11810	6.73587	18.2479	1.4378	0.00946953	0.0271858	Up	gene_symbol:MGD3 description:Monogalactosyldiacylglycerol synthase 3, chloroplastic
AT4G28180	2.75361	11.0272	2.00168	0.00953295	0.0273478	Up	description:At4g28180
AT3G21520	4.72505	13.9724	1.56418	0.00957179	0.0274498	Up	gene_symbol:DMP1 description:Protein DMP1
AT1G65484	4.26686	13.5544	1.66752	0.00960798	0.0275346	Up	description:unknown protein; FUNCTIONS IN: molecular_function unknown; INVOLVED IN: biological_process unknown; LOCATED IN: endomembrane system; Has 30201 Blast hits to 17322 proteins in 780 species: Archae - 12; Bacteria - 1396; Metazoa - 17338; Fungi -
AT5G35525	5.91516	16.6746	1.49516	0.00966307	0.0276733	Up	gene_symbol:PCR3 description:Protein PLANT CADMIUM RESISTANCE 3
AT4G35295	1.49667	7.42507	2.31065	0.00966467	0.0276747	Up	description:Homoserine kinase, putative / HSK
AT1G71380	3.49626	10.6357	1.60503	0.0098902	0.0282232	Up	gene_symbol:CEL3 description:Endoglucanase
AT1G09400	0.300321	4.54929	3.92106	0.0099437	0.0283564	Up	description:Putative 12-oxophytodienoate reductase-like protein 1
AT4G31960	0.171599	2.7439	3.99912	0.00997568	0.0284249	Up	description:Putative uncharacterized protein
AT2G46840	3.76596	13.0691	1.79507	0.0101716	0.028907	Up	gene_symbol:DUF4 description:DUF4
AT3G00880	8.96446	19.6968	1.13568	0.0101882	0.0289444	Up	-
AT2G30660	3.05026	28.3901	3.21838	0.0104621	0.0296112	Up	description:Probable 3-hydroxyisobutyryl-CoA hydrolase 3
AT1G48400	0.297305	3.66618	3.62426	0.0104823	0.0296583	Up	description:F-box/RNI-like/FBD-like domains-containing protein
AT5G17030	2.00238	8.17966	2.03033	0.0105114	0.0297371	Up	gene_symbol:UGT78D3 description:Glycosyltransferase (Fragment)
AT5G26730	0.494863	5.43896	3.45823	0.0105976	0.0299401	Up	description:Fasciclin-like arabinogalactan family protein
AT5G67080	1.24359	7.3753	2.56819	0.0109642	0.0308188	Up	gene_symbol:MAPKKK19 description:Mitogen-activated protein kinase kinase kinase 19
AT1G24420	5.97085	15.1514	1.34344	0.0110016	0.0309064	Up	description:F21J9.8
AT5G58400	0.493889	5.62207	3.50884	0.0110455	0.0310192	Up	gene_symbol:PER68 description:Peroxidase 68
AT5G45115	7.01615	17.6015	1.32695	0.0110783	0.0310903	Up	description:Transcription termination factor family protein
AT1G21230	2.25883	9.47406	2.06841	0.0111936	0.0313715	Up	gene_symbol:WAK5 description:Wall-associated receptor kinase 5
AT5G55150	3.19953	13.2839	2.05375	0.0112734	0.0315562	Up	description:Putative F-box protein At5g55150
AT1G20750	0.173197	2.85253	4.04176	0.0113915	0.0318224	Up	description:RAD3-like DNA-binding helicase protein
AT1G02065	6.95907	16.6327	1.25706	0.0114378	0.0319388	Up	gene_symbol:SPL8 description:Squamosa promoter-binding-like protein 8
AT1G51670	6.20452	15.5532	1.32582	0.0115992	0.032296	Up	gene_symbol:HTT5 description:Protein HEAT-INDUCED TAS1 TARGET 5
AT4G28790	25.083	50.6054	1.01258	0.0116445	0.0323992	Up	gene_symbol:BHLH23 description:Uncharacterized protein At4g28790 (Fragment)
AT1G52618	6.73459	16.4188	1.28569	0.0116825	0.0324824	Up	description:Putative uncharacterized protein
AT4G01830	1.75756	8.36852	2.2514	0.0117121	0.0325435	Up	gene_symbol:ABCB5 description:ABC transporter B family member 5
AT3G44006	0.501881	5.27474	3.39368	0.0117495	0.032614	Up	description:unknown protein; Has 30201 Blast hits to 17322 proteins in 780 species: Archae - 12; Bacteria - 1396; Metazoa - 17338; Fungi - 3422; Plants - 5037; Viruses - 0; Other Eukaryotes - 2996 (source: NCBI BLink).
AT5G51520	1.51417	9.21211	2.605	0.0117975	0.0327218	Up	description:Invertase
AT3G22090	0.741249	5.42997	2.87291	0.0120565	0.03334	Up	description:unknown protein; BEST Arabidopsis thaliana protein match is: unknown protein (TAIR:AT1G71470.2); Has 12 Blast hits to 12 proteins in 2 species: Archae - 0; Bacteria - 0; Metazoa - 0; Fungi - 0; Plants - 12; Viruses - 0; Other Eukaryotes - 0 (s
AT1G73120	55.0443	161.381	1.55181	0.0122917	0.0339188	Up	description:At1g73120
AT5G22520	0.297992	3.41274	3.51759	0.0126434	0.0347853	Up	description:At5g22520
AT5G23700	5.22622	13.4027	1.35869	0.0126799	0.0348704	Up	description:unknown protein; BEST Arabidopsis thaliana protein match is: unknown protein (TAIR:AT3G48860.2); Has 30201 Blast hits to 17322 proteins in 780 species: Archae - 12; Bacteria - 1396; Metazoa - 17338; Fungi - 3422; Plants - 5037; Viruses - 0; Ot
AT5G52670	1.2444	6.66541	2.42125	0.0127131	0.0349385	Up	description:Copper transport protein family
AT2G29100	0.171603	2.55385	3.89553	0.0127375	0.0349978	Up	gene_symbol:ATGLR2.9 description:Glutamate receptor
AT5G27765	0.171603	2.55385	3.89553	0.0127375	0.0349978	Up	description:Transmembrane protein
AT1G14470	5.95133	14.9357	1.32748	0.0127532	0.0350333	Up	gene_symbol:PCMP-A4 description:Pentatricopeptide repeat-containing protein At1g14470
AT1G13550	0.985615	6.28917	2.67377	0.0129036	0.0353803	Up	description:Putative uncharacterized protein
AT4G09430	0.742604	5.55243	2.90245	0.0134969	0.0367885	Up	description:Disease resistance protein (TIR-NBS-LRR class) family
AT2G33790	56.4115	140.411	1.3156	0.0135651	0.0369421	Up	gene_symbol:AGP30 description:Non-classical arabinogalactan protein 30
AT3G24510	0.173621	3.27015	4.23534	0.0136928	0.0372369	Up	description:Defensin-like protein 259
AT1G74458	10.4114	22.9658	1.14133	0.0137233	0.0373075	Up	description:Transmembrane protein
AT1G13800	6.98486	16.2171	1.21522	0.0138251	0.0375352	Up	description:Putative pentatricopeptide repeat-containing protein At1g13800
AT5G08295	8.02153	19.2385	1.26205	0.0138357	0.0375599	Up	-
AT2G03370	4.48372	12.1531	1.43856	0.0139291	0.0377804	Up	description:Glycosyltransferase (Fragment)
AT4G00530	9.74704	21.3753	1.13291	0.0140015	0.0379364	Up	description:UvrABC system protein A
AT5G37840	0.173927	3.47882	4.32205	0.0140346	0.0380136	Up	description:At5g37840
AT4G00210	0.994012	5.66182	2.50993	0.0141146	0.0382048	Up	gene_symbol:LBD31 description:LOB domain-containing protein 31
AT2G44578	3.97806	12.1582	1.61179	0.0142376	0.038479	Up	description:RING/U-box superfamily protein
AT3G53690	4.73302	12.8295	1.43864	0.0143149	0.0386587	Up	description:RING/U-box superfamily protein
AT5G64810	15.5099	32.5559	1.06973	0.0143657	0.0387747	Up	gene_symbol:WRKY51 description:Probable WRKY transcription factor 51
AT5G27940	0.744845	5.22598	2.81069	0.0144654	0.0390143	Up	gene_symbol:WPP3 description:WPP domain-containing protein 3
AT4G05030	0.295691	3.57461	3.59562	0.0145435	0.0391952	Up	description:AT4g05030 protein
AT1G20700	10.5351	22.9153	1.12112	0.0145474	0.0392016	Up	gene_symbol:WOX14 description:WUSCHEL-related homeobox 14
AT4G31230	4.51856	12.573	1.47639	0.0147326	0.0396362	Up	description:Kinase with adenine nucleotide alpha hydrolases-like domain-containing protein
AT3G18670	6.98846	17.4401	1.31936	0.0149314	0.0400933	Up	description:Ankyrin repeat family protein
AT5G16980	61.9709	162.166	1.38781	0.0149826	0.0402176	Up	description:Zinc-binding dehydrogenase family protein
AT5G50640	1.73168	11.3061	2.70685	0.0149978	0.0402421	Up	gene_symbol:CBSCBSPB5 description:CBS domain-containing protein CBSCBSPB4
AT3G45660	5.23804	13.7933	1.39687	0.0150255	0.0402993	Up	description:Major facilitator superfamily protein
AT1G43605	2.75142	9.48518	1.7855	0.0150754	0.040406	Up	-
AT2G36020	0.171069	2.52479	3.88351	0.015327	0.041036	Up	gene_symbol:HVA22J description:HVA22-like protein
AT4G09870	0.171069	2.52479	3.88351	0.015327	0.041036	Up	description:Putative F-box protein At4g09870
AT5G51465	0.299097	3.47453	3.53813	0.0157991	0.0421461	Up	-
AT5G64490	4.00834	11.4369	1.51262	0.0158173	0.0421902	Up	gene_symbol:APUM26 description:Pumilio homolog 26
AT1G08187	0.171366	2.5392	3.88922	0.0159105	0.0424157	Up	-
AT4G27850	1.2465	6.18381	2.31061	0.0160866	0.0428305	Up	description:Glycine-rich protein family
AT5G47980	20.1139	46.9003	1.2214	0.0161835	0.043038	Up	gene_symbol:BAHD1 description:BAHD acyltransferase At5g47980
AT1G09080	7.78058	19.2494	1.30687	0.0161885	0.0430466	Up	gene_symbol:MED37B description:Probable mediator of RNA polymerase II transcription subunit 37b
AT1G19960	68.0922	153.777	1.17528	0.0161959	0.0430573	Up	description:Putative uncharacterized protein At1g19960
AT5G49305	1.47693	7.34987	2.31512	0.0165385	0.0438139	Up	description:Importin subunit alpha
[truncated: 1,208 more rows]

## Sheet: Table D1-3
Supplementary Data 1-3 Differential expression genes in dxo1 compared with dxo1/35Spro:: RNMT1
[truncated: 1,952 more rows]
