# Supplementary material for: Arabidopsis DXO1 activates RNMT1 to methylate the mRNA guanosine cap
Source: Nat Commun. 2023 Jan 13;14:202. doi: 10.1038/s41467-023-35903-8 (PMC9839713; doi:10.1038/s41467-023-35903-8)
Supplement: Supplementary file 4 — Supplementary Data 2 [file 41467_2023_35903_MOESM4_ESM.xlsx]

## Sheet: Table D2-1
Supplementary Data 2-1 Go term analysis of differential expression genes in rnmt1-2 compared with WT
Category	ID	Term	Count	%	PValue	Padj	Up/Down	Genes	List Total	Pop Hits	Pop Total	Fold Enrichment
GOTERM_CC_DIRECT	GO:0005840	ribosome	87	8.66534	2.89e-47	5.57e-45	Up	AT3G23390, AT1G57660, AT2G40510, AT4G31985, AT1G57860, AT5G27850, AT4G31700, AT3G59540, AT4G26230, AT2G43460, AT1G27400, AT4G14320, AT1G77940, AT3G17465, AT2G37270, AT2G42650, AT2G40590, AT1G74270, AT3G58700, AT2G36620, AT2G34520, AT5G45775, AT4G17390, AT	873	360	25147	6.96127
GOTERM_MF_DIRECT	GO:0003735	structural constituent of ribosome	93	9.26295	2.14e-45	8.9e-43	Up	AT3G23390, AT1G57660, AT2G40510, AT4G31985, AT1G57860, AT5G27850, AT4G31700, AT3G59540, AT4G26230, AT2G43460, AT1G27400, AT4G14320, AT1G77940, AT3G17465, AT2G37270, AT2G27530, AT2G40590, AT4G31460, AT1G74270, AT3G58700, AT2G36620, AT2G34520, AT5G45775, AT	592	475	18171	6.00961
GOTERM_CC_DIRECT	GO:0022625	cytosolic large ribosomal subunit	56	5.57769	1.45e-39	1.4e-37	Up	AT3G23390, AT1G57660, AT4G31985, AT1G57860, AT5G27850, AT3G59540, AT4G26230, AT2G43460, AT1G27400, AT4G14320, AT1G77940, AT2G27530, AT1G74270, AT3G58700, AT2G36620, AT5G45775, AT4G17390, AT3G55750, AT1G66580, AT3G06700, AT2G19740, AT1G70600, AT2G18020, AT	873	161	25147	10.0192
GOTERM_BP_DIRECT	GO:0042254	ribosome biogenesis	38	3.78486	5.2e-23	3.64e-20	Up	AT5G22100, AT3G09500, AT3G53020, AT2G40510, AT3G03920, AT3G59540, AT3G16080, AT2G39460, AT1G29071, AT4G26230, AT3G28900, AT2G43460, AT2G39390, AT1G69620, AT4G15770, AT2G40590, AT1G74270, AT2G36620, AT1G15250, AT3G06680, AT3G55750, AT3G22230, AT3G60245, AT	619	142	18499	7.99747
GOTERM_CC_DIRECT	GO:0022626	cytosolic ribosome	35	3.48606	2.78e-14	1.79e-12	Up	AT3G53740, AT5G27850, AT4G31700, AT3G59540, AT3G28500, AT2G39460, AT3G28900, AT2G43460, AT4G16720, AT1G77940, AT2G37270, AT2G39390, AT5G13780, AT2G27530, AT3G02080, AT4G39200, AT3G58700, AT1G14320, AT5G45775, AT3G55750, AT3G22230, AT1G66580, AT2G19740, AT	873	204	25147	4.94208
GOTERM_BP_DIRECT	GO:0006412	translation	91	9.06375	5.76e-15	2.02e-12	Up	AT3G23390, AT1G57660, AT2G40510, AT4G31985, AT1G57860, AT5G27850, AT4G31700, AT3G59540, AT4G26230, AT5G08180, AT2G43460, AT1G27400, AT4G14320, AT1G77940, AT3G17465, AT2G37270, AT2G27530, AT2G40590, AT4G31460, AT1G74270, AT3G58700, AT2G36620, AT2G34520, AT	619	1121	18499	2.42601
GOTERM_BP_DIRECT	GO:0002181	cytoplasmic translation	15	1.49402	1.02e-09	2.39e-07	Up	AT2G37600, AT3G53740, AT4G17390, AT3G06680, AT3G55750, AT3G28500, AT2G19740, AT3G06700, AT4G26230, AT4G25890, AT4G16720, AT2G18020, AT5G02450, AT1G41880, AT1G74270	619	52	18499	8.62076
GOTERM_BP_DIRECT	GO:0000027	ribosomal large subunit assembly	12	1.19522	1.06e-08	1.87e-06	Up	AT3G58700, AT1G14320, AT3G53020, AT2G36620, AT5G45775, AT5G61770, AT4G35490, AT1G66580, AT2G39460, AT4G18730, AT1G16740, AT2G44860	619	35	18499	10.2464
GOTERM_MF_DIRECT	GO:0015266	protein channel activity	10	0.996016	1.31e-08	2e-06	Up	AT1G20350, AT5G43970, AT1G72750, AT5G55510, AT2G28900, AT1G18320, AT3G10110, AT1G17530, AT2G37410, AT4G26670	592	22	18171	13.9519
GOTERM_MF_DIRECT	GO:0003723	RNA binding	57	5.67729	1.44e-08	2e-06	Up	AT3G05760, AT4G31985, AT5G27850, AT3G59540, AT5G26880, AT1G27050, AT1G17640, AT1G17960, AT5G08180, AT2G43460, AT5G56130, AT1G77940, AT2G37270, AT2G25355, AT2G27530, AT5G51120, AT4G15770, AT2G21350, AT2G42650, AT3G58660, AT1G09290, AT5G07060, AT2G18020, AT	592	769	18171	2.27513
GOTERM_CC_DIRECT	GO:0005730	nucleolus	40	3.98406	4.69e-08	2.26e-06	Up	AT5G22100, AT3G09500, AT3G53020, AT5G67630, AT4G31700, AT3G03920, AT3G22660, AT5G25230, AT2G38250, AT2G39460, AT2G34570, AT5G64680, AT5G08180, AT5G56670, AT1G01210, AT3G18610, AT1G23280, AT1G02140, AT2G44510, AT4G15770, AT5G52470, AT1G14320, AT4G17390, AT	873	428	25147	2.69208
GOTERM_CC_DIRECT	GO:0022627	cytosolic small ribosomal subunit	19	1.89243	1.02e-07	3.93e-06	Up	AT4G30800, AT4G33865, AT2G40510, AT4G31700, AT1G58983, AT2G19720, AT1G15930, AT5G56670, AT3G62250, AT2G37270, AT5G39850, AT3G43980, AT3G09680, AT3G02080, AT1G48830, AT2G21580, AT2G40590, AT1G58380, AT4G39200	873	116	25147	4.7181
GOTERM_MF_DIRECT	GO:0015450	P-P-bond-hydrolysis-driven protein transmembrane transporter activity	12	1.19522	1.14e-07	1.18e-05	Up	AT1G20350, AT5G43970, AT1G72750, AT5G55510, AT2G28900, AT1G61570, AT1G02280, AT1G18320, AT3G10110, AT1G17530, AT2G37410, AT4G26670	592	44	18171	8.37116
GOTERM_CC_DIRECT	GO:0005744	mitochondrial inner membrane presequence translocase complex	9	0.896414	2.5e-06	8.04e-05	Up	AT1G20350, AT1G72750, AT5G55510, AT2G28900, AT1G18320, AT3G10110, AT1G17530, AT2G37410, AT4G26670	873	27	25147	9.60176
GOTERM_BP_DIRECT	GO:0010106	cellular response to iron ion starvation	6	0.59761	2.11e-06	0.000296	Up	AT5G04150, AT3G56980, AT3G47640, AT3G56970, AT3G18290, AT2G41240	619	8	18499	22.414
GOTERM_MF_DIRECT	GO:0003729	mRNA binding	30	2.98805	4.48e-06	0.000372	Up	AT2G34210, AT3G09500, AT3G53460, AT3G53020, AT5G40490, AT2G40510, AT5G27850, AT4G31700, AT2G38750, AT3G62250, AT2G37270, AT1G75560, AT2G39390, AT1G69620, AT3G07030, AT5G51120, AT1G76010, AT4G13170, AT2G40590, AT3G58700, AT1G14320, AT4G17390, AT1G15250, AT	592	351	18171	2.62344
GOTERM_CC_DIRECT	GO:0005747	mitochondrial respiratory chain complex I	11	1.09562	3.21e-05	0.000886	Up	AT3G18410, AT3G62790, AT3G03100, AT1G14450, AT5G11770, AT5G08530, AT2G47690, AT1G67350, AT3G27280, AT1G04630, AT2G02050	873	59	25147	5.37047
GOTERM_MF_DIRECT	GO:0019843	rRNA binding	17	1.69323	1.71e-05	0.00118874	Up	AT3G58700, AT4G30800, AT5G45775, AT1G15250, AT3G16080, AT2G39460, AT1G16740, AT1G15810, AT3G17465, AT1G77750, AT2G37270, AT5G61770, AT4G35490, AT5G39850, AT3G18760, AT1G80620, AT4G18730	592	143	18171	3.64897
GOTERM_CC_DIRECT	GO:0005737	cytoplasm	197	19.6215	8.6e-05	0.00207542	Up	AT5G67150, AT5G40590, AT3G23390, AT1G15100, AT1G57660, AT2G40510, AT1G63660, AT3G22860, AT1G17640, AT3G56070, AT2G43460, AT5G58310, AT5G56130, AT1G77940, AT1G02940, AT5G51120, AT2G23170, AT3G18910, AT3G58700, AT5G51810, AT1G15230, AT4G22960, AT3G06700, AT	873	4407	25147	1.28764
GOTERM_BP_DIRECT	GO:0009718	anthocyanin-containing compound biosynthetic process	7	0.697211	2.54e-05	0.00296464	Up	AT1G56650, AT4G14090, AT1G12910, AT3G29590, AT5G42800, AT4G22880, AT5G54060	619	19	18499	11.0104
GOTERM_CC_DIRECT	GO:0015934	large ribosomal subunit	10	0.996016	0.00021	0.00451211	Up	AT2G18020, AT1G14320, AT3G05590, AT5G09770, AT5G27850, AT1G69620, AT2G27530, AT2G39460, AT2G03130, AT1G70600	873	60	25147	4.80088
GOTERM_CC_DIRECT	GO:0015935	small ribosomal subunit	9	0.896414	0.000344	0.00650997	Up	AT1G77750, AT2G37270, AT5G39850, AT3G09680, AT1G58983, AT4G34620, AT1G80620, AT1G15810, AT1G58380	873	51	25147	5.08328
GOTERM_CC_DIRECT	GO:0005829	cytosol	111	11.0558	0.000371	0.00650997	Up	AT2G40510, AT4G31700, AT1G63660, AT3G56070, AT5G23290, AT1G77940, AT1G02940, AT1G77540, AT1G22270, AT5G51120, AT2G27530, AT4G15210, AT2G44310, AT2G40590, AT1G74270, AT4G24220, AT3G58700, AT1G64520, AT5G45775, AT3G58660, AT1G12920, AT3G14290, AT2G18020, AT	873	2309	25147	1.38475
GOTERM_BP_DIRECT	GO:0055072	iron ion homeostasis	8	0.796813	7.29e-05	0.00730263	Up	AT5G04150, AT3G56980, AT3G47640, AT3G56970, AT4G16370, AT4G19680, AT5G67330, AT2G41240	619	32	18499	7.47132
GOTERM_CC_DIRECT	GO:0045271	respiratory chain complex I	6	0.59761	0.000498	0.0080045	Up	AT3G18410, AT1G14450, AT2G47690, AT1G67350, AT1G04630, AT2G02050	873	20	25147	8.64158
GOTERM_BP_DIRECT	GO:0030150	protein import into mitochondrial matrix	7	0.697211	0.00014	0.0122315	Up	AT1G20350, AT5G43970, AT1G64220, AT1G72750, AT2G28900, AT1G17530, AT2G37410	619	25	18499	8.36788
GOTERM_CC_DIRECT	GO:0031305	integral component of mitochondrial inner membrane	5	0.498008	0.00109	0.0161547	Up	AT1G20350, AT1G72750, AT2G28900, AT1G17530, AT2G37410	873	14	25147	10.2876
GOTERM_BP_DIRECT	GO:0042273	ribosomal large subunit biogenesis	7	0.697211	0.000273	0.0212378	Up	AT2G20450, AT3G55750, AT3G22660, AT1G41880, AT4G15770, AT1G02870, AT1G74270	619	28	18499	7.47132
GOTERM_CC_DIRECT	GO:0071011	precatalytic spliceosome	7	0.697211	0.00182661	0.0251812	Up	AT1G07170, AT5G45990, AT3G16650, AT2G43370, AT1G76300, AT1G03330, AT5G57370	873	38	25147	5.30623
GOTERM_CC_DIRECT	GO:0031429	box H/ACA snoRNP complex	4	0.398406	0.00204178	0.0262709	Up	AT3G03920, AT2G20490, AT3G57150, AT5G08180	873	8	25147	14.4026
GOTERM_CC_DIRECT	GO:0005739	mitochondrion	147	14.6414	0.00353376	0.042626	Up	AT3G54730, AT1G06350, AT3G25210, AT4G31700, AT5G65495, AT5G46295, AT3G56070, AT3G09922, AT1G02940, AT3G45730, AT1G13609, AT2G27775, AT2G47380, AT4G36830, AT3G12650, AT1G15870, AT2G34520, AT1G30170, AT5G47830, AT1G80550, AT3G27620, AT5G45095, AT4G08870, AT	873	3406	25147	1.24321
GOTERM_BP_DIRECT	GO:0010200	response to chitin	27	4.18605	5.52e-17	2.58e-14	Down	AT3G46090, AT3G52450, AT3G23250, AT3G21150, AT3G55980, AT5G62020, AT5G64660, AT4G01250, AT4G28110, AT3G46620, AT5G59820, AT1G80840, AT3G56400, AT1G20823, AT3G50060, AT3G19580, AT1G64380, AT5G47230, AT1G27730, AT3G15210, AT5G04340, AT2G44840, AT4G37610, AT	435	133	18499	8.63319
GOTERM_MF_DIRECT	GO:0003700	transcription factor activity, sequence-specific DNA binding	72	11.1628	2.62e-07	7.59e-05	Down	AT3G55980, AT5G62020, AT1G18330, AT2G22800, AT5G50915, AT3G59580, AT4G01250, AT3G20840, AT1G69490, AT2G46530, AT5G54470, AT3G47710, AT2G39250, AT2G46810, AT1G26790, AT1G80840, AT5G38140, AT3G56400, AT4G24540, AT3G50060, AT1G68840, AT3G19580, AT5G47230, AT	409	1711	18171	1.86955
GOTERM_BP_DIRECT	GO:0009664	plant-type cell wall organization	13	2.0155	1.41e-06	0.000279	Down	AT3G28550, AT2G40610, AT3G01190, AT2G34060, AT4G08410, AT1G69530, AT5G64110, AT5G42180, AT2G41480, AT2G20750, AT3G45960, AT4G13390, AT1G23720	435	91	18499	6.07521
GOTERM_BP_DIRECT	GO:0006351	transcription, DNA-templated	77	11.938	1.79e-06	0.000279	Down	AT3G12977, AT5G62020, AT1G18330, AT2G22800, AT5G50915, AT3G59580, AT4G01250, AT3G20840, AT1G69490, AT2G46530, AT3G47710, AT2G39250, AT2G46810, AT1G26790, AT1G80840, AT5G38140, AT3G56400, AT4G24540, AT3G54500, AT1G68840, AT3G19580, AT5G47230, AT4G25470, AT	435	1886	18499	1.73623
GOTERM_BP_DIRECT	GO:0009611	response to wounding	18	2.7907	4.86e-06	0.000569	Down	AT3G25250, AT5G18860, AT1G72920, AT1G73500, AT1G74930, AT1G32920, AT2G30020, AT3G61060, AT1G27730, AT1G19180, AT1G76650, AT5G59820, AT3G44260, AT4G13280, AT1G80840, AT4G11280, AT1G01720, AT3G61190	435	199	18499	3.84661
GOTERM_CC_DIRECT	GO:0005576	extracellular region	95	14.7287	1.26e-05	0.00109801	Down	AT1G60590, AT3G22060, AT5G46890, AT5G20860, AT1G34060, AT2G14620, AT5G26000, AT5G62340, AT1G33811, AT5G60520, AT2G41480, AT1G74670, AT3G15760, AT1G77700, AT4G30170, AT3G13065, AT1G73300, AT1G48100, AT1G78230, AT2G28860, AT3G13784, AT2G40113, AT4G33720, AT	571	2686	25147	1.55764
GOTERM_BP_DIRECT	GO:0009873	ethylene-activated signaling pathway	16	2.48062	2.2e-05	0.0020559	Down	AT5G21960, AT1G68840, AT1G19210, AT1G64380, AT1G22190, AT1G73500, AT1G74930, AT5G47230, AT3G20840, AT5G10720, AT3G15210, AT5G61600, AT2G39250, AT4G13620, AT5G52020, AT2G44840	435	179	18499	3.80125
GOTERM_BP_DIRECT	GO:0006979	response to oxidative stress	19	2.94574	0.000189	0.0147771	Down	AT3G46090, AT3G25250, AT3G28340, AT3G01190, AT3G49960, AT2G34060, AT4G21850, AT5G64110, AT1G64360, AT5G42180, AT1G27730, AT2G41480, AT4G30170, AT4G21830, AT5G59820, AT2G40000, AT5G06730, AT4G11280, AT4G39640	435	291	18499	2.77664
GOTERM_BP_DIRECT	GO:0006355	regulation of transcription, DNA-templated	75	11.6279	0.000293	0.0177862	Down	AT3G12977, AT3G55980, AT5G62020, AT1G18330, AT2G22800, AT5G50915, AT3G59580, AT4G01250, AT3G20840, AT1G69490, AT2G46530, AT5G54470, AT3G47710, AT2G39250, AT2G46810, AT1G26790, AT1G80840, AT5G38140, AT3G56400, AT3G50060, AT3G54500, AT5G47230, AT4G25470, AT	435	2119	18499	1.50518
GOTERM_BP_DIRECT	GO:0001944	vasculature development	6	0.930233	0.000304	0.0177862	Down	AT3G15770, AT5G61600, AT5G65800, AT1G74930, AT4G11280, AT4G28650	435	26	18499	9.81379
GOTERM_MF_DIRECT	GO:0043565	sequence-specific DNA binding	32	4.96124	0.000143	0.020712	Down	AT3G46090, AT3G23250, AT5G62020, AT2G22800, AT4G01250, AT4G28110, AT1G12610, AT5G53200, AT5G59820, AT1G75380, AT3G13840, AT1G80840, AT3G56400, AT1G56280, AT4G24540, AT3G50060, AT1G68840, AT3G27920, AT3G19580, AT1G22190, AT5G47230, AT4G25470, AT3G22830, AT	409	676	18171	2.10309
GOTERM_BP_DIRECT	GO:0006952	defense response	30	4.65116	0.000923	0.0479846	Down	AT3G52450, AT3G55840, AT3G25250, AT5G45240, AT1G59780, AT5G45200, AT1G72930, AT1G72950, AT4G01250, AT1G72910, AT5G46490, AT1G17600, AT3G20600, AT2G01520, AT5G51060, AT1G20823, AT5G41590, AT1G66980, AT1G72920, AT5G47230, AT4G21230, AT5G10720, AT2G43590, AT	435	658	18499	1.9389

## Sheet: Table D2-2
Supplementary Data 2-2 Go term analysis of differential expression genes in dxo1 compared with WT
Category	ID	Term	Count	%	PValue	Padj	Up/Down	Genes	List Total	Pop Hits	Pop Total	Fold Enrichment
GOTERM_CC_DIRECT	GO:0005840	ribosome	79	4.14046	6.46e-21	1.67e-18	Up	AT3G04230, AT1G57660, AT2G40510, AT4G31985, AT1G57860, AT4G31700, AT3G59540, AT5G16200, AT5G66860, AT4G26230, AT2G43460, AT4G14320, AT1G77940, AT2G42650, AT1G74270, AT5G59240, AT3G58700, AT2G32220, AT2G36620, AT2G34520, AT5G45775, AT4G17390, AT1G06380, AT	1676	360	25147	3.29258
GOTERM_CC_DIRECT	GO:0022625	cytosolic large ribosomal subunit	50	2.62055	3.99e-20	5.14e-18	Up	AT1G57660, AT4G31985, AT1G57860, AT3G59540, AT4G26230, AT2G43460, AT4G14320, AT1G77940, AT2G27530, AT1G74270, AT3G58700, AT2G32220, AT2G36620, AT5G45775, AT4G17390, AT3G55750, AT1G66580, AT3G06700, AT3G49910, AT2G19740, AT1G70600, AT2G18020, AT5G60670, AT	1676	161	25147	4.65968
GOTERM_MF_DIRECT	GO:0003735	structural constituent of ribosome	86	4.50734	9.24e-19	5.6e-16	Up	AT3G04230, AT1G57660, AT2G40510, AT4G31985, AT1G57860, AT4G31700, AT3G59540, AT5G66860, AT4G26230, AT2G43460, AT4G14320, AT1G77940, AT2G27530, AT5G01340, AT1G74270, AT5G59240, AT3G58700, AT2G32220, AT2G36620, AT2G34520, AT5G45775, AT4G17390, AT3G55750, AT	1149	475	18171	2.86328
GOTERM_BP_DIRECT	GO:0071456	cellular response to hypoxia	17	0.890985	4.13e-13	4.2e-10	Up	AT3G03670, AT5G26920, AT1G14540, AT1G14550, AT1G26380, AT1G57630, AT3G55790, AT5G25250, AT1G26410, AT5G57220, AT1G53620, AT1G19250, AT5G13320, AT2G23270, AT4G31970, AT1G05880, AT2G26560	1239	26	18499	9.76231
GOTERM_BP_DIRECT	GO:0042254	ribosome biogenesis	37	1.9392	2e-12	1.02e-09	Up	AT5G22100, AT3G53020, AT2G40510, AT3G03920, AT3G59540, AT2G19730, AT2G39460, AT1G29071, AT4G26230, AT3G28900, AT2G43460, AT5G55140, AT2G39390, AT1G69620, AT4G39880, AT4G15770, AT1G74270, AT5G59240, AT5G02610, AT2G36620, AT1G15250, AT3G06680, AT3G55750, AT	1239	142	18499	3.89036
GOTERM_CC_DIRECT	GO:0022626	cytosolic ribosome	34	1.78197	1.93e-06	0.000166	Up	AT3G04230, AT4G31700, AT3G59540, AT3G28500, AT2G19730, AT2G39460, AT3G28900, AT2G43460, AT1G77940, AT2G39390, AT5G13780, AT2G27530, AT3G02080, AT4G39200, AT5G59240, AT5G02610, AT3G58700, AT1G14320, AT5G45775, AT3G55750, AT3G22230, AT1G66580, AT3G49910, AT	1676	204	25147	2.5007
GOTERM_BP_DIRECT	GO:0009813	flavonoid biosynthetic process	28	1.46751	1.09e-06	0.000369	Up	AT5G17050, AT4G25640, AT5G17030, AT4G14090, AT4G27560, AT2G36970, AT2G26480, AT3G55700, AT2G40890, AT1G05530, AT4G25310, AT1G07250, AT4G09820, AT3G53150, AT2G30140, AT5G49690, AT5G13930, AT5G63600, AT5G05270, AT5G08640, AT1G17020, AT5G07990, AT2G23260, AT	1239	145	18499	2.88315
GOTERM_CC_DIRECT	GO:0005737	cytoplasm	362	18.9727	6.79e-06	0.000438	Up	AT3G03780, AT5G45000, AT5G67150, AT3G02570, AT5G40590, AT1G15100, AT1G57660, AT2G40510, AT1G63660, AT4G29340, AT3G22860, AT5G57900, AT1G64190, AT2G39400, AT3G56070, AT4G40020, AT2G38310, AT2G43460, AT1G77940, AT3G17020, AT2G18390, AT5G51120, AT4G32870, AT	1676	4407	25147	1.23247
GOTERM_BP_DIRECT	GO:0009751	response to salicylic acid	28	1.46751	4.12e-06	0.00104568	Up	AT4G31800, AT3G52430, AT5G40990, AT4G10500, AT1G35515, AT2G34690, AT3G01420, AT4G14400, AT1G76930, AT3G48920, AT3G20470, AT3G09230, AT2G03760, AT2G05520, AT1G73260, AT3G48360, AT1G79180, AT4G23130, AT3G55730, AT5G24110, AT3G28910, AT5G67480, AT3G45860, AT	1239	155	18499	2.69714
GOTERM_MF_DIRECT	GO:0015266	protein channel activity	10	0.524109	3.65e-06	0.0011056	Up	AT1G20350, AT5G43970, AT5G55510, AT2G28900, AT1G18320, AT3G10110, AT1G17530, AT2G37410, AT4G26670, AT1G50400	1149	22	18171	7.18846
GOTERM_CC_DIRECT	GO:0005730	nucleolus	52	2.72537	4.19e-05	0.00216338	Up	AT3G04230, AT3G56990, AT5G67630, AT5G20020, AT4G31700, AT3G22660, AT5G25230, AT3G61620, AT5G55920, AT5G08180, AT1G01210, AT1G23280, AT2G28740, AT1G02140, AT2G47580, AT4G15770, AT1G54060, AT2G47420, AT4G17390, AT2G33710, AT5G16750, AT3G58660, AT3G06700, AT	1676	428	25147	1.82294
GOTERM_BP_DIRECT	GO:0080167	response to karrikin	24	1.25786	1.23e-05	0.00250314	Up	AT2G30490, AT5G17050, AT1G33560, AT4G39070, AT1G31350, AT5G40780, AT4G37290, AT4G27030, AT1G17200, AT3G53260, AT1G30530, AT3G22840, AT1G10960, AT3G44720, AT1G25275, AT5G05270, AT1G71100, AT5G02270, AT5G08640, AT1G61800, AT5G51550, AT5G11260, AT4G34710, AT	1239	128	18499	2.79949
GOTERM_BP_DIRECT	GO:0002181	cytoplasmic translation	14	0.733753	2.76e-05	0.00467157	Up	AT2G37600, AT4G17390, AT1G11480, AT3G06680, AT3G55750, AT3G28500, AT2G19740, AT3G06700, AT3G49910, AT4G26230, AT4G25890, AT2G18020, AT1G41880, AT1G74270	1239	52	18499	4.01977
GOTERM_BP_DIRECT	GO:0009407	toxin catabolic process	13	0.681342	3.54e-05	0.00513159	Up	AT2G30870, AT5G62480, AT2G02930, AT1G17180, AT1G02930, AT1G02920, AT1G78340, AT1G78320, AT1G69920, AT1G78380, AT1G74590, AT1G78360, AT2G29420	1239	46	18499	4.21951
GOTERM_BP_DIRECT	GO:0006979	response to oxidative stress	39	2.04403	5.89e-05	0.00691641	Up	AT4G04840, AT1G60470, AT1G14550, AT5G16980, AT2G28190, AT4G02380, AT5G64120, AT5G19875, AT2G39460, AT5G54810, AT3G53260, AT2G19310, AT3G01420, AT1G73120, AT1G52200, AT1G78410, AT1G52760, AT5G05340, AT2G04795, AT1G21520, AT4G37900, AT4G34710, AT4G36430, AT	1239	291	18499	2.00101
GOTERM_BP_DIRECT	GO:0010106	cellular response to iron ion starvation	6	0.314465	6.29e-05	0.00691641	Up	AT5G04150, AT3G56980, AT3G47640, AT3G56970, AT3G18290, AT2G41240	1239	8	18499	11.1979
GOTERM_BP_DIRECT	GO:0000027	ribosomal large subunit assembly	11	0.57652	6.81e-05	0.00691641	Up	AT3G58700, AT1G14320, AT3G53020, AT2G36620, AT5G45775, AT5G61770, AT4G35490, AT1G66580, AT2G42740, AT2G39460, AT2G44860	1239	35	18499	4.69247
GOTERM_CC_DIRECT	GO:0005744	mitochondrial inner membrane presequence translocase complex	9	0.471698	0.000269	0.011579	Up	AT1G20350, AT5G55510, AT2G28900, AT2G20510, AT1G18320, AT3G10110, AT1G17530, AT2G37410, AT4G26670	1676	27	25147	5.00139
GOTERM_BP_DIRECT	GO:0030150	protein import into mitochondrial matrix	9	0.471698	0.000152	0.013759	Up	AT1G20350, AT5G43970, AT1G64220, AT5G55200, AT2G28900, AT2G20510, AT1G17530, AT2G37410, AT1G50400	1239	25	18499	5.37501
GOTERM_BP_DIRECT	GO:0009636	response to toxic substance	14	0.733753	0.000163	0.013759	Up	AT2G30870, AT5G62480, AT2G02930, AT1G17180, AT1G02930, AT1G02920, AT1G78340, AT5G02780, AT1G78320, AT3G50740, AT1G69920, AT1G74590, AT1G78360, AT2G29420	1239	61	18499	3.42669
GOTERM_BP_DIRECT	GO:0006749	glutathione metabolic process	14	0.733753	0.000193	0.0144915	Up	AT2G30870, AT5G62480, AT2G02930, AT1G17180, AT1G02930, AT1G02920, AT1G78340, AT5G02780, AT1G78320, AT1G69920, AT1G78380, AT1G74590, AT1G78360, AT2G29420	1239	62	18499	3.37142
GOTERM_BP_DIRECT	GO:0010200	response to chitin	22	1.15304	0.0002	0.0144915	Up	AT3G05200, AT3G50260, AT4G31800, AT2G31230, AT3G56770, AT4G39070, AT3G28210, AT5G22890, AT5G27420, AT2G33710, AT2G13790, AT2G36270, AT4G26120, AT4G23550, AT4G33050, AT2G17040, AT1G19050, AT5G58610, AT4G23810, AT1G34180, AT1G08930, AT5G09800	1239	133	18499	2.46972
GOTERM_CC_DIRECT	GO:0005747	mitochondrial respiratory chain complex I	13	0.681342	0.000438	0.0159576	Up	AT4G28510, AT3G03100, AT3G57785, AT4G34700, AT1G67350, AT1G49140, AT3G18410, AT3G62790, AT5G11770, AT2G47690, AT3G27280, AT4G16450, AT2G02050	1676	59	25147	3.30601
GOTERM_CC_DIRECT	GO:0005829	cytosol	194	10.1677	0.000495	0.0159576	Up	AT3G03780, AT4G04840, AT2G40510, AT1G63660, AT1G64190, AT3G56070, AT1G77940, AT3G60450, AT5G05340, AT2G28740, AT5G51120, AT2G27530, AT2G44310, AT4G24220, AT3G58700, AT3G04880, AT1G64520, AT2G18020, AT1G02930, AT5G09830, AT1G21110, AT1G03220, AT1G78360, AT	1676	2309	25147	1.26064
GOTERM_BP_DIRECT	GO:0009627	systemic acquired resistance	11	0.57652	0.000288	0.0185773	Up	AT2G43570, AT5G10760, AT1G19250, AT4G37150, AT3G52430, AT2G14610, AT5G40990, AT1G75040, AT3G57260, AT3G01420, AT3G04720	1239	41	18499	4.00577
GOTERM_BP_DIRECT	GO:0055114	oxidation-reduction process	122	6.39413	0.000293	0.0185773	Up	AT4G19380, AT4G04840, AT1G65840, AT4G25700, AT2G28190, AT3G02610, AT1G64190, AT2G31360, AT5G57220, AT1G73340, AT2G44790, AT4G22710, AT5G05340, AT1G76690, AT1G79440, AT1G03990, AT4G36430, AT4G24220, AT1G60680, AT3G03670, AT4G25310, AT1G14540, AT2G19500, AT	1239	1330	18499	1.36957
GOTERM_BP_DIRECT	GO:0009737	response to abscisic acid	46	2.4109	0.000321	0.0192003	Up	AT1G43910, AT3G05000, AT3G28580, AT1G55020, AT5G40010, AT5G51760, AT5G15970, AT4G02380, AT2G36270, AT3G24500, AT2G36530, AT3G01420, AT5G14920, AT4G11890, AT2G45200, AT3G14050, AT5G59320, AT1G76930, AT4G19810, AT3G20470, AT5G11260, AT2G05520, AT4G34710, AT	1239	394	18499	1.74317
GOTERM_MF_DIRECT	GO:0004364	glutathione transferase activity	14	0.733753	0.000109	0.0219575	Up	AT2G30870, AT5G62480, AT2G02930, AT1G17180, AT1G02930, AT1G02920, AT1G78340, AT5G02780, AT1G78320, AT1G69920, AT1G78380, AT1G74590, AT1G78360, AT2G29420	1149	62	18171	3.57104
GOTERM_BP_DIRECT	GO:0009617	response to bacterium	18	0.943396	0.000412	0.0232274	Up	AT3G50260, AT5G26920, AT1G73805, AT3G52430, AT3G28910, AT3G26830, AT4G10500, AT1G33960, AT2G30750, AT2G30770, AT5G57220, AT3G44300, AT4G14400, AT5G02490, AT2G26820, AT4G21610, AT2G26440, AT4G15760	1239	102	18499	2.63481
GOTERM_BP_DIRECT	GO:0009816	defense response to bacterium, incompatible interaction	11	0.57652	0.00053	0.0283556	Up	AT3G05200, AT5G26920, AT4G14400, AT4G11650, AT1G55020, AT5G13320, AT3G52430, AT4G23190, AT4G23810, AT5G27420, AT2G34690	1239	44	18499	3.73265
GOTERM_MF_DIRECT	GO:0004864	protein phosphatase inhibitor activity	7	0.366876	0.00029	0.0363588	Up	AT1G73000, AT5G05440, AT4G32870, AT2G40330, AT5G46790, AT2G38310, AT4G17870	1149	16	18171	6.9189
GOTERM_MF_DIRECT	GO:0080044	quercetin 7-O-glucosyltransferase activity	18	0.943396	0.0003	0.0363588	Up	AT5G17050, AT5G17030, AT4G14090, AT1G07250, AT3G53150, AT4G27560, AT1G30530, AT2G36970, AT2G30140, AT5G49690, AT4G15260, AT2G23260, AT2G29740, AT3G50740, AT5G38010, AT2G26480, AT3G55700, AT1G05530	1149	105	18171	2.71108
GOTERM_MF_DIRECT	GO:0080043	quercetin 3-O-glucosyltransferase activity	18	0.943396	0.000377	0.0380902	Up	AT5G17050, AT5G17030, AT4G14090, AT1G07250, AT3G53150, AT4G27560, AT1G30530, AT2G36970, AT2G30140, AT5G49690, AT4G15260, AT2G23260, AT2G29740, AT3G50740, AT5G38010, AT2G26480, AT3G55700, AT1G05530	1149	107	18171	2.6604
GOTERM_BP_DIRECT	GO:0009416	response to light stimulus	26	1.36268	0.000783	0.0397922	Up	AT5G41380, AT2G30490, AT3G02570, AT5G25830, AT5G48410, AT2G14820, AT2G28190, AT4G02380, AT2G36530, AT2G24720, AT4G14400, AT5G58070, AT1G79440, AT2G29110, AT1G63820, AT4G31710, AT5G48400, AT5G11210, AT5G63600, AT1G42550, AT2G45050, AT1G76560, AT1G08810, AT	1239	188	18499	2.06487
GOTERM_CC_DIRECT	GO:0045271	respiratory chain complex I	7	0.366876	0.00148857	0.0426724	Up	AT3G18410, AT4G34700, AT2G47690, AT1G67350, AT1G49140, AT4G16450, AT2G02050	1676	20	25147	5.25146
GOTERM_CC_DIRECT	GO:0009534	chloroplast thylakoid	45	3.82328	9.47408e-20	1.26953e-17	Down	AT5G46110, AT1G61520, AT2G05070, AT1G15980, AT1G30380, AT3G54890, AT1G08550, AT1G12250, AT3G59780, AT5G16400, AT1G31330, AT4G27440, AT4G09650, AT1G15820, AT2G30790, AT4G09010, AT5G64040, AT5G06690, AT4G05180, AT4G10340, AT3G18890, AT1G51110, AT5G38520, AT	1032	206	25147	5.32294
GOTERM_CC_DIRECT	GO:0009579	thylakoid	40	3.39847	1.05908e-15	7.09587e-14	Down	AT4G25100, AT5G01600, AT3G27690, AT1G61520, AT2G05070, AT1G30380, AT3G54890, AT1G12250, AT5G26000, AT1G31330, AT4G09650, AT1G15820, AT2G30790, AT4G09010, AT5G64040, AT4G15510, AT4G05180, AT4G10340, AT1G52220, AT5G38420, AT5G61410, AT1G03130, AT2G05100, AT	1032	206	25147	4.7315
GOTERM_CC_DIRECT	GO:0009535	chloroplast thylakoid membrane	56	4.75786	7.46159e-15	3.33285e-13	Down	AT1G15980, AT1G61520, AT2G05070, AT3G25770, AT1G30380, AT3G54890, AT2G25080, AT4G27440, AT4G09650, AT1G15820, AT2G30790, AT4G09010, AT5G64040, AT4G05180, AT1G19150, AT3G16250, AT1G51110, AT3G46780, AT2G05100, AT3G47470, AT5G54270, AT3G47070, AT3G25760, AT	1032	407	25147	3.35274
GOTERM_CC_DIRECT	GO:0009522	photosystem I	17	1.44435	6.25397e-14	2.09508e-12	Down	AT3G08940, AT3G27690, AT1G61520, AT2G05070, AT1G30380, AT3G54890, AT1G55670, AT1G15820, AT5G64040, AT1G19150, AT4G10340, AT3G61470, AT1G49975, AT2G05100, AT3G47470, AT5G01530, AT5G54270	1032	34	25147	12.1836
GOTERM_BP_DIRECT	GO:0015979	photosynthesis	33	2.80374	4.21556e-15	3.14481e-12	Down	AT5G01600, AT3G27690, AT1G61520, AT2G05070, AT1G30380, AT3G54890, AT4G04040, AT1G31330, AT4G27440, AT4G09650, AT2G30570, AT1G15820, AT2G30790, AT5G64040, AT4G15510, AT4G05180, AT4G10340, AT1G19150, AT5G08410, AT1G49975, AT1G03130, AT2G05100, AT3G47470, AT	806	138	18499	5.48843
GOTERM_MF_DIRECT	GO:0031409	pigment binding	13	1.1045	9.40194e-12	4.65396e-09	Down	AT3G08940, AT3G27690, AT1G61520, AT2G05070, AT3G54890, AT1G15820, AT1G19150, AT4G10340, AT3G61470, AT2G05100, AT3G47470, AT5G01530, AT5G54270	797	21	18171	14.1138
GOTERM_BP_DIRECT	GO:0009768	photosynthesis, light harvesting in photosystem I	13	1.1045	1.84041e-11	6.86472e-09	Down	AT3G08940, AT3G27690, AT1G61520, AT2G05070, AT3G54890, AT1G15820, AT1G19150, AT4G10340, AT3G61470, AT2G05100, AT3G47470, AT5G01530, AT5G54270	806	22	18499	13.5623
GOTERM_CC_DIRECT	GO:0030076	light-harvesting complex	11	0.934579	1.63269e-09	4.37561e-08	Down	AT3G27690, AT1G19150, AT4G10340, AT1G61520, AT2G05070, AT3G61470, AT3G54890, AT2G05100, AT3G47470, AT5G01530, AT5G54270	1032	20	25147	13.402
GOTERM_MF_DIRECT	GO:0016168	chlorophyll binding	15	1.27443	2.04359e-10	5.05788e-08	Down	AT3G08940, AT3G27690, AT1G61520, AT2G05070, AT1G30380, AT3G54890, AT1G55670, AT1G15820, AT1G19150, AT4G10340, AT3G61470, AT2G05100, AT3G47470, AT5G01530, AT5G54270	797	37	18171	9.24294
GOTERM_CC_DIRECT	GO:0010287	plastoglobule	18	1.52931	7.21544e-09	1.61145e-07	Down	AT4G19170, AT3G08940, AT3G27690, AT1G61520, AT2G05070, AT3G54890, AT1G31330, AT4G09650, AT1G15820, AT1G19150, AT4G10340, AT3G61470, AT1G51110, AT1G52230, AT2G05100, AT3G47470, AT5G01530, AT5G54270	1032	75	25147	5.84814
GOTERM_CC_DIRECT	GO:0009507	chloroplast	219	18.6066	2.35939e-07	4.51655e-06	Down	AT1G63420, AT5G50950, AT5G14060, AT2G05070, AT5G24420, AT1G52400, AT5G59400, AT1G19150, AT3G48200, AT4G17470, AT1G60950, AT5G35790, AT3G47350, AT3G47470, AT5G54190, AT4G30690, AT1G43800, AT5G24770, AT5G25980, AT5G19500, AT1G18740, AT5G49170, AT3G14440, AT	1032	3855	25147	1.38429
GOTERM_CC_DIRECT	GO:0009523	photosystem II	12	1.01954	4.04025e-07	6.76743e-06	Down	AT3G08940, AT3G27690, AT1G19150, AT4G10340, AT1G61520, AT2G05070, AT3G54890, AT2G05100, AT3G47470, AT5G01530, AT2G30570, AT5G54270	1032	40	25147	7.31017
GOTERM_BP_DIRECT	GO:0018298	protein-chromophore linkage	14	1.18946	3.65323e-08	9.08438e-06	Down	AT3G08940, AT3G27690, AT1G61520, AT2G05070, AT3G54890, AT1G15820, AT1G19150, AT4G10340, AT2G02710, AT3G61470, AT2G05100, AT3G47470, AT5G01530, AT5G54270	806	45	18499	7.1405
GOTERM_CC_DIRECT	GO:0016020	membrane	117	9.94053	6.86032e-07	1.02143e-05	Down	AT4G03510, AT2G39800, AT3G48290, AT5G46330, AT1G61520, AT1G32120, AT2G37900, AT1G02390, AT3G23550, AT4G27440, AT2G16360, AT3G20600, AT4G36670, AT4G12980, AT3G45970, AT5G38420, AT3G46780, AT2G05100, AT3G47470, AT5G56490, AT3G28050, AT4G27730, AT1G43800, AT	1032	1797	25147	1.58652
GOTERM_CC_DIRECT	GO:0009941	chloroplast envelope	47	3.9932	3.0973e-06	4.15039e-05	Down	AT4G25100, AT3G28220, AT5G46110, AT3G27690, AT1G61520, AT2G05070, AT3G25770, AT3G54890, AT2G25080, AT1G31330, AT4G27440, AT4G09650, AT1G15820, AT4G10340, AT1G19150, AT3G18890, AT1G51110, AT5G38420, AT5G61410, AT5G38520, AT3G48420, AT3G46780, AT1G03130, AT	1032	543	25147	2.10914
GOTERM_BP_DIRECT	GO:0009611	response to wounding	27	2.29397	5.60334e-07	0.000104502	Down	AT2G34810, AT1G19640, AT1G17420, AT1G74930, AT1G32920, AT5G47240, AT3G61060, AT2G46510, AT1G76650, AT5G13220, AT3G44260, AT1G80840, AT1G48500, AT4G32940, AT5G24770, AT1G72920, AT2G30020, AT1G27730, AT1G19180, AT1G17380, AT1G19660, AT1G52030, AT4G13280, AT	806	199	18499	3.11404
GOTERM_BP_DIRECT	GO:0055114	oxidation-reduction process	94	7.98641	3.33783e-06	0.000498004	Down	AT4G25100, AT2G39800, AT3G48290, AT3G59300, AT2G25080, AT2G36690, AT3G62950, AT2G33380, AT5G16400, AT4G27440, AT1G31710, AT4G09010, AT3G18080, AT5G09300, AT3G46500, AT4G12980, AT3G43670, AT5G38420, AT1G06100, AT5G58390, AT1G78550, AT5G35790, AT3G47350, AT	806	1330	18499	1.62214
GOTERM_BP_DIRECT	GO:0009765	photosynthesis, light harvesting	7	0.594732	8.79409e-06	0.0010934	Down	AT1G19150, AT4G10340, AT1G61520, AT3G54890, AT3G47470, AT5G01530, AT5G54270	806	13	18499	12.3586
GOTERM_CC_DIRECT	GO:0005576	extracellular region	148	12.5743	0.000159044	0.00193744	Down	AT5G20860, AT2G32290, AT4G12900, AT1G31710, AT3G18080, AT2G19990, AT1G52400, AT1G74670, AT3G15760, AT3G16850, AT3G43670, AT3G45970, AT3G13065, AT2G22920, AT2G34080, AT3G62750, AT3G05727, AT1G18460, AT5G58390, AT5G33370, AT5G56490, AT2G28100, AT5G45650, AT	1032	2686	25147	1.34265
GOTERM_BP_DIRECT	GO:0006351	transcription, DNA-templated	120	10.1954	1.87052e-05	0.00199344	Down	AT2G06200, AT5G25475, AT5G62020, AT1G18330, AT2G30432, AT2G22800, AT3G59580, AT5G46690, AT1G69490, AT2G22760, AT2G39250, AT1G52880, AT1G27045, AT1G80840, AT5G38140, AT3G56400, AT2G32100, AT3G54500, AT1G68840, AT3G19580, AT5G65640, AT3G61950, AT5G08070, AT	806	1886	18499	1.46034
GOTERM_BP_DIRECT	GO:0010114	response to red light	12	1.01954	3.46097e-05	0.00322735	Down	AT5G28490, AT2G21650, AT2G37678, AT3G08940, AT3G27690, AT1G19150, AT4G10340, AT3G54890, AT5G38420, AT1G69530, AT2G05100, AT5G01530	806	58	18499	4.74861
GOTERM_BP_DIRECT	GO:1901657	glycosyl compound metabolic process	8	0.679694	5.2009e-05	0.00431097	Down	AT1G60260, AT1G26560, AT3G62750, AT3G62740, AT4G21760, AT3G18070, AT1G61810, AT3G18080	806	24	18499	7.65054
GOTERM_CC_DIRECT	GO:0016021	integral component of membrane	267	22.6848	0.00062624	0.00699301	Down	AT4G03510, AT3G21090, AT1G63420, AT5G46330, AT2G05070, AT1G32120, AT2G37900, AT1G14250, AT1G02390, AT4G24570, AT4G23000, AT4G05130, AT1G54820, AT4G36670, AT5G59400, AT3G15760, AT1G19150, AT5G57345, AT3G45970, AT3G48200, AT3G47350, AT3G47470, AT3G28050, AT	1032	5439	25147	1.19619
GOTERM_BP_DIRECT	GO:0006355	regulation of transcription, DNA-templated	127	10.7901	0.00015257	0.0113818	Down	AT2G06200, AT5G25475, AT5G62020, AT1G18330, AT2G30432, AT2G22800, AT3G59580, AT1G13600, AT5G46690, AT1G74430, AT1G69490, AT5G54470, AT2G22760, AT5G54230, AT2G39250, AT1G52880, AT1G27045, AT1G80840, AT5G38140, AT3G56400, AT3G54500, AT5G65640, AT3G61950, AT	806	2119	18499	1.37558
GOTERM_BP_DIRECT	GO:0010200	response to chitin	17	1.44435	0.000219075	0.014267	Down	AT3G46090, AT3G56400, AT3G52450, AT5G47610, AT2G35930, AT5G62020, AT3G19580, AT5G47230, AT4G28110, AT1G27730, AT5G04340, AT3G46620, AT1G80840, AT2G44840, AT4G37610, AT5G59550, AT3G52800	806	133	18499	2.93366
GOTERM_BP_DIRECT	GO:0010218	response to far red light	10	0.849618	0.000229497	0.014267	Down	AT5G28490, AT2G37678, AT3G08940, AT3G27690, AT1G19150, AT4G10340, AT3G54890, AT5G38420, AT2G05100, AT5G01530	806	49	18499	4.684
GOTERM_CC_DIRECT	GO:0009543	chloroplast thylakoid lumen	11	0.934579	0.00156828	0.0161654	Down	AT4G15510, AT4G05180, AT1G06680, AT3G10060, AT1G08550, AT1G12250, AT2G44920, AT1G20340, AT2G30790, AT4G09010, AT5G64040	1032	80	25147	3.3505
GOTERM_BP_DIRECT	GO:0006979	response to oxidative stress	27	2.29397	0.000440569	0.0193916	Down	AT3G46090, AT4G25100, AT2G39800, AT3G28340, AT5G47000, AT2G25080, AT3G49960, AT4G08390, AT2G41480, AT5G56550, AT1G49570, AT5G58390, AT4G39640, AT1G20630, AT5G59080, AT5G24770, AT2G34060, AT5G67400, AT1G64360, AT1G27730, AT1G09940, AT3G10020, AT2G40000, AT	806	291	18499	2.12953
GOTERM_BP_DIRECT	GO:0009773	photosynthetic electron transport in photosystem I	6	0.509771	0.000450709	0.0193916	Down	AT1G15980, AT2G46820, AT3G16250, AT1G55670, AT4G09650, AT5G64040	806	16	18499	8.60685
GOTERM_BP_DIRECT	GO:0009061	anaerobic respiration	6	0.509771	0.000450709	0.0193916	Down	AT1G33055, AT1G19530, AT3G10020, AT5G39890, AT1G05575, AT2G36220	806	16	18499	8.60685
GOTERM_BP_DIRECT	GO:0009753	response to jasmonic acid	18	1.52931	0.000460909	0.0193916	Down	AT3G56400, AT4G32940, AT5G24770, AT2G34810, AT4G01060, AT1G17420, AT1G18710, AT1G74430, AT1G71030, AT1G19180, AT1G49010, AT5G55120, AT1G17380, AT2G39030, AT5G13220, AT3G16350, AT4G11280, AT4G35770	806	156	18499	2.64826
GOTERM_BP_DIRECT	GO:0042744	hydrogen peroxide catabolic process	13	1.1045	0.00046357	0.0193916	Down	AT5G47000, AT3G49960, AT2G34060, AT5G67400, AT4G09010, AT4G08390, AT2G41480, AT1G49570, AT5G58390, AT5G06720, AT1G20620, AT1G20630, AT1G77490	806	89	18499	3.35248
GOTERM_BP_DIRECT	GO:0005975	carbohydrate metabolic process	33	2.80374	0.000467894	0.0193916	Down	AT1G60590, AT5G24420, AT5G26000, AT4G29360, AT4G21760, AT1G56710, AT3G18080, AT1G52400, AT3G16850, AT3G19620, AT3G62750, AT5G61410, AT1G48100, AT3G13784, AT4G18340, AT1G02460, AT1G22650, AT2G28100, AT1G60260, AT3G07970, AT2G39930, AT5G25980, AT3G29320, AT	806	390	18499	1.94206
GOTERM_MF_DIRECT	GO:0008422	beta-glucosidase activity	11	0.934579	0.000140395	0.0225325	Down	AT1G52400, AT1G60260, AT1G26560, AT3G62750, AT5G25980, AT5G26000, AT3G62740, AT4G21760, AT3G18070, AT1G61810, AT3G18080	797	56	18171	4.47842
GOTERM_MF_DIRECT	GO:0020037	heme binding	34	2.8887	0.000200452	0.0225325	Down	AT3G48290, AT3G26160, AT5G47000, AT3G26320, AT3G52970, AT3G49960, AT4G09010, AT4G08390, AT2G41480, AT2G46950, AT4G15310, AT1G49570, AT5G58390, AT3G26290, AT1G20630, AT2G32440, AT4G27710, AT3G26310, AT1G66540, AT3G26230, AT1G13150, AT2G34060, AT5G67400, AT	797	386	18171	2.00822
GOTERM_MF_DIRECT	GO:0003700	transcription factor activity, sequence-specific DNA binding	106	9.00595	0.000227601	0.0225325	Down	AT5G62020, AT1G18330, AT2G22800, AT3G59580, AT1G13600, AT5G46690, AT1G74430, AT1G69490, AT5G54470, AT2G22760, AT5G54230, AT2G39250, AT1G52880, AT1G27045, AT1G80840, AT5G38140, AT3G56400, AT1G68840, AT3G19580, AT5G65640, AT3G61950, AT5G08070, AT1G27730, AT	797	1711	18171	1.41246
GOTERM_BP_DIRECT	GO:0009409	response to cold	27	2.29397	0.000663736	0.0260604	Down	AT5G01600, AT1G61520, AT3G25770, AT3G54890, AT2G33380, AT4G25480, AT3G02870, AT4G09650, AT5G54470, AT5G10230, AT5G61410, AT5G37770, AT1G77120, AT3G47470, AT2G45660, AT1G05690, AT4G25490, AT5G47230, AT4G25470, AT1G27730, AT2G18260, AT3G61470, AT4G37610, AT	806	299	18499	2.07255
GOTERM_MF_DIRECT	GO:0102483	scopolin beta-glucosidase activity	9	0.764656	0.000410848	0.033895	Down	AT1G60260, AT1G26560, AT3G62750, AT5G26000, AT3G62740, AT4G21760, AT3G18070, AT1G61810, AT3G18080	797	42	18171	4.88555
GOTERM_MF_DIRECT	GO:0046983	protein dimerization activity	29	2.46389	0.000524867	0.0371156	Down	AT5G46830, AT2G40435, AT1G69540, AT5G62165, AT5G50915, AT5G46690, AT2G46510, AT2G22540, AT2G22760, AT5G60440, AT2G46810, AT1G22590, AT5G50010, AT2G45660, AT5G15160, AT1G77080, AT3G06120, AT3G56220, AT5G65640, AT3G61950, AT5G65320, AT4G01460, AT3G28857, AT	797	325	18171	2.03439
GOTERM_CC_DIRECT	GO:0030095	chloroplast photosystem II	5	0.424809	0.00435799	0.0408589	Down	AT4G15510, AT4G05180, AT1G06680, AT1G08550, AT2G30790	1032	17	25147	7.16684
GOTERM_CC_DIRECT	GO:0031977	thylakoid lumen	8	0.679694	0.00457375	0.0408589	Down	AT4G15510, AT4G05180, AT1G06680, AT1G08550, AT2G44920, AT1G20340, AT2G30790, AT4G09010	1032	51	25147	3.82231
GOTERM_CC_DIRECT	GO:0030093	chloroplast photosystem I	3	0.254885	0.0049006	0.0410425	Down	AT2G46820, AT1G55670, AT5G64040	1032	3	25147	24.3672
GOTERM_BP_DIRECT	GO:0009751	response to salicylic acid	17	1.44435	0.0012021	0.0448382	Down	AT3G56400, AT4G04695, AT4G32940, AT1G05690, AT3G02885, AT4G01060, AT5G54610, AT2G33380, AT1G74430, AT1G71030, AT1G49010, AT5G54230, AT5G13220, AT2G40000, AT1G80840, AT4G37610, AT3G61190	806	155	18499	2.51727

## Sheet: Table D2-3
Supplementary Data 2-3 Go term analysis of differential expression genes in dxo1 compared with rnmt1-2
Category	ID	Term	Count	%	PValue	Padj	Up/Down	Genes	List Total	Pop Hits	Pop Total	Fold Enrichment
GOTERM_CC_DIRECT	GO:0009535	chloroplast thylakoid membrane	20	5.55556	6.98e-07	5.1e-05	Down	AT3G47070, AT2G05070, AT1G30380, AT3G25770, AT3G25760, AT1G31330, AT4G27440, AT1G15820, AT2G30790, AT5G64040, AT3G61470, AT1G52410, AT5G02160, AT2G26500, AT3G47860, AT1G03130, AT3G45140, AT4G13250, AT4G35440, AT5G17170	307	407	25147	4.02516
GOTERM_CC_DIRECT	GO:0009534	chloroplast thylakoid	14	3.88889	1.61e-06	5.87e-05	Down	AT3G47070, AT2G05070, AT1G30380, AT1G31330, AT4G27440, AT1G15820, AT2G30790, AT5G64040, AT5G06690, AT3G61470, AT3G61870, AT1G03130, AT1G21500, AT5G17170	307	206	25147	5.56684
GOTERM_BP_DIRECT	GO:0009753	response to jasmonic acid	12	3.33333	5.09e-06	0.000933	Down	AT1G71030, AT1G49010, AT5G07690, AT2G39030, AT5G24780, AT2G34810, AT1G56650, AT5G24770, AT4G23600, AT4G01060, AT3G45140, AT1G18710	236	156	18499	6.02966
GOTERM_BP_DIRECT	GO:0055114	oxidation-reduction process	38	10.5556	5.26e-06	0.000933	Down	AT4G25100, AT2G39800, AT3G48290, AT3G26160, AT3G26320, AT4G31940, AT1G06350, AT2G34810, AT2G36690, AT2G33380, AT5G24160, AT5G61290, AT4G27440, AT1G31710, AT3G18080, AT4G08390, AT5G06690, AT2G46950, AT1G49570, AT3G43670, AT5G34780, AT5G58390, AT3G26290, AT	236	1330	18499	2.23959
GOTERM_CC_DIRECT	GO:0009507	chloroplast	74	20.5556	5.7e-05	0.00138734	Down	AT4G25100, AT2G39800, AT5G50950, AT5G51720, AT2G05070, AT3G25770, AT1G30380, AT4G31940, AT4G02700, AT5G24780, AT3G26740, AT4G27440, AT2G16360, AT1G15820, AT2G30790, AT5G64040, AT3G18080, AT1G24330, AT1G52400, AT5G59400, AT5G61410, AT1G19670, AT5G38100, AT	307	3855	25147	1.57237
GOTERM_CC_DIRECT	GO:0005773	vacuole	21	5.83333	9.96e-05	0.0018182	Down	AT5G15160, AT5G22460, AT1G14250, AT5G24780, AT5G24770, AT5G14120, AT4G23600, AT1G62290, AT2G39330, AT2G33380, AT1G31550, AT1G14700, AT1G52400, AT1G52410, AT3G62550, AT1G19670, AT1G54010, AT1G45201, AT1G52040, AT1G20620, AT3G43190	307	629	25147	2.73474
GOTERM_CC_DIRECT	GO:0009579	thylakoid	11	3.05556	0.00023	0.00336285	Down	AT3G47070, AT4G25100, AT2G05070, AT3G61470, AT1G30380, AT5G61410, AT1G03130, AT1G31330, AT2G30790, AT1G15820, AT5G64040	307	206	25147	4.37394
GOTERM_CC_DIRECT	GO:0005576	extracellular region	54	15	0.000278	0.00338716	Down	AT1G62290, AT4G12900, AT1G31550, AT1G31710, AT2G19990, AT3G18080, AT1G52400, AT2G15080, AT3G43670, AT1G48100, AT3G43110, AT1G52040, AT5G58390, AT3G13784, AT4G37800, AT5G56490, AT2G23010, AT3G15720, AT5G45650, AT1G66100, AT5G14650, AT1G14700, AT2G39850, AT	307	2686	25147	1.64678
GOTERM_CC_DIRECT	GO:0016020	membrane	39	10.8333	0.000633	0.0065964	Down	AT2G39800, AT3G48290, AT3G26160, AT2G04080, AT3G26320, AT1G30380, AT4G31940, AT1G02390, AT1G31330, AT4G04760, AT4G27440, AT1G76955, AT2G16360, AT1G15820, AT3G05400, AT4G08390, AT5G38820, AT1G80760, AT1G03130, AT3G26290, AT5G56490, AT4G35440, AT3G43190, AT	307	1797	25147	1.77772
GOTERM_CC_DIRECT	GO:0009522	photosystem I	5	1.38889	0.000748	0.00682211	Down	AT2G05070, AT3G61470, AT1G30380, AT1G15820, AT5G64040	307	34	25147	12.0459
GOTERM_BP_DIRECT	GO:0015979	photosynthesis	10	2.77778	6.85e-05	0.00810084	Down	AT2G05070, AT3G61470, AT1G30380, AT2G40300, AT1G03130, AT1G31330, AT4G27440, AT2G30790, AT1G15820, AT5G64040	236	138	18499	5.68012
GOTERM_CC_DIRECT	GO:0009705	plant-type vacuole membrane	7	1.94444	0.00199878	0.0162123	Down	AT2G17470, AT1G68600, AT5G17220, AT1G17260, AT4G15920, AT3G58060, AT4G33000	307	107	25147	5.35873
GOTERM_CC_DIRECT	GO:0009941	chloroplast envelope	16	4.44444	0.00287784	0.0210082	Down	AT4G25100, AT3G47070, AT2G05070, AT3G25770, AT3G25760, AT1G31330, AT4G27440, AT1G15820, AT3G61470, AT5G61410, AT3G61870, AT1G03130, AT2G40300, AT3G45140, AT5G17170, AT1G20620	307	543	25147	2.41361
GOTERM_BP_DIRECT	GO:0071456	cellular response to hypoxia	17	2.38764	7.37e-20	3.44e-17	Up	AT3G03670, AT5G26920, AT1G14540, AT1G14550, AT1G26380, AT1G57630, AT5G25250, AT1G26410, AT5G57220, AT1G53620, AT1G19250, AT5G13320, AT2G23270, AT4G31970, AT1G05880, AT5G64905, AT2G26560	463	26	18499	26.1242
GOTERM_CC_DIRECT	GO:0005576	extracellular region	125	17.5562	5.23e-12	4.55e-10	Up	AT3G49780, AT2G14620, AT1G55360, AT5G40990, AT4G21620, AT1G18970, AT2G21430, AT5G60520, AT2G44790, AT1G13609, AT1G23760, AT4G11650, AT1G13608, AT4G15975, AT5G05340, AT2G43620, AT4G33720, AT2G40113, AT1G15190, AT4G37400, AT4G36430, AT3G03670, AT1G14540, AT	625	2686	25147	1.87245
GOTERM_BP_DIRECT	GO:0010200	response to chitin	22	3.08989	1.58e-11	3.69e-09	Up	AT3G50260, AT3G50060, AT4G17490, AT3G23250, AT3G56770, AT3G28210, AT5G22890, AT2G33710, AT4G01250, AT2G35000, AT4G26120, AT2G37430, AT4G23550, AT3G15210, AT1G19050, AT2G28710, AT5G59820, AT4G15975, AT3G16720, AT5G09800, AT3G11840, AT5G37490	463	133	18499	6.60904
GOTERM_MF_DIRECT	GO:0020037	heme binding	34	4.77528	1.49e-10	4.23e-08	Up	AT5G45340, AT1G14550, AT3G19270, AT2G30750, AT5G64120, AT2G30770, AT4G08780, AT4G26010, AT3G20940, AT5G57220, AT2G43480, AT1G77760, AT4G22710, AT3G48520, AT5G05340, AT5G36140, AT4G37400, AT4G36430, AT3G03670, AT5G19880, AT1G14540, AT3G26210, AT3G01190, AT	426	386	18171	3.75717
GOTERM_BP_DIRECT	GO:0006952	defense response	47	6.60112	3.16e-10	4.9e-08	Up	AT5G45000, AT4G23680, AT4G21380, AT1G61760, AT3G25250, AT2G31880, AT1G12010, AT5G15130, AT5G45200, AT5G63770, AT1G70850, AT2G30770, AT4G01250, AT4G11890, AT1G47890, AT2G17060, AT5G13320, AT4G15975, AT4G14060, AT2G03760, AT5G44910, AT2G43620, AT4G11170, AT	463	658	18499	2.8539
GOTERM_BP_DIRECT	GO:0055114	oxidation-reduction process	69	9.69101	1.17e-08	1.37e-06	Up	AT4G25700, AT2G28190, AT5G64120, AT3G23510, AT5G57220, AT2G44790, AT4G22710, AT3G48520, AT5G05340, AT1G03990, AT4G37400, AT4G36430, AT3G03670, AT1G14540, AT2G29350, AT1G32350, AT3G26210, AT3G22370, AT3G02620, AT4G37370, AT4G21830, AT5G01670, AT1G45145, AT	463	1330	18499	2.07283
GOTERM_BP_DIRECT	GO:0006979	response to oxidative stress	25	3.51124	3.36e-07	3.13e-05	Up	AT1G60470, AT3G25250, AT1G14550, AT2G28190, AT5G64120, AT5G19875, AT4G08780, AT4G26010, AT2G43480, AT1G52200, AT5G59820, AT5G05340, AT3G16670, AT4G37900, AT4G36430, AT3G03670, AT5G19880, AT1G14540, AT3G01190, AT4G21850, AT4G08770, AT2G21640, AT4G21830, AT	463	291	18499	3.43253
GOTERM_BP_DIRECT	GO:0010106	cellular response to iron ion starvation	6	0.842697	5e-07	3.89e-05	Up	AT5G04150, AT3G56980, AT3G47640, AT3G56970, AT3G18290, AT2G41240	463	8	18499	29.966
GOTERM_BP_DIRECT	GO:0042744	hydrogen peroxide catabolic process	13	1.82584	2.12e-06	0.000141	Up	AT3G03670, AT5G19880, AT1G14540, AT1G14550, AT3G01190, AT5G64120, AT4G08780, AT4G26010, AT4G08770, AT2G43480, AT5G05340, AT5G39580, AT4G36430	463	89	18499	5.83607
GOTERM_CC_DIRECT	GO:0090575	RNA polymerase II transcription factor complex	6	0.842697	1.01e-05	0.000439	Up	AT5G04150, AT4G25400, AT3G56980, AT3G56970, AT5G51780, AT2G41240	625	13	25147	18.5701
GOTERM_MF_DIRECT	GO:0004601	peroxidase activity	14	1.96629	3.56e-06	0.000504	Up	AT3G03670, AT5G19880, AT1G14540, AT1G14550, AT3G01190, AT5G64120, AT4G08780, AT4G26010, AT4G08770, AT2G43480, AT5G05340, AT1G60740, AT5G39580, AT4G36430	426	117	18171	5.10401
GOTERM_MF_DIRECT	GO:0019825	oxygen binding	19	2.66854	1.06e-05	0.00100003	Up	AT5G45340, AT3G26210, AT2G34500, AT3G26830, AT1G01190, AT3G19270, AT2G30750, AT2G30770, AT3G20940, AT5G57220, AT4G15300, AT4G37370, AT4G22710, AT3G48520, AT4G31970, AT1G47620, AT1G01600, AT4G37400, AT2G45550	426	234	18171	3.46343
GOTERM_BP_DIRECT	GO:0016998	cell wall macromolecule catabolic process	7	0.983146	3.54e-05	0.00205971	Up	AT2G43570, AT4G25433, AT2G43610, AT1G02360, AT2G43620, AT4G01700, AT5G62150	463	26	18499	10.757
GOTERM_MF_DIRECT	GO:0005506	iron ion binding	22	3.08989	4.64e-05	0.0032808	Up	AT5G45340, AT3G26210, AT2G34500, AT4G25700, AT3G26830, AT1G01190, AT3G19270, AT2G30750, AT2G30770, AT3G18290, AT3G20940, AT5G57220, AT4G15300, AT4G37370, AT4G22710, AT3G48520, AT5G36140, AT4G31970, AT1G47620, AT1G01600, AT4G37400, AT2G45550	426	336	18171	2.79288
GOTERM_BP_DIRECT	GO:0042742	defense response to bacterium	20	2.80899	7e-05	0.0036236	Up	AT3G50260, AT5G26920, AT4G23140, AT4G23150, AT5G40990, AT1G10170, AT4G23310, AT2G30770, AT5G67330, AT4G23230, AT4G11460, AT5G57220, AT5G64810, AT1G02920, AT3G45860, AT1G19250, AT5G13320, AT1G53130, AT1G73260, AT2G22240	463	276	18499	2.89526
GOTERM_BP_DIRECT	GO:0055072	iron ion homeostasis	7	0.983146	0.000123	0.0057125	Up	AT5G04150, AT3G56980, AT3G47640, AT3G56970, AT4G16370, AT5G67330, AT2G41240	463	32	18499	8.74008
GOTERM_MF_DIRECT	GO:0004568	chitinase activity	6	0.842697	0.000247	0.0139658	Up	AT2G43570, AT2G43610, AT1G02360, AT2G43620, AT4G01700, AT5G24090	426	25	18171	10.2372
GOTERM_BP_DIRECT	GO:0006032	chitin catabolic process	6	0.842697	0.000334	0.0141536	Up	AT2G43570, AT2G43610, AT1G02360, AT2G43620, AT4G01700, AT5G24090	463	25	18499	9.58911
GOTERM_BP_DIRECT	GO:0006040	amino sugar metabolic process	5	0.702247	0.000421	0.016048	Up	AT2G43570, AT2G43610, AT1G02360, AT2G43620, AT4G01700	463	15	18499	13.3182
GOTERM_BP_DIRECT	GO:0009664	plant-type cell wall organization	10	1.40449	0.000448	0.016048	Up	AT3G03670, AT3G55500, AT2G43480, AT3G01190, AT1G26240, AT1G21310, AT5G64120, AT5G39580, AT4G26010, AT1G23720	463	91	18499	4.39062
GOTERM_MF_DIRECT	GO:0046983	protein dimerization activity	19	2.66854	0.000684	0.0247873	Up	AT4G25400, AT3G56980, AT3G56770, AT3G56970, AT3G22100, AT2G14210, AT4G21340, AT3G29765, AT5G04150, AT1G77530, AT1G21120, AT4G35160, AT1G71692, AT3G47640, AT1G77520, AT5G51780, AT1G21110, AT5G58010, AT2G41240	426	325	18171	2.49367
GOTERM_MF_DIRECT	GO:0016705	oxidoreductase activity, acting on paired donors, with incorporation or reduction of molecular oxygen	12	1.68539	0.000731	0.0247873	Up	AT5G57220, AT4G15300, AT2G34500, AT3G48520, AT3G26830, AT5G36140, AT3G19270, AT1G01190, AT4G31970, AT2G30750, AT1G47620, AT1G01600	426	148	18171	3.45851
GOTERM_MF_DIRECT	GO:0016709	oxidoreductase activity, acting on paired donors, with incorporation or reduction of molecular oxygen, NAD(P)H as one donor, and incorporation of one atom of oxygen	12	1.68539	0.000773	0.0247873	Up	AT3G20940, AT5G57220, AT3G26210, AT4G37370, AT4G22710, AT3G26830, AT1G01190, AT4G31970, AT2G30750, AT2G30770, AT4G37400, AT2G45550	426	149	18171	3.4353
GOTERM_MF_DIRECT	GO:0004497	monooxygenase activity	13	1.82584	0.000788	0.0247873	Up	AT2G34500, AT3G26830, AT1G01190, AT3G19270, AT2G30750, AT5G57220, AT4G15300, AT1G19250, AT5G36140, AT4G31970, AT1G47620, AT1G01600, AT4G37400	426	173	18171	3.20528
GOTERM_BP_DIRECT	GO:0009617	response to bacterium	10	1.40449	0.00102857	0.0342367	Up	AT3G50260, AT5G57220, AT5G26920, AT1G33890, AT2G26820, AT3G26830, AT4G10500, AT2G30750, AT2G30770, AT3G50930	463	102	18499	3.91712
