# Supplementary material for: Arabidopsis DXO1 activates RNMT1 to methylate the mRNA guanosine cap
Source: Nat Commun. 2023 Jan 13;14:202. doi: 10.1038/s41467-023-35903-8 (PMC9839713; doi:10.1038/s41467-023-35903-8)
Supplement: Supplementary file 6 — Source data [file 41467_2023_35903_MOESM6_ESM.xlsx]

## Sheet: fig. 2
fig. 2b
fig. 2c
fig. 2d
fig. 2e

## Sheet: fig. 3
fig. 3a									fig. 3b
ratio	control	DXO1	RNMT1	RNMT1+DXO1	RNMT1+nDXO1	RNMT1+cDXO1	RNMT1+DXO1K412Q		ratio	control	DXO1	RNMT1	RNMT1+DXO1
replicate1	0.00019225	0.00029464	0.149916	0.615962	0.586643	0.154927	0.63872		replicate1	0	0	0.00891142	0.116681
replicate2	0.00021829	0.00036922	0.141964	0.579246	0.572503	0.158819	0.591992		replicate2	0	0	0.0103574	0.119485
replicate3	0.00045682	0.00032738	0.140254	0.57602	0.581562	0.163365	0.582869		replicate3	0	0	0.00888492	0.109658
average	0.00028912	0.000330413	0.144044	0.590409	0.580236	0.159037	0.604527		average	0	0	0.00938458	0.115275
S.D.	0.000145815	3.73824e-05	0.00515625	0.0221884	0.00716268	0.00422295	0.0299614		S.D.	0	0	0.000842585	0.00506239
Tukey's multiple comparisons test	Mean Diff.	95.00% CI of diff.	Below threshold?	Summary	Adjusted P Value				Tukey's multiple comparisons test	Mean Diff.	95.00% CI of diff.	Below threshold?	Summary	Adjusted P Value
control vs. DXO1	-4.129e-05	-0.04066 to 0.04058	No	ns	>0.9999				control vs. DXO1	0	-0.006709 to 0.006709	No	ns	>0.9999
control vs. RNMT1	-0.1438	-0.1844 to -0.1031	Yes	****	<0.0001				control vs. RNMT1	-0.009385	-0.01609 to -0.002675	Yes	**	0.0089
control vs. RNMT1+DXO1	-0.5901	-0.6307 to -0.5495	Yes	****	<0.0001				control vs. RNMT1+DXO1	-0.1153	-0.1220 to -0.1086	Yes	****	<0.0001
control vs. RNMT1+nDXO1	-0.5799	-0.6206 to -0.5393	Yes	****	<0.0001				DXO1 vs. RNMT1	-0.009385	-0.01609 to -0.002675	Yes	**	0.0089
control vs. RNMT1+cDXO1	-0.1587	-0.1994 to -0.1181	Yes	****	<0.0001				DXO1 vs. RNMT1+DXO1	-0.1153	-0.1220 to -0.1086	Yes	****	<0.0001
control vs. RNMT1+DXO1K412Q	-0.6042	-0.6449 to -0.5636	Yes	****	<0.0001				RNMT1 vs. RNMT1+DXO1	-0.1059	-0.1126 to -0.09918	Yes	****	<0.0001
DXO1 vs. RNMT1	-0.1437	-0.1843 to -0.1031	Yes	****	<0.0001
DXO1 vs. RNMT1+DXO1	-0.5901	-0.6307 to -0.5495	Yes	****	<0.0001
DXO1 vs. RNMT1+nDXO1	-0.5799	-0.6205 to -0.5393	Yes	****	<0.0001
DXO1 vs. RNMT1+cDXO1	-0.1587	-0.1993 to -0.1181	Yes	****	<0.0001
DXO1 vs. RNMT1+DXO1K412Q	-0.6042	-0.6448 to -0.5636	Yes	****	<0.0001
RNMT1 vs. RNMT1+DXO1	-0.4464	-0.4870 to -0.4057	Yes	****	<0.0001				fig.3e
RNMT1 vs. RNMT1+nDXO1	-0.4362	-0.4768 to -0.3956	Yes	****	<0.0001
RNMT1 vs. RNMT1+cDXO1	-0.01499	-0.05561 to 0.02563	No	ns	0.8585
RNMT1 vs. RNMT1+DXO1K412Q	-0.4605	-0.5011 to -0.4199	Yes	****	<0.0001
RNMT1+DXO1 vs. RNMT1+nDXO1	0.01017	-0.03045 to 0.05079	No	ns	0.9738
RNMT1+DXO1 vs. RNMT1+cDXO1	0.4314	0.3908 to 0.4720	Yes	****	<0.0001
RNMT1+DXO1 vs. RNMT1+DXO1K412Q	-0.01412	-0.05474 to 0.02650	No	ns	0.888
RNMT1+nDXO1 vs. RNMT1+cDXO1	0.4212	0.3806 to 0.4618	Yes	****	<0.0001
RNMT1+nDXO1 vs. RNMT1+DXO1K412Q	-0.02429	-0.06491 to 0.01633	No	ns	0.4328
RNMT1+cDXO1 vs. RNMT1+DXO1K412Q	-0.4455	-0.4861 to -0.4049	Yes	****	<0.0001
fig.3c
ratio	RNMT1	RNMT1+DXO1		Unpaired t test
replicate1	0.481573	0.957144		P value	0.0005
replicate2	0.515745	0.954574		P value summary	***
replicate3	0.614009	0.953426		Significantly different (P < 0.05)?	Yes
average	0.537109	0.955048		One- or two-tailed P value?	Two-tailed
S.D.	0.0687541	0.00190416		t, df	t=10.52, df=4
fig.3d
ratio	RNMT1	RNMT1+DXO1		Unpaired t test
replicate1	0.147053	0.87888		P value	<0.0001
replicate2	0.254317	0.872598		P value summary	****
replicate3	0.22416	0.900565		Significantly different (P < 0.05)?	Yes
average	0.20851	0.884014		One- or two-tailed P value?	Two-tailed
S.D.	0.055318	0.0146734		t, df	t=20.44, df=4

## Sheet: fig. 4
fig. 4c
	WT			rnmt1-2			dxo1-1			dxo1/35Spro::RNMT1			35Spro::RNMT1
	replicate 1	replicate 2	replicate 3	replicate 1	replicate 2	replicate 3	replicate 1	replicate 2	replicate 3	replicate 1	replicate 2	replicate 3	replicate 1	replicate 2	replicate 3
Cт- RNMT1	24.7962	24.7957	24.8884	24.7594	24.4858	24.6312	24.6998	24.6767	24.5294	18.9537	18.9326	18.8773	18.4731	18.2569	18.0913
Cт- UBQ5	17.9247	17.9263	17.911	17.1649	17.1162	17.1091	17.318	17.3645	17.3479	17.197	17.2322	17.1558	17.5736	17.5394	17.5523
ΔCт	6.8715	6.8694	6.9774	7.5945	7.3696	7.5222	7.3818	7.3122	7.1815	1.7567	1.7005	1.7215	0.8996	0.7176	0.539
ΔΔCт	0	-0.0021	0.1058	0.723	0.4981	0.6506	0.5102	0.4406	0.3099	-5.1149	-5.1711	-5.15	-5.972	-6.154	-6.3325
2-ΔΔCт	1	1.0015	0.9293	0.6058	0.7081	0.637	0.7021	0.7368	0.8067	34.6522	36.029	35.507	62.7696	71.2093	80.5895
average	0.976933			0.6503			0.748533			35.3961			71.5228
S.D.	0.0412585			0.0524308			0.053278			0.695071			8.91409
Tukey's multiple comparisons test	Mean Diff.	95.00% CI of diff.	Below threshold?	Summary	Adjusted P Value
WT vs. rnmt1-2	0.3266	-10.42 to 11.07	No	ns	>0.9999
WT vs. dxo1	0.2284	-10.52 to 10.97	No	ns	>0.9999
WT vs. dxo1/35Spro::RNMT1 #49	-34.42	-45.16 to -23.67	Yes	****	<0.0001
WT vs. 35Spro:: RNMT1 #49	-70.55	-81.29 to -59.80	Yes	****	<0.0001
rnmt1-2 vs. dxo1	-0.09823	-10.84 to 10.65	No	ns	>0.9999
rnmt1-2 vs. dxo1/35Spro::RNMT1 #49	-34.75	-45.49 to -24.00	Yes	****	<0.0001
rnmt1-2 vs. 35Spro:: RNMT1 #49	-70.87	-81.62 to -60.13	Yes	****	<0.0001
dxo1 vs. dxo1/35Spro::RNMT1 #49	-34.65	-45.39 to -23.90	Yes	****	<0.0001
dxo1 vs. 35Spro:: RNMT1 #49	-70.77	-81.52 to -60.03	Yes	****	<0.0001
dxo1/35Spro::RNMT1 #49 vs. 35Spro:: RNMT1 #49	-36.13	-46.87 to -25.38	Yes	****	<0.0001
fig. 4d
	WT			rnmt1-2			dxo1-1			dxo1/35Spro::RNMT1			35Spro::RNMT1
	replicate 1	replicate 2	replicate 3	replicate 1	replicate 2	replicate 3	replicate 1	replicate 2	replicate 3	replicate 1	replicate 2	replicate 3	replicate 1	replicate 2	replicate 3
Cт- RNMT1	23.4278	23.9294	23.458	22.4571	22.5938	22.437	32.2591	33.4026	33.0346	28.2826	28.1741	28.1418	22.9107	22.9089	22.9325
Cт- UBQ5	17.9247	17.9263	17.911	17.1649	17.1162	17.1091	17.318	17.3645	17.3479	17.197	17.2322	17.1558	17.5736	17.5394	17.5523
ΔCт	5.50313	6.00305	5.54697	5.29221	5.4776	5.32795	14.9411	16.0381	15.6868	11.0856	10.9419	10.986	5.33714	5.36956	5.38025
ΔΔCт	-0.181253	0.318667	-0.137413	-0.392173	-0.206783	-0.356433	9.25671	10.3537	10.0024	5.40118	5.2575	5.30159	-0.347243	-0.314823	-0.304133
2ΔΔCт	1.13387	0.801811	1.09993	1.31237	1.15411	1.28026	0.00163476	0.00076423	0.00097495	0.0236638	0.0261418	0.025355	1.27213	1.24386	1.23468
average	1.01187			1.24891			0.00112465			0.0250535			1.25022
S.D.	0.182707			0.083655			0.000454161			0.00126624			0.0195191
Tukey's multiple comparisons test	Mean Diff.	95.00% CI of diff.	Below threshold?	Summary	Adjusted P Value
WT vs. rnmt1-2	-0.237	-0.4797 to 0.005585	No	ns	0.0562
WT vs. dxo1	1.011	0.7681 to 1.253	Yes	****	<0.0001
WT vs. dxo1/35Spro::RNMT1 #49	0.9868	0.7442 to 1.229	Yes	****	<0.0001
WT vs. 35Spro::RNMT1 #49	-0.2384	-0.4810 to 0.004276	No	ns	0.0547
rnmt1-2 vs. dxo1	1.248	1.005 to 1.490	Yes	****	<0.0001
rnmt1-2 vs. dxo1/35Spro::RNMT1 #49	1.224	0.9812 to 1.466	Yes	****	<0.0001
rnmt1-2 vs. 35Spro::RNMT1 #49	-0.001309	-0.2439 to 0.2413	No	ns	>0.9999
dxo1 vs. dxo1/35Spro::RNMT1 #49	-0.02393	-0.2666 to 0.2187	No	ns	0.9972
dxo1 vs. 35Spro::RNMT1 #49	-1.249	-1.492 to -1.006	Yes	****	<0.0001
dxo1/35Spro::RNMT1 #49 vs. 35Spro::RNMT1 #49	-1.225	-1.468 to -0.9825	Yes	****	<0.0001

## Sheet: fig. 5
fig. 5a
ratio	WT	dxo1	rnmt1-2	rnmt1-3	dxo1K412Q
replicate1	0.797921	0.487561	0.672098	0.604748	0.89757
replicate2	0.845891	0.507335	0.624504	0.630796	0.908659
replicate3	1	0.609185	0.738043	0.735612	0.916315
average	0.881271	0.534694	0.678215	0.657052	0.907515
S.D.	0.105583	0.0652645	0.0570163	0.0692702	0.00942445
Tukey's multiple comparisons test	Mean Diff.	95.00% CI of diff.	Below threshold?	Summary	Adjusted P Value
WT vs. dxo1	0.3466	0.1622 to 0.5310	Yes	***	0.0008
WT vs. rnmt1-2	0.2031	0.01866 to 0.3875	Yes	*	0.0298
WT vs. rnmt1-3	0.2242	0.03982 to 0.4086	Yes	*	0.0167
WT vs. dxo1K412Q	-0.02624	-0.2106 to 0.1582	No	ns	0.9886
dxo1 vs. rnmt1-2	-0.1435	-0.3279 to 0.04088	No	ns	0.1521
dxo1 vs. rnmt1-3	-0.1224	-0.3068 to 0.06204	No	ns	0.2601
dxo1 vs. dxo1K412Q	-0.3728	-0.5572 to -0.1884	Yes	***	0.0004
rnmt1-2 vs. rnmt1-3	0.02116	-0.1632 to 0.2056	No	ns	0.995
rnmt1-2 vs. dxo1K412Q	-0.2293	-0.4137 to -0.04490	Yes	*	0.0145
rnmt1-3 vs. dxo1K412Q	-0.2505	-0.4349 to -0.06606	Yes	**	0.0082
fig. 5b

## Sheet: supplementary fig. 3
supplementary fig. 3a
GpppG															m7GpppG																Representative Spectra
control		DXO1		RNMT1		RNMT1+DXO1		RNMT1+nDXO1		RNMT1+cDXO1		RNMT1+DXO1K412Q			control		DXO1		RNMT1		RNMT1+DXO1		RNMT1+nDXO1		RNMT1+cDXO1		RNMT1+DXO1K412Q
Time	Intensity	Time	Intensity	Time	Intensity	Time	Intensity	Time	Intensity	Time	Intensity	Time	Intensity		Time	Intensity	Time	Intensity	Time	Intensity	Time	Intensity	Time	Intensity	Time	Intensity	Time	Intensity
1.01689	672.747	1.02	1370.83	1.02	1314.34	1.02	1707.39	1.02	1281	1.02	1117.02	1.02	1239.89		1.02	84.944	1.02	28.0874	1.02	36.4108	1.02	35.621	1.02	108.216	1.02	90.6591	1.02	92.8611
1.05737	784.884	1.06	1401.82	1.06	1380.32	1.06	1647.2	1.06	1191.55	1.06	1198.79	1.06	1388.32		1.06	42.221	1.06	27.3128	1.06	3.21953	1.06	43.8811	1.06	80.891	1.06	68.8957	1.06	77.7586
1.09784	776.594	1.1	1542.24	1.1	1278.64	1.1	1693.06	1.1	1199.66	1.1	1025.66	1.1	1301.52		1.1	35.1759	1.1	25.2747	1.1	1.30225	1.1	19.2316	1.11	54.4145	1.1	90.5305	1.1	86.1704
1.13832	718.857	1.14	1616.94	1.14	1110.26	1.14	1609.44	1.14	1181.28	1.14	904.727	1.14	1087.44		1.15	22.926	1.15	23.485	1.15	5.35547	1.15	18.5801	1.15	67.2071	1.15	81.5011	1.15	90.8899
1.17879	739.493	1.18	1455.61	1.18	1077.33	1.18	1617.74	1.18	1198.64	1.18	909.719	1.18	1103.43		1.19	16.9029	1.19	16.2887	1.19	5.30256	1.19	33.5374	1.19	85.1255	1.19	69.2989	1.19	73.8072
1.21926	692.821	1.22	1383.81	1.22	1047.94	1.22	1599.13	1.22	1199.63	1.22	1006.07	1.22	1109.97		1.23	16.4591	1.23	13.4475	1.23	11.0478	1.23	22.9954	1.23	84.3292	1.23	51.4006	1.23	52.3362
1.25973	669.01	1.26	1508.37	1.26	1004.12	1.26	1443.12	1.26	1034.83	1.26	971.478	1.26	1083.39		1.27	15.5058	1.27	8.80465	1.27	15.9972	1.27	11.0083	1.27	87.6392	1.27	49.3628	1.27	62.0633
1.30021	594.248	1.3	1169	1.3	868.11	1.3	1366.12	1.3	991.694	1.3	755.375	1.3	982.797		1.31	14.8607	1.31	2.93094	1.31	1.47327	1.31	4.72451	1.31	57.9788	1.31	27.7464	1.31	68.6135
1.34068	335.322	1.34	608.203	1.34	574.931	1.34	1115.82	1.34	849.035	1.34	510.68	1.34	803.529		1.35	12.1437	1.35	3.30636	1.35	0	1.35	0.375426	1.35	50.8519	1.35	29.3595	1.35	37.761
1.38115	177.599	1.38	501.882	1.38	477.89	1.38	686.225	1.38	566.729	1.38	478.671	1.38	602.027		1.39	2.48597	1.39	0.3045	1.39	0.928029	1.39	0	1.39	65.8262	1.39	67.9758	1.39	29.5809
1.42163	27548.7	1.42	45888.3	1.42	58023.1	1.42	4575.97	1.42	3999.08	1.42	62093.1	1.42	12277.5		1.43	0.877272	1.43	30.043	1.43	4.34666	1.43	0	1.43	22.6296	1.43	64.8815	1.43	52.5686
1.4621	508974	1.46	546476	1.46	453518	1.46	109341	1.46	93244.4	1.46	547366	1.46	155163		1.47	77.2247	1.47	157.914	1.47	154.452	1.47	9.76265	1.47	25.9451	1.47	148.726	1.47	108.088
1.50431	1.68487e+06	1.5	1568757	1.5	1129271	1.5	463612	1.5	436713	1.5	1419002	1.5	493448		1.51	174.354	1.51	316.654	1.51	4008.93	1.51	34.1114	1.51	108.171	1.51	5301.78	1.51	6956.41
1.54478	2409952	1.54	1897782	1.54	1287635	1.54	740059	1.54	771857	1.54	1616190	1.54	643922		1.55	256.005	1.55	433.063	1.55	79116.9	1.55	121106	1.55	69530.9	1.55	107968	1.55	233134
1.58526	1.784e+06	1.58	1180033	1.58	795910	1.58	526853	1.58	613806	1.58	938725	1.58	392495		1.59	401.619	1.59	463.354	1.59	203660	1.59	552257	1.59	465616	1.59	274466	1.59	666373
1.62573	806325	1.62	554242	1.62	392901	1.62	196859	1.62	243839	1.62	409156	1.62	151896		1.63	383.568	1.63	274.88	1.63	192683	1.63	810490	1.63	838535	1.63	257700	1.63	702007
1.6662	415574	1.66	328027	1.66	258873	1.66	103159	1.66	106846	1.67	265672	1.66	97922.9		1.67	216.222	1.67	89.2592	1.67	76418.3	1.67	472723	1.67	582797	1.67	103858	1.67	321846
1.70667	319866	1.71	219023	1.7	179033	1.71	85851.4	1.71	88802.1	1.71	192657	1.7	76305.7		1.71	125.401	1.71	80.9622	1.71	22222.6	1.71	141674	1.71	195308	1.71	30578.6	1.71	97081.1
1.74715	236266	1.75	167836	1.75	131318	1.75	59289.1	1.75	63804	1.75	141749	1.75	55826.6		1.75	75.9878	1.75	56.2772	1.75	17837.3	1.75	86968	1.75	98494.9	1.75	23242.4	1.75	66719.1
1.78763	190526	1.79	130857	1.79	108244	1.79	47187	1.79	51536.3	1.79	108910	1.79	43471.1		1.79	39.4295	1.79	55.3285	1.79	13156.9	1.79	63186.7	1.79	67682.7	1.79	17279.4	1.79	48941.3
1.8281	164812	1.83	110318	1.83	88400	1.83	40236.4	1.83	43002.9	1.83	92684.1	1.83	37191.2		1.83	33.8993	1.83	53.9246	1.83	10217.1	1.83	42349.3	1.83	43735.4	1.83	12175	1.83	34551.7
1.86858	144511	1.87	99213.4	1.87	78138.6	1.87	35282.1	1.87	36742.5	1.87	86070.7	1.87	34388.6		1.88	23.1227	1.87	70.7726	1.87	7746.05	1.87	31809	1.87	35436.4	1.87	9370.19	1.87	27975.7
1.90905	127110	1.91	86860.6	1.91	72300.4	1.91	33014.5	1.91	34505.6	1.91	76789.9	1.91	30528.4		1.92	52.3655	1.91	96.0284	1.91	5302.23	1.91	24896.3	1.91	27347.4	1.92	7444.76	1.91	23134.5
1.94953	117292	1.95	73688.4	1.95	63429.7	1.95	29234.2	1.95	29596.5	1.95	67420.3	1.95	27148.9		1.96	52.7267	1.95	27.3557	1.95	4408.87	1.95	19643.2	1.96	21061	1.96	6221.75	1.96	17994.1
1.99	106492	1.99	65079.4	1.99	52354.3	1.99	24155.4	1.99	24730.8	1.99	57224.9	1.99	22996		2	44.13	2	17.348	2	3440.85	2	14857.3	2	16897.1	2	4626.34	2	13517.7
2.03047	91069.8	2.03	58710.1	2.03	43915.8	2.03	20969.8	2.03	22591.6	2.03	49040.4	2.03	19425.3		2.04	35.9887	2.04	20.5561	2.04	2516.36	2.04	10784.8	2.04	12943.5	2.04	3307.19	2.04	10793.9
2.07094	76654.3	2.07	51429.7	2.07	37806.7	2.07	18863.7	2.07	20254.2	2.07	44149.6	2.07	17713		2.08	31.7125	2.08	10.3972	2.08	2178.7	2.08	8118.7	2.08	9745.84	2.08	2873.15	2.08	8656.12
2.11142	62308.7	2.11	45130.2	2.11	31993.8	2.11	16356.9	2.11	16935.8	2.11	39049.2	2.11	16098.8		2.12	15.269	2.12	6.82673	2.12	1995.78	2.12	6595.46	2.12	7599.81	2.12	2693.4	2.12	6994.76
2.15189	50398.4	2.15	39499.5	2.15	29048.2	2.15	14344.9	2.15	14612.3	2.15	33801.9	2.15	14749		2.16	49.2293	2.16	5.07267	2.16	1571.92	2.16	5919.97	2.16	6321.79	2.16	2129.68	2.16	5921.56
2.19237	43952.1	2.19	35100.8	2.19	26527.1	2.19	12294.5	2.19	13151.7	2.19	29118.1	2.19	12316.1		2.2	74.4503	2.2	17.5294	2.2	1092.3	2.2	4917.39	2.2	5288.87	2.2	1646.05	2.2	4795.82
2.23284	40064.6	2.23	30949.2	2.23	22852	2.23	10302.8	2.23	11179.4	2.23	24876.2	2.23	9768.75		2.24	38.0311	2.24	17.7465	2.24	994.278	2.24	4127.75	2.24	4331.22	2.24	1439.87	2.24	3661.98
2.27332	35277.8	2.27	26355	2.27	19988	2.27	9019.77	2.27	9514.08	2.27	21882	2.27	9551.76		2.28	57.1498	2.28	16.6828	2.28	993.022	2.28	3838.1	2.28	3602.93	2.28	1273.76	2.28	2952.77
2.31379	30613.9	2.31	23647.4	2.31	18004.8	2.31	8559.69	2.31	8849.35	2.31	20374.9	2.31	9479.7		2.32	24.8564	2.32	38.0843	2.32	840.803	2.32	3436.48	2.32	3056.7	2.32	1214.23	2.32	2894.39
2.35427	27427.7	2.35	21925.8	2.35	16372.2	2.35	8822.82	2.35	8432.17	2.35	19041	2.35	8569.53		2.36	5.53809	2.36	29.8839	2.36	751.201	2.36	2986.33	2.36	2857.35	2.36	1112.31	2.36	2827.67
2.39474	25571.4	2.39	19676.5	2.4	14823.2	2.39	8633.59	2.39	7700.67	2.39	16919.3	2.39	8205.16		2.4	5.18022	2.4	17.024	2.4	686.223	2.4	2404.13	2.4	2705.71	2.4	966.782	2.4	2608.65
2.43521	23724.7	2.43	18061.6	2.44	13663	2.43	7601.9	2.43	7196.36	2.43	15174	2.43	7899.59		2.44	12.1108	2.44	19.255	2.44	496.25	2.44	2222.06	2.44	2490.7	2.44	892.48	2.44	2317.11
2.47568	21224.2	2.47	16978.2	2.48	12670.5	2.47	7031.65	2.48	7305.56	2.47	13824.6	2.47	7067.92		2.48	20.066	2.48	11.7927	2.48	400.737	2.48	2328.06	2.48	2213.2	2.48	857.842	2.48	1958.3
2.51616	19400.6	2.51	15903.9	2.52	11691.2	2.51	6650.57	2.52	6623.75	2.52	12830.1	2.51	6532.34		2.52	13.2548	2.52	11.1026	2.52	446.961	2.52	1942.49	2.52	1850.29	2.52	760.686	2.52	1988
2.55663	17921.8	2.55	15397.5	2.56	11308.2	2.56	6063.66	2.56	5870.53	2.56	12492	2.56	6556.69		2.56	6.47037	2.56	10.9585	2.56	447.257	2.56	1646.51	2.56	1742.27	2.56	709.84	2.56	1861.39
2.59711	16356.1	2.6	14464.8	2.6	11124.7	2.6	5910.94	2.6	5754.69	2.6	11860.1	2.6	6252.19		2.6	9.71876	2.6	0.981422	2.6	386.933	2.6	1880.46	2.6	1779.24	2.6	590.963	2.6	1539.38
2.63758	15693.1	2.64	12769.8	2.64	10812.8	2.64	5783.7	2.64	5301.08	2.64	10969.3	2.64	5435.68		2.64	24.0702	2.64	14.0223	2.64	379.31	2.64	1811.69	2.64	1615.68	2.64	547.239	2.64	1575.97
2.67806	14828	2.68	11578.2	2.68	10024.6	2.68	5608.5	2.68	4927.36	2.68	10570.6	2.68	5194.84		2.68	26.3701	2.68	34.0973	2.69	415.296	2.68	1490.39	2.68	1533.88	2.68	562.823	2.68	1576.54
2.71854	14303.7	2.72	11427.2	2.72	9428.72	2.72	5391.4	2.72	4785.08	2.72	10197	2.72	5334.72		2.73	20.2629	2.72	26.8352	2.73	406.095	2.72	1350.03	2.73	1620.05	2.72	591.973	2.72	1536.37
2.75901	14208.1	2.76	11689.1	2.76	9011.64	2.76	4862.48	2.76	4672.93	2.76	9687.73	2.76	4861.32		2.77	7.19381	2.76	18.5957	2.77	365.224	2.76	1399.24	2.77	1482.06	2.77	522.234	2.76	1575.41
2.79948	13085.8	2.8	11205.3	2.8	8154.69	2.8	4454.42	2.8	4818.57	2.8	9288.8	2.8	4395.53		2.81	2.28062	2.8	17.5383	2.81	339.797	2.8	1487.62	2.81	1353.22	2.81	457.439	2.81	1477.47
2.83996	12259.9	2.84	10174.9	2.84	7778.97	2.84	4405.29	2.84	4523.02	2.84	8535.09	2.84	4488.29		2.85	2.57033	2.85	56.395	2.85	357.867	2.85	1335.6	2.85	1455.98	2.85	449.46	2.85	1450.96
2.88043	11727.3	2.88	9398.23	2.88	7295.23	2.88	4696.2	2.88	4105.22	2.88	7677.3	2.88	4471.76		2.89	2.51337	2.89	93.4497	2.89	380.839	2.89	1159.66	2.89	1371.21	2.89	463.06	2.89	1481.22
2.92091	11213.4	2.92	9014.88	2.92	6694.38	2.92	4789.13	2.92	4284.22	2.92	7438.73	2.92	4193.88		2.93	31.4125	2.93	34.6985	2.93	381.28	2.93	1228.19	2.93	1261.97	2.93	560.296	2.93	1368.28
2.96138	10948.6	2.96	8906.4	2.96	6868.55	2.96	4343.53	2.96	4045.62	2.96	7414.83	2.96	4103.06		2.97	42.6221	2.97	2.54337	2.97	373.634	2.97	1293.33	2.97	1418.99	2.97	536.396	2.97	1150.73
3.00186	10489.8	3	8725.22	3	6904.8	3	3953.91	3	3669.42	3	7182.75	3	3988.46		3.01	8.29747	3.01	11.8134	3.01	421.211	3.01	1071.63	3.01	1362.15	3.01	439.858	3.01	1043.16
supplementary fig. 3b
GpppA									m7GpppA
control		DXO1		RNMT1		RNMT1+DXO1			control		DXO1		RNMT1		RNMT1+DXO1
Time	Intensity	Time	Intensity	Time	Intensity	Time	Intensity		Time	Intensity	Time	Intensity	Time	Intensity	Time	Intensity
1.01	14.8066	1	58.865	1.01	20.1998	1	49.5461		1.61957	0	1.61996	0	1.62007	0	1.61799	0
1.05	19.3242	1.05	57.7781	1.05	17.6145	1.05	49.5676		1.66004	0.588481	1.66043	0	1.66055	0	1.65847	0
1.09	1.76133	1.09	12.5425	1.09	3.24227	1.09	61.4154		1.70052	0.890119	1.7009	0	1.70102	0	1.69895	0
1.13	0	1.13	18.3912	1.13	5.04003	1.13	41.1839		1.74099	0.081975	1.74137	0	1.74149	0	1.73943	0
1.17	0	1.17	30.7089	1.17	21.5195	1.17	20.1437		1.78147	0	1.78184	0	1.78196	0	1.7799	0
1.21	0	1.21	42.5268	1.21	32.3723	1.21	9.64969		1.82194	0	1.82231	0	1.82243	0.000163	1.82037	130.888
1.25	3.11282	1.25	44.2828	1.25	17.6422	1.25	12.9923		1.86242	0	1.86278	0	1.86291	0.000246	1.86085	840.671
1.29	11.814	1.29	22.8895	1.29	8.27441	1.29	14.9948		1.9029	0	1.90325	0	1.90338	26.9381	1.90132	1923.11
1.33	11.1814	1.33	21.9166	1.33	9.42589	1.33	1.35778		1.94338	0	1.94372	0	1.94386	52.4154	1.94179	2087.22
1.37	0.989818	1.37	23.3175	1.37	0.862262	1.37	0		1.98384	0	1.98419	0	1.98433	60.5538	1.98225	1403.67
1.41	0	1.41	3.83616	1.41	0	1.41	0		2.02432	0	2.02468	0	2.0248	70.489	2.02273	1028.19
1.45	0	1.45	0.19845	1.45	0	1.45	0		2.06479	0	2.06515	0	2.06527	70.7562	2.0632	854.153
1.49	0	1.49	10.0762	1.49	0	1.49	7.99755		2.10526	0	2.10561	0	2.10575	18.2336	2.10367	687.82
1.53	1684.7	1.53	17.5154	1.53	2403.48	1.53	2766.71		2.14574	0	2.14609	0	2.14622	13.2368	2.14415	482.459
1.57	16848.2	1.57	2177.32	1.57	15950.3	1.57	16145.3		2.18622	0	2.18657	0	2.1867	18.4652	2.18463	331.727
1.61	39348.3	1.61	16218.1	1.61	32925.4	1.61	29928.5		2.22669	0	2.22705	0	2.22718	1.70056	2.2251	279.122
1.65	38451.5	1.65	36037.3	1.65	30878.4	1.65	25052.8		2.26716	0	2.26752	0	2.26954	0	2.26557	175.699
1.69	20674.4	1.69	38042.8	1.7	17364.4	1.69	12976.3		2.30763	0	2.30799	0	2.31001	0	2.30605	94.6696
1.73	11381.7	1.74	25527.3	1.74	10237.7	1.73	7643.52		2.34809	0	2.34846	0	2.35049	0	2.34652	96.5566
1.78	8677.28	1.78	15747.1	1.78	7246.46	1.77	5311.96		2.38856	0	2.38894	0	2.39096	0	2.387	89.7998
1.82	6489.22	1.82	10948.9	1.82	5278.69	1.81	3892.31		2.42904	0	2.42941	0	2.43143	0	2.42746	27.374
1.86	4825.26	1.86	8232.15	1.86	4766.91	1.85	3229.06		2.46952	0	2.46989	0	2.4719	0	2.46793	16.5132
1.9	3543.28	1.9	6402.11	1.9	3865.76	1.9	2418.7		2.50999	0	2.51036	0	2.51237	0	2.5084	27.1736
1.94	2702.85	1.94	5115.42	1.94	2582.45	1.94	1847.02		2.55047	0	2.55083	0	2.55285	0	2.54887	37.0974
1.98	2326.39	1.98	4045.54	1.98	2196.29	1.98	1751.13		2.59284	0	2.59131	0	2.59333	0	2.58935	24.5028
2.02	2059.15	2.02	3138.12	2.02	1833.11	2.02	1527.11		2.63332	0	2.63178	0	2.6338	0	2.62983	22.1855
2.06	1732.84	2.06	2529.76	2.06	1240.91	2.06	1133.31		2.67379	0	2.67225	0	2.67427	0	2.6703	27.9258
2.1	1413.28	2.1	2021.14	2.1	1147.15	2.1	966.14		2.71427	0	2.71272	0	2.71474	0	2.71078	34.936
2.14	1106.08	2.14	1442.07	2.14	1091.59	2.14	919.629		2.75474	0	2.7532	0	2.75521	0	2.75126	17.4275
2.18	894.169	2.18	1275.36	2.18	812.77	2.18	769.575		2.79521	0	2.79368	0	2.79569	0	2.79173	11.581
2.22	799.917	2.22	1222.4	2.22	679.668	2.22	591.108		2.83568	0	2.83416	0	2.83617	0	2.8322	5.81335
2.26	906.506	2.26	851.294	2.26	758.186	2.26	513.91		2.87615	0	2.87464	0	2.87664	0	2.87269	0.473453
2.3	878.856	2.3	700.653	2.3	685.469	2.3	540.75		2.91662	0	2.91511	0	2.91712	0	2.91316	5.59367
2.34	626.787	2.34	830.712	2.34	505.216	2.34	519.547		2.95709	0	2.95558	0	2.9576	0	2.95363	8.46082
2.38	542.496	2.38	766.323	2.38	427.463	2.38	382.901		2.99757	0	2.99605	0	2.99807	0	2.9941	0.779202
2.42	531.915	2.42	594.076	2.43	387.779	2.42	376.779		3.03805	0	3.03652	0	3.03855	0	3.03457	0
2.46	470.7	2.46	566.338	2.47	367.852	2.46	364.753		3.07851	0	3.07902	0	3.077	0	3.07505	0
2.5	401.709	2.5	585.782	2.51	403.111	2.5	293.498		3.11898	0	3.11949	0	3.11747	0	3.11551	0
2.54	398.092	2.54	549.109	2.55	411.155	2.54	361.616		3.15946	0	3.15996	0	3.15794	0	3.15599	0
2.59	407.389	2.59	463.897	2.59	338.398	2.58	376.141		3.19994	0	3.20044	0	3.19842	0	3.19646	0
2.63	417.463	2.63	386.419	2.63	419.598	2.62	306.439
2.67	404.643	2.67	424.891	2.67	426.54	2.66	304.616
2.71	388.523	2.71	450.784	2.71	370.78	2.7	253.666
2.75	369.509	2.75	404.182	2.75	289.217	2.75	265.277
2.79	295.157	2.79	293.265	2.79	323.951	2.79	271.509
2.83	247.668	2.83	253.632	2.83	306.42	2.83	294.387
2.87	343.978	2.87	294.022	2.87	284.44	2.87	247.615
2.91	388.264	2.91	261.358	2.91	294.341	2.91	202.007
2.95	239.456	2.95	251.213	2.95	230.59	2.95	259.762
2.99	228.089	2.99	239.082	2.99	260.832	2.99	245.635
supplementary fig. 3c
GpppG							m7GpppG
ctrol		RNMT1		RNMT1+DXO1			ctrol		RNMT1		RNMT1+DXO1
Time	Intensity	Time	Intensity	Time	Intensity		Time	Intensity	Time	Intensity	Time	Intensity
1.05732	0	1.05734	0	1.05891	0		0.983231	0	0.983253	0	0.984817	0
1.09779	0	1.09782	0	1.09939	0		1.0237	0	1.02372	0	1.02529	0
1.13826	0	1.1383	0	1.13986	0		1.06418	0	1.0642	0	1.06577	0
1.17873	0	1.17878	0	1.18034	0		1.10465	0	1.10468	0	1.10624	0
1.21921	0	1.21925	0	1.22081	0		1.14511	0	1.14515	2.76188	1.14671	0
1.25968	10.4662	1.25973	0	1.26129	0		1.18559	0	1.18563	4.17754	1.18719	0
1.30015	19.2341	1.30021	0	1.30176	3.17186		1.22606	0	1.22611	0.384732	1.22767	0
1.34062	16.9106	1.34068	0	1.34224	4.79767		1.26653	0	1.26658	0	1.26815	0
1.38109	23.6998	1.38115	0	1.38271	0.441843		1.307	0	1.30706	0	1.30862	0
1.42157	12.9894	1.42162	0	1.42319	0		1.34748	0	1.34753	0	1.34909	0
1.46204	1.06409	1.46209	0	1.46367	0		1.38795	0	1.38801	0	1.38957	0
1.50251	0	1.50256	0	1.50414	0		1.42842	0	1.42847	0	1.43005	0
1.54299	0	1.54304	380.552	1.54461	13.6782		1.46889	0	1.46894	0	1.47052	0
1.58346	0	1.58351	1739.33	1.58508	96.8442		1.50937	0	1.50942	0	1.511	0
1.62393	0	1.62398	2835.28	1.62555	206.633		1.54984	0	1.54989	0	1.55146	0
1.66441	0	1.66445	2178.27	1.66602	197.086		1.59031	0	1.59036	40.5799	1.59194	191.234
1.70487	35.6516	1.70492	1300.59	1.70649	132.12		1.63078	0	1.63083	886.946	1.6324	2135.11
1.74535	57.7508	1.74539	1124.25	1.74696	88.4062		1.67126	0	1.6713	2161.04	1.67287	5208.46
1.78582	18.7463	1.78587	890.171	1.78744	41.0039		1.71173	0	1.71178	2036.08	1.71334	5273.93
1.82629	13.017	1.82635	682.803	1.82791	47.7065		1.7522	0	1.75225	1060.97	1.75382	2897.44
1.86676	2.04251	1.86682	612.717	1.86838	42.0815		1.79268	0	1.79273	595.288	1.79429	1616.51
1.90723	0.087534	1.90729	553.96	1.90885	23.3374		1.83314	0	1.8332	536.063	1.83476	1223.91
1.94771	0	1.94776	491.145	1.94931	24.7562		1.87361	0	1.87367	494.651	1.87523	857.891
1.98817	0	1.98824	481.69	1.98979	40.1552		1.91408	0	1.91415	362.029	1.9157	717.67
2.02864	0	2.02957	382.839	2.03026	29.5695		1.95456	0	1.95461	243.827	1.95617	589.819
2.06911	3.20703	2.07004	362.748	2.07074	20.5206		1.99503	0	1.99509	198.018	1.99664	545.242
2.10957	19.7233	2.11051	368.99	2.11122	24.3328		2.03549	0	2.03642	193.374	2.03712	477.956
2.15005	23.1534	2.15097	289.267	2.15168	31.8113		2.07596	0	2.0769	134.817	2.07759	354.801
2.19052	2.39097	2.19144	268.742	2.19215	40.6112		2.11643	0	2.11736	47.0036	2.11807	287.442
2.23099	0.029399	2.23191	231.915	2.23262	26.2421		2.15691	0	2.15783	34.3513	2.15853	275.19
2.27147	0	2.27239	204.652	2.27309	17.2893		2.19738	0	2.1983	64.7625	2.199	200.412
2.31194	3.65969	2.31285	149.245	2.31356	19.7725		2.23785	0	2.23877	64.3672	2.23947	134.75
2.35241	5.53572	2.35333	115.549	2.35403	19.5661		2.27832	0	2.27924	74.1045	2.27994	116.242
2.39288	0.5098	2.3938	108.908	2.39451	11.5082		2.31879	0	2.31971	79.6336	2.32042	86.0218
2.43335	0	2.43427	85.9011	2.43497	6.11458		2.35926	0	2.36019	32.7495	2.36089	67.0605
2.47382	1.31082	2.47474	77.4933	2.47545	0.28112		2.39974	0	2.40065	23.3178	2.40136	47.5692
2.51429	1.98271	2.5152	87.8355	2.51592	3.18085		2.4402	0	2.44112	15.1093	2.44183	76.9537
2.55476	0.182597	2.55568	87.1548	2.55639	7.41615		2.48068	0	2.48159	2.03326	2.4823	101.671
2.59524	0	2.59616	91.745	2.59796	4.38317		2.52115	0	2.52206	0.64453	2.52277	74.7287
2.63571	0	2.63663	91.7339	2.63843	7.72622		2.56162	0	2.56254	6.3038	2.56324	48.5108
2.67618	0	2.67711	62.9432	2.67891	11.1376		2.60209	0	2.60301	21.1313	2.60481	38.1078
2.71665	0	2.71758	65.9044	2.71937	1.33377		2.64256	0	2.64348	29.263	2.64528	42.0414
2.75712	0	2.75805	96.3497	2.75984	0.465952		2.68303	0	2.68396	23.7293	2.68576	52.1872
2.79759	0	2.79852	63.9789	2.80031	0.042912		2.7235	0	2.72443	14.8765	2.72622	39.9876
2.83806	0	2.839	28.691	2.84078	0		2.76398	0	2.7649	4.28332	2.76669	12.6813
2.87853	0	2.87946	18.143	2.88125	0		2.80444	0	2.80537	0.298513	2.80716	20.3966
2.91901	0	2.91993	13.6776	2.92172	0		2.84491	0	2.84585	0	2.84764	40.0819
2.95947	0	2.9604	15.7477	2.96219	0		2.88539	0	2.88632	0	2.8881	19.1815
2.99995	0	3.00087	26.8771	3.00267	0		2.92586	0	2.92679	0	2.92858	12.1826
							2.96633	0	2.96725	0	2.96905	36.5083
							3.0068	0	3.00772	0	3.00952	49.3687
Supplementary fig. 3d
GpppA									m7GpppA
ctrol		standard		RNMT1		RNMT1+DXO1			ctrol		standard		RNMT1		RNMT1+DXO1
Time	Intensity	Time	Intensity	Time	Intensity	Time	Intensity		Time	Intensity	Time	Intensity	Time	Intensity	Time	Intensity
1	0	1.00479	0	1.00594	0	1.00482	0		2.02467	0	2.02	0	2.02373	0	2.02259	0
1.05	0	1.04527	0	1.04641	0	1.04529	0		2.06514	0	2.06	0	2.06419	0	2.06306	0
1.09	0	1.08574	0	1.08689	0	1.08577	0		2.10561	0	2.1	0	2.10466	0	2.10353	0
1.13	0	1.12621	0	1.12736	0	1.12739	0		2.14608	0	2.14	0	2.14514	0	2.144	0
1.17	0	1.16667	0	1.16782	0	1.16786	0		2.18655	0	2.18	0	2.18561	0	2.18447	0
1.21	0	1.20714	0	1.20829	0	1.20833	0		2.22702	0	2.23	87.4691	2.22608	0	2.22494	0
1.25	0	1.24762	0	1.24876	0	1.2488	0		2.26749	0	2.27	343.24	2.26655	0	2.26541	40.8833
1.29	0	1.28809	0	1.28923	0	1.28928	0		2.30796	0	2.31	472.154	2.30702	13.8534	2.30588	800.728
1.33	0	1.32856	0	1.3297	0	1.32975	0		2.34843	0	2.35	368.55	2.34858	128.19	2.34635	1873.05
1.37	0	1.36903	0	1.37017	0	1.37023	0		2.3889	0	2.39	276.683	2.38905	224.523	2.38681	1523.62
1.41	0	1.40951	0	1.41065	0	1.4107	0		2.42938	0	2.43	189.246	2.42953	121.219	2.42729	561.475
1.45	0	1.44998	0	1.45112	0	1.45118	0		2.46985	0	2.47	124.928	2.47	51.1929	2.46775	275.794
1.49	0	1.49045	0	1.49159	0	1.49165	0		2.51032	0	2.51	68.0132	2.51047	46.4961	2.50822	221.078
1.53	0	1.53093	0	1.53206	0	1.53213	0		2.55079	0	2.55	58.6827	2.55094	7.67147	2.54869	256.825
1.57	0	1.5714	0	1.57254	0	1.5726	0		2.59127	0	2.59	80.4057	2.59141	10.5064	2.58916	271.031
1.61	0	1.61187	0	1.613	46.6517	1.61307	0		2.63174	0	2.63	62.8993	2.63188	13.2459	2.62964	183.028
1.65	0	1.65233	96.9544	1.65347	438.556	1.65354	0		2.67222	0	2.67	42.0599	2.67235	2.60673	2.67011	142.988
1.69	0	1.6928	354.379	1.69394	883.697	1.69402	0		2.71269	0	2.71	40.8591	2.71283	0.148004	2.71058	182.314
1.73	0	1.73326	503.347	1.73441	668.536	1.73449	10.0806		2.75317	0	2.75	16.3952	2.7533	0	2.75105	217.344
1.77	0	1.77373	346.919	1.77489	323.575	1.77496	43.4952		2.79364	0	2.79	7.25501	2.79377	0	2.79151	228.106
1.81	0	1.8142	143.735	1.81536	223.135	1.81542	66.01		2.83412	0	2.83	3.41753	2.83424	0	2.83198	254.413
1.85	0	1.85466	106.388	1.85583	187.497	1.8559	49.4619		2.87459	0	2.87	0.940292	2.87472	0	2.87246	338.224
1.9	0	1.89513	118.311	1.8963	173.789	1.89636	44.2564		2.91506	0	2.91	0.666937	2.91519	0	2.91293	385.46
1.94	0	1.9356	55.4986	1.93677	196.3	1.93684	52.7052		2.95553	0	2.96	0.232816	2.95566	0	2.9534	341.08
1.98	0	1.97607	48.297	1.97724	164.554	1.97731	40.755		2.99601	0	3	0	2.99613	0	2.99387	306.452
2.02	0	2.01654	39.334	2.01771	120.221	2.01777	39.8592		3.03648	0	3.04	0	3.0366	0	3.03631	302.465
2.06	0	2.05701	14.8608	2.05818	130.337	2.05824	42.4584		3.07695	0	3.08	0	3.07708	0	3.07678	250.383
2.1	0	2.09748	9.24273	2.09865	134.947	2.09871	34.4685		3.11742	0	3.12	0	3.11754	0	3.11725	196.419
2.14	0	2.13795	8.67117	2.13912	100.761	2.13919	24.327		3.15789	0	3.16	0	3.15801	0	3.15771	144.194
2.18	0	2.17842	11.0408	2.17959	64.7304	2.17966	25.2374		3.19837	0	3.2	0	3.19847	0	3.19818	140.414
2.22	0	2.22075	1.01037	2.22006	62.7391	2.22013	22.5718
2.26	0	2.26122	0	2.26054	47.0908	2.2606	9.12417
2.3	0	2.30168	0	2.301	35.2385	2.30107	9.49382
2.34	0	2.34215	0	2.34257	26.0218	2.34154	3.74279
2.38	0	2.38262	2.7275	2.38304	0	2.382	0.344515
2.42	0	2.42309	4.12554	2.42351	0	2.42248	0.092297
2.46	0	2.46357	0.379943	2.46398	0	2.46294	0.0085
2.5	0	2.50404	0	2.50445	0	2.50342	0
2.54	0	2.54451	0	2.54492	0	2.54389	0
2.59	0	2.58498	0	2.58539	0	2.58436	0
2.63	0	2.62545	0	2.62586	0	2.62482	0
2.67	0	2.66593	0	2.66634	0	2.66529	0
2.71	0	2.7064	0	2.70681	0	2.70576	0
2.75	0	2.74687	0	2.74728	0	2.74624	0
2.79	0	2.78734	0	2.78775	0	2.78671	0
2.83	0	2.82781	0	2.82823	0	2.82829	0
2.87	0	2.86829	0	2.8687	0	2.86876	0
2.91	0	2.90876	0	2.90918	0	2.90924	0
2.95	0	2.94923	0	2.94965	0	2.9497	0
2.99	0	2.9897	0	2.99012	0	2.99018	0

## Sheet: supplementary fig. 4b
	Flower				Siliques				Root				True Leaves				Stem				Seedlings
	replicate 1	replicate 2	replicate 3	replicate 4	replicate 1	replicate 2	replicate 3	replicate 4	replicate 1	replicate 2	replicate 3	replicate 4	replicate 1	replicate 2	replicate 3	replicate 4	replicate 1	replicate 2	replicate 3	replicate 4	replicate 1	replicate 2	replicate 3	replicate 4
Cт- RNMT1	28.5139	28.5662	28.2487	28.306	30.1697	29.8863	29.9678	30.082	26.9437	27.4045	26.9786	26.8259	29.3348	28.721	28.815	28.7388	27.9443	27.9288	27.8576	27.8186	27.3692	27.9059	27.9221	27.9563
Cт- ACTIN 2	23.098	23.1397	22.9732	22.7307	24.3712	24.2053	24.1603	24.3722	20.29	21.0059	20.6838	20.1515	22.9247	22.2711	22.4125	22.4004	22.28	22.4448	22.0467	22.0443	21.9666	22.1735	22.2751	22.3557
ΔCт	5.41592	5.42654	5.27555	5.57537	5.79851	5.68103	5.8076	5.70987	6.65371	6.39861	6.29481	6.67439	6.41016	6.44993	6.40256	6.33843	5.66426	5.48405	5.81093	5.77429	5.40258	5.73236	5.64696	5.60061
ΔΔCт	-0.0074226	0.00319433	-0.147797	0.152025	0.375167	0.257686	0.384254	0.286521	1.23036	0.975269	0.871467	1.25105	0.986815	1.02658	0.979213	0.915086	0.240917	0.0607009	0.387584	0.350943	-0.0207632	0.309017	0.223615	0.177262
2-ΔΔCт	1.00516	0.997788	1.10788	0.899986	0.771016	0.836429	0.766175	0.819877	0.426211	0.508645	0.546591	0.420143	0.50459	0.490871	0.507256	0.530312	0.846207	0.958798	0.764409	0.784072	1.0145	0.807192	0.856417	0.88438
average	1.0027				0.798374				0.475397				0.508258				0.838371				0.890621
S.D.	0.0849361				0.0350986				0.0623064				0.0163619				0.0875271				0.0885331
Tukey's multiple comparisons test	Mean Diff.	95.00% CI of diff.	Below threshold?	Summary	Adjusted P Value
Flower vs. Siliques	0.2043	0.05055 to 0.3581	Yes	**	0.0058
Flower vs. Root	0.5273	0.3735 to 0.6811	Yes	****	<0.0001
Flower vs. True Leaves	0.4944	0.3407 to 0.6482	Yes	****	<0.0001
Flower vs. Stem	0.1643	0.01056 to 0.3181	Yes	*	0.0323
Flower vs. Seedlings	0.1121	-0.04169 to 0.2659	No	ns	0.2379
Siliques vs. Root	0.323	0.1692 to 0.4768	Yes	****	<0.0001
Siliques vs. True Leaves	0.2901	0.1363 to 0.4439	Yes	***	0.0001
Siliques vs. Stem	-0.04	-0.1938 to 0.1138	No	ns	0.9586
Siliques vs. Seedlings	-0.09225	-0.2460 to 0.06153	No	ns	0.4297
Root vs. True Leaves	-0.03286	-0.1866 to 0.1209	No	ns	0.9821
Root vs. Stem	-0.363	-0.5167 to -0.2092	Yes	****	<0.0001
Root vs. Seedlings	-0.4152	-0.5690 to -0.2614	Yes	****	<0.0001
True Leaves vs. Stem	-0.3301	-0.4839 to -0.1763	Yes	****	<0.0001
True Leaves vs. Seedlings	-0.3824	-0.5361 to -0.2286	Yes	****	<0.0001
Stem vs. Seedlings	-0.05225	-0.2060 to 0.1015	No	ns	0.8831

## Sheet: supplementary fig. 9
GDP											m7GDP
WT		dxo1		rnmt1-2		rnmt1-3		dxo1K412Q			WT		dxo1		rnmt1-2		rnmt1-3		dxo1K412Q
Time	Intensity	Time	Intensity	Time	Intensity	Time	Intensity	Time	Intensity		Time	Intensity	Time	Intensity	Time	Intensity	Time	Intensity	Time	Intensity
1.50672	0	1.50733	0	1.50736	0	1.50536	0	1.5053	0		1.47	0	1.47	0	1.47	0	1.47	0	1.47	0
1.54382	0	1.54442	33.6326	1.54445	27.1265	1.54243	16.1108	1.54237	0		1.51	30.5085	1.51	27.8146	1.51	5.56878	1.51	42.8721	1.51	30.4059
1.58092	13.8771	1.5815	108.138	1.58155	107.198	1.5795	78.2211	1.57944	26.2515		1.54	157.872	1.55	127.819	1.55	114.364	1.54	142.617	1.54	190.988
1.61802	27.8219	1.61859	146.042	1.61864	136.209	1.61657	123.465	1.61651	65.741		1.58	327.659	1.58	224.728	1.58	282.98	1.58	272.171	1.58	408.44
1.65512	17.7354	1.65567	117.39	1.65571	75.917	1.65364	103.704	1.65358	63.2533		1.62	360.907	1.62	214.821	1.62	291.245	1.62	309.149	1.62	425.665
1.6922	31.0776	1.69275	63.8592	1.69279	39.33	1.6907	98.8758	1.69064	38.2905		1.66	252.653	1.66	161.015	1.66	233.227	1.65	216.499	1.65	279.068
1.72928	49.4025	1.72983	56.2863	1.72989	34.555	1.72776	70.0087	1.72771	9.51671		1.69	148.388	1.69	115.411	1.69	174.661	1.69	155.451	1.69	181.719
1.76639	36.5802	1.76692	66.6492	1.76698	45.8667	1.76483	15.2728	1.76479	3.3748		1.73	127.588	1.73	60.7735	1.73	81.0197	1.73	90.1565	1.73	142.977
1.80347	22.5684	1.804	45.8736	1.80407	15.729	1.8019	16.3224	1.80185	3.55474		1.77	134.142	1.77	45.6658	1.77	59.5737	1.77	69.7085	1.77	142.532
1.84055	21.3491	1.84109	27.0759	1.84115	4.15768	1.83897	24.1513	1.83892	0.584529		1.8	94.4848	1.8	32.1042	1.8	53.9786	1.8	68.5638	1.8	124.957
1.87764	18.6559	1.87817	29.0545	1.87824	9.10307	1.87603	5.57677	1.87599	0		1.84	87.0646	1.84	22.3171	1.84	84.2299	1.84	61.1175	1.84	71.3915
1.91472	11.3699	1.91525	28.8956	1.91533	10.0026	1.9131	6.40356	1.91305	0		1.88	80.9891	1.88	37.8576	1.88	75.1938	1.88	43.5534	1.88	68.3273
1.95181	13.4867	1.95233	27.1383	1.95242	19.1712	1.95017	10.6739	1.95012	0		1.92	36.9501	1.92	29.6799	1.92	33.9497	1.91	46.2954	1.91	53.6632
1.98891	5.05875	1.98941	24.1945	1.98951	20.0075	1.98723	4.71981	1.98719	0		1.95	24.2452	1.95	34.6839	1.95	26.41	1.95	29.0054	1.95	48.863
2.02599	6.9188	2.02649	15.8696	2.02659	12.6663	2.0243	0.572349	2.02425	0		1.99	30.1142	1.99	45.831	1.99	16.9818	1.99	37.4253	1.99	85.0619
2.06308	8.63368	2.06357	12.1844	2.06368	27.0696	2.06137	4.27315	2.06132	0		2.03	36.1616	2.03	25.4661	2.03	26.4027	2.03	62.5302	2.03	82.5854
2.10017	6.5881	2.10066	7.6753	2.10076	32.9387	2.09844	22.3445	2.09839	0.65921		2.06	59.5021	2.06	20.5056	2.06	22.3156	2.06	38.0782	2.06	36.8137
2.13726	1.04706	2.13774	4.61737	2.13785	23.4803	2.13551	26.3081	2.13546	3.90024		2.1	72.2763	2.1	20.0312	2.1	27.5826	2.1	13.5315	2.1	41.1035
2.17435	0	2.17482	8.48247	2.17493	27.5637	2.17257	4.51114	2.17253	6.48522		2.14	52.2195	2.14	39.8204	2.14	31.0593	2.14	14.4496	2.14	52.6294
2.21143	0	2.21189	14.7505	2.21202	6.31137	2.20963	0	2.20959	17.6032		2.18	57.69	2.18	43.9445	2.18	20.8081	2.17	29.0939	2.17	38.6778
2.24934	0	2.24897	20.9346	2.24911	1.98171	2.24669	0	2.24666	37.7602		2.21	51.6602	2.21	28.9387	2.21	22.5269	2.21	35.8588	2.21	39.1586
2.28641	0	2.28605	14.5427	2.28621	0.348793	2.28376	0	2.28373	28.6029		2.25	72.5963	2.25	29.3951	2.25	18.4374	2.25	23.2759	2.25	29.0411
2.3235	0.499029	2.32313	4.87174	2.32329	0	2.32083	0	2.3208	5.26508		2.29	50.7009	2.29	27.0958	2.29	24.2208	2.28	15.2571	2.28	44.0722
2.36059	2.13767	2.36021	9.3113	2.36037	7.79277	2.35789	0	2.35786	2.33201		2.32	34.0289	2.32	20.1732	2.32	28.4377	2.32	4.43056	2.32	46.8755
2.39769	2.30405	2.3973	11.9464	2.39745	17.8279	2.39495	0	2.39493	0.392392		2.36	26.1081	2.36	12.3573	2.36	27.5016	2.36	4.49226	2.36	9.81526
2.43478	0.388495	2.43437	2.09857	2.43455	10.6514	2.43201	0	2.432	0		2.4	12.111	2.4	15.2526	2.4	32.9085	2.4	7.81314	2.4	2.23111
2.47186	0	2.47145	0	2.47164	3.70689	2.46909	0	2.46907	0		2.44	7.35115	2.44	17.5811	2.44	26.6621	2.43	6.14282	2.43	3.03827
2.50895	0	2.50853	0	2.50874	3.5834	2.50616	0	2.50614	0		2.47	11.5544	2.47	22.2498	2.47	17.204	2.47	0.946946	2.47	0.547032
											2.51	18.0148	2.51	5.46665	2.51	17.225	2.51	4.2e-05	2.51	4.9855
											2.55	9.65871	2.55	3.91751	2.55	19.2505	2.54	8e-06	2.54	15.7742
											2.58	6.52293	2.58	2.83588	2.58	24.466	2.58	0	2.58	34.3228
											2.62	12.9989	2.62	0.431284	2.62	36.7666	2.62	0	2.62	43.5935
											2.66	40.7326	2.66	0	2.66	27.8931	2.66	0	2.66	26.0512
											2.7	45.4702	2.7	0	2.7	29.1169	2.69	0	2.69	18.9866
Representative Spectra											2.73	16.5532	2.73	0	2.73	13.3114	2.73	0	2.73	17.0221
											2.77	8.09028	2.77	0	2.77	18.7026	2.77	0	2.77	15.9651
											2.81	8.34427	2.81	4.88756	2.81	11.2529	2.8	0	2.8	11.5817
											2.84	5.84065	2.84	7.95914	2.84	1.58491	2.84	0	2.84	8.60649
											2.88	1.05079	2.88	1.43303	2.88	0	2.88	0	2.88	4.74635
											2.92	0	2.92	0	2.92	0	2.91	0	2.91	10.7287
											2.95	9.63887	2.96	0	2.95	0	2.95	0	2.95	21.2863
											2.99	16.405	2.99	0	2.99	0	2.99	0	2.99	17.4407

## Sheet: supplementary fig. 12
supplementary fig. 12a
GpppG		m7GpppG
Concentration(µM)	Peak Aera	Concentration(µM)	Peak Aera
0.4	369226	0.4	217463
1	988265	1	587492
2.5	2.47121e+06	2.5	1548454
5	4729004	5	3.07454e+06
25	1.5877e+07	25	1.14954e+07
supplementary fig. 12b
GpppA		m7GpppA
Concentration(µM)	Peak Aera	Concentration(µM)	Peak Aera
0.05	15647	0.005	1127
0.1	41693	0.01	2402
0.4	194770	0.025	7797
1	517950	0.05	14474
2	1.10426e+06	0.1	33175.5
5	2865746	0.4	141898
supplementary fig. 12c
GpppG		m7GpppG
Concentration(nM)	Peak Aera	Concentration(µM)	Peak Aera
1.25	752.667	1.25	804.333
2.5	1939.67	2.5	1762.33
6.25	6086.67	6.25	4838.33
12.5	15544	12.5	11055
25	36486.3	25	19199.3
supplementary fig. 12d
GpppA		m7GpppA
Concentration(nM)	Peak Aera	Concentration(µM)	Peak Aera
2	629.5	2	945.5
10	4486.5	10	5314
25	11396	25	10909.5
50	26296	50	24148.5
100	53392	100	47828
supplementary fig. 12e
GDP		m7GDP
Concentration(nM)	Peak Aera	Concentration(µM)	Peak Aera
2.5	1731	2.5	2857
5	2658.5	5	6530.5
10	4703.5	10	10855
20	12061	20	25394.5
40	21144.5	40	51458
